# Supplementary material for: NBS1 lactylation is required for efficient DNA repair and chemotherapy resistance
Source: Nature. 2024 Jul 3;631(8021):663–9. doi: 10.1038/s41586-024-07620-9 (PMC11254748; doi:10.1038/s41586-024-07620-9)
Supplement: Supplementary file 3 — Proteomic analysis of NAC-sensitive and NAC-resistant tumours. [file 41586_2024_7620_MOESM3_ESM.xls]

## Sheet: Sheet1
Supplementary Table 1: Proteomic analysis of both neoadjuvant chemotherapy sensitive tumors and resistant tumors.
Sample: 15 neoadjuvant chemotherapy-resistant postoperative gastric cancer specimens and 9 neoadjuvant chemotherapy-sensitive postoperative gastric cancer specimens.
Accession	Description	Sum PEP Score	Coverage [%]	# Peptides	# PSMs	# Unique Peptides	# AAs	MW [kDa]	# Peptides (by Search Engine): Sequest HT	Pfam IDs	Entrez Gene ID	Gene Symbol	Log2(Fold change)	-LOG10 (P-value)
Q09666-1	Neuroblast differentiation-associated protein AHNAK [OS=Homo sapiens]	1681.08	66	248	2224	248	5890	628.7	248		79026	AHNAK	0.801427	1.05695
Q15149-1	plectin [OS=Homo sapiens]	1344.3	57	270	2081	2	4684	531.5	270	Pf00307, Pf00681, Pf03501, Pf17902, Pf18373	5339	PLEC	0.558263	0.721562
P21333	Filamin-A [OS=Homo sapiens]	1072.25	60	145	1793	135	2647	280.6	145	Pf00307, Pf00630	2316	FLNA	0.362699	0.764034
P35579-1	Myosin-9 [OS=Homo sapiens]	941.997	61	142	1229	116	1960	226.4	142	Pf00063, Pf01576, Pf02736	4627; 470200	MYH9	0.525071	0.714559
Q14204	Cytoplasmic dynein 1 heavy chain 1 [OS=Homo sapiens]	887.73	39	156	1419	156	4646	532.1	156	Pf03028, Pf08385, Pf08393, Pf12774, Pf12775, Pf12777, Pf12780, Pf12781, Pf17852, Pf18198, Pf18199	1778	DYNC1H1	0.300415	1.05089
O75369-8	Isoform 8 of Filamin-B [OS=Homo sapiens]	800.233	48	108	1259	1	2633	281.5	108			FLNB	0.47058	0.733825
P49327	Fatty acid synthase [OS=Homo sapiens]	766.756	54	117	1192	116	2511	273.3	117	Pf00107, Pf00109, Pf00550, Pf00698, Pf00975, Pf02801, Pf08242, Pf08659, Pf14765, Pf16197	2194	FASN	-0.0749834	0.0532502
P08238	Heat shock protein HSP 90-beta [OS=Homo sapiens]	764.611	86	94	2013	56	724	83.2	94	Pf00183, Pf02518	3326	HSP90AB1	0.259464	0.691437
P78527	DNA-dependent protein kinase catalytic subunit [OS=Homo sapiens]	758.581	37	148	1074	148	4128	468.8	148	Pf00454, Pf02259, Pf02260, Pf08163, Pf19704, Pf20502	5591	PRKDC	0.602282	0.972941
P07900	Heat shock protein HSP 90-alpha [OS=Homo sapiens]	736.039	76	86	1945	60	732	84.6	86	Pf00183, Pf02518	3320	HSP90AA1	0.123716	0.177673
Q9Y490	Talin-1 [OS=Homo sapiens]	720.641	49	112	1114	100	2541	269.6	112	Pf00373, Pf01608, Pf08913, Pf09141, Pf16511	7094	TLN1	-0.273766	0.523265
P13639	Elongation factor 2 [OS=Homo sapiens]	700.078	88	85	1728	83	858	95.3	85	Pf00009, Pf00679, Pf03144, Pf03764, Pf14492	1938	EEF2	0.144851	0.24371
Q13813-2	Isoform 2 of Spectrin alpha chain, non-erythrocytic 1 [OS=Homo sapiens]	647.02	46	109	646	4	2477	284.9	109			SPTAN1	1.41464	0.567874
P11142-1	Heat shock cognate 71 kDa protein [OS=Homo sapiens]	586.563	79	66	1305	48	646	70.9	66	Pf00012	100009679; 100172711; 100348873; 100468647; 100579396; 100713849; 100974669; 101128042; 101370862; 101708313; 101977008; 102131294; 103118752; 103248693; 103662283; 105307477; 105476325; 105501155; 105528281; 105729485; 105980747; 107503644; 109257415; 109697755; 3312; 451629; 707989	DKFZp459D1928; HEL-S-72p; Hspa8; HSPA8; LOC111153698	-0.102745	0.207414
P07814	Bifunctional glutamate/proline--tRNA ligase [OS=Homo sapiens]	573.047	61	95	1053	95	1512	170.5	95	Pf00043, Pf00458, Pf00587, Pf00749, Pf03129, Pf03950, Pf09180	2058	EPRS1	0.649142	1.13087
P31327-1	Carbamoyl-phosphate synthase [ammonia], mitochondrial [OS=Homo sapiens]	571.809	59	83	504	81	1500	164.8	83	Pf00117, Pf00988, Pf02142, Pf02786, Pf02787	1373	CPS1	1.49506	0.750263
Q01082-1	Spectrin beta chain, non-erythrocytic 1 [OS=Homo sapiens]	571.382	45	95	728	5	2364	274.4	95	Pf00169, Pf00307, Pf00435, Pf15410	100984310; 459234; 6711	SPTBN1	0.695201	1.38243
O43707	Alpha-actinin-4 [OS=Homo sapiens]	522.946	73	75	988	48	911	104.8	75	Pf00307, Pf00435, Pf08726	81	ACTN4	0.53864	0.909179
P60709	Actin, cytoplasmic 1 [OS=Homo sapiens]	521.487	95	52	1314	25	375	41.7	52	Pf00022	60	ACTB	0.181789	0.426538
P14625	Endoplasmin [OS=Homo sapiens]	511.5	64	65	945	62	803	92.4	65	Pf00183, Pf02518	7184	HSP90B1	-0.172642	0.351296
Q14315	Filamin-C [OS=Homo sapiens]	501.744	36	86	408	74	2725	290.8	86	Pf00307, Pf00630	2318	FLNC	-1.22094	0.806744
P04406-1	glyceraldehyde-3-phosphate dehydrogenase [OS=Homo sapiens]	500.22	96	42	1383	42	335	36	42	Pf00044, Pf02800	100978702; 100991849; 101154517; 2597; 451783	GAPDH; HEL-S-162eP; LOC117800120	0.564717	1.74571
P0DMV8	heat shock 70 kDa protein 1A [OS=Homo sapiens]	490.079	68	58	975	41	641	70	58	Pf00012	3303; 3304	HSPA1A	-0.224787	0.198198
P12814-1	Alpha-actinin-1 [OS=Homo sapiens]	481.887	75	76	780	47	892	103	76	Pf00307, Pf00435, Pf08726	100979183; 87	ACTN1	0.916169	1.28324
P55072	Transitional endoplasmic reticulum ATPase [OS=Homo sapiens]	480.441	78	72	850	72	806	89.3	72	Pf00004, Pf02359, Pf02933, Pf09336, Pf17862	7415	VCP	0.0149858	0.0165839
Q00610-1	Clathrin heavy chain 1 [OS=Homo sapiens]	476.245	47	79	850	64	1675	191.5	79	Pf00637, Pf01394, Pf09268, Pf13838	100271929; 100406582; 100434550; 100728704; 100980300; 101039277; 101153825; 101571148; 101720552; 101958649; 102540304; 102987265; 104662926; 105476842; 105583333; 105712424; 105813663; 108533052; 1213; 455168; 711563	Cltc; CLTC	0.0880186	0.153796
P06733-1	alpha-enolase [OS=Homo sapiens]	471.753	95	56	929	51	434	47.1	56	Pf00113, Pf03952	100995093; 101137139; 2023; 457913	ENO1; HEL-S-17; LOC117800423	0.749121	2.91978
P14618	Pyruvate kinase PKM [OS=Homo sapiens]	464.881	83	54	1556	5	531	57.9	54	Pf00224, Pf02887	5315	PKM	0.133678	0.271124
P09874	Poly [ADP-ribose] polymerase 1 [OS=Homo sapiens]	464.306	66	74	457	74	1014	113	74	Pf00533, Pf00644, Pf00645, Pf02877, Pf05406, Pf08063	142	PARP1	-1.15502	0.83382
P05787	Keratin, type II cytoskeletal 8 [OS=Homo sapiens]	457.054	69	58	618	45	483	53.7	58	Pf00038, Pf16208	3856	KRT8	0.79072	0.270197
P11021	78 kDa glucose-regulated protein [OS=Homo sapiens]	454.142	69	68	1029	66	654	72.3	68	Pf00012	3309	HSPA5	-0.119934	0.116708
P18206	Vinculin [OS=Homo sapiens]	442.888	69	73	773	73	1134	123.7	73	Pf01044	7414	VCL	0.372129	0.75795
P34932	Heat shock 70 kDa protein 4 [OS=Homo sapiens]	442.882	75	65	700	63	840	94.3	65	Pf00012	3308	HSPA4	0.102291	0.195404
P46940	Ras GTPase-activating-like protein IQGAP1 [OS=Homo sapiens]	441.896	47	71	547	68	1657	189.1	71	Pf00307, Pf00612, Pf00616, Pf03836	8826	IQGAP1	0.706572	1.41468
P29401	Transketolase [OS=Homo sapiens]	439.496	82	51	843	51	623	67.8	51	Pf00456, Pf02779, Pf02780	7086	TKT	0.295686	0.400232
P07437	tubulin beta chain [OS=Homo sapiens]	434.001	78	42	1524	6	444	49.6	42	Pf00091, Pf03953	203068	TUBB	0.108772	0.246278
P14618-2	Isoform M1 of Pyruvate kinase PKM [OS=Homo sapiens]	433.8	79	52	1471	3	531	58	52			PKM	0.612748	0.561975
P00558	phosphoglycerate kinase 1 [OS=Homo sapiens]	427.586	95	50	955	44	417	44.6	50	Pf00162	5230	PGK1	0.791579	1.82913
P15924-1	Desmoplakin [OS=Homo sapiens]	424.547	37	93	320	93	2871	331.6	93	Pf00681, Pf17902, Pf18373	1832	DSP	0.156791	0.189996
P68371	Tubulin beta-4B chain [OS=Homo sapiens]	423.615	78	41	1442	1	445	49.8	41	Pf00091, Pf03953	10383	TUBB4B	0.111164	0.24804
P07355	Annexin A2 [OS=Homo sapiens]	412.807	87	51	810	51	339	38.6	51	Pf00191	302	ANXA2	0.404733	0.550155
P02545	Prelamin-A/C [OS=Homo sapiens]	409.718	73	59	716	5	664	74.1	59	Pf00038, Pf00932	4000	LMNA	0.445418	0.683894
P08670	Vimentin [OS=Homo sapiens]	404.597	85	57	493	53	466	53.6	57	Pf00038, Pf04732	7431	VIM	-2.1814	1.39169
P31948	stress-induced-phosphoprotein 1 [OS=Homo sapiens]	402.438	73	56	604	56	543	62.6	56	Pf00515, Pf13181, Pf17830	10963	STIP1	0.036614	0.0783106
Q9NZM1	Myoferlin [OS=Homo sapiens]	399.171	39	70	539	69	2061	234.6	70	Pf00168, Pf08150, Pf08151, Pf08165, Pf16165	26509	MYOF	0.90896	1.8725
P27816-1	Microtubule-associated protein 4 [OS=Homo sapiens]	398.021	58	63	559	25	1152	120.9	63	Pf00418	4134	MAP4	-0.328835	0.500187
P58107	epiplakin [OS=Homo sapiens]	396.136	44	70	335	63	5090	555.3	70				1.35133	0.930194
P04075	fructose-bisphosphate aldolase A [OS=Homo sapiens]	395.524	95	45	838	38	364	39.4	45	Pf00274	226	ALDOA	0.381995	1.05442
P19338	Nucleolin [OS=Homo sapiens]	388.312	59	68	880	68	710	76.6	68	Pf00076	4691	NCL	0.216396	0.242046
P42704	Leucine-rich PPR motif-containing protein, mitochondrial [OS=Homo sapiens]	386.315	46	65	543	65	1394	157.8	65	Pf01535	10128	LRPPRC	0.448213	1.10338
P78371-1	T-complex protein 1 subunit beta [OS=Homo sapiens]	384.683	80	47	796	47	535	57.5	47	Pf00118	100452880; 101133725; 101926418; 10576; 452071; 717182	CCT2; HEL-S-100n	-0.22386	0.356777
Q00839	Heterogeneous nuclear ribonucleoprotein U [OS=Homo sapiens]	383.856	54	53	648	3	825	90.5	53	Pf00622, Pf02037, Pf13671	3192	HNRNPU	-0.401147	0.326151
P30101	Protein disulfide-isomerase A3 [OS=Homo sapiens]	380.15	75	50	752	50	505	56.7	50	Pf00085, Pf13848	2923	PDIA3	0.276637	0.761434
P26038	Moesin [OS=Homo sapiens]	379.618	66	58	699	40	577	67.8	58	Pf00373, Pf00769, Pf09379, Pf09380, Pf20492	4478	MSN	0.674715	1.88187
Q9BVA1	Tubulin beta-2B chain [OS=Homo sapiens]	376.407	73	39	1285	2	445	49.9	39	Pf00091, Pf03953	347733	TUBB2B	0.197447	0.31278
P22314	Ubiquitin-like modifier-activating enzyme 1 [OS=Homo sapiens]	371.55	56	51	560	51	1058	117.8	51	Pf00899, Pf09358, Pf10585, Pf16190, Pf16191	7317	UBA1	0.0358389	0.0418576
P11586	C-1-tetrahydrofolate synthase, cytoplasmic [OS=Homo sapiens]	369.641	56	61	615	60	935	101.5	61				-0.285741	0.365132
P10809	60 kDa heat shock protein, mitochondrial [OS=Homo sapiens]	368.915	80	58	840	58	573	61	58	Pf00118	3329	HSPD1	0.301162	0.533315
Q5T4S7-1	e3 ubiquitin-protein ligase UBR4 [OS=Homo sapiens]	367.59	18	73	427	73	5183	573.5	73	Pf02207, Pf13764, Pf19423	23352	UBR4	0.896637	2.86735
P04350	Tubulin beta-4A chain [OS=Homo sapiens]	359.873	75	35	1275	4	444	49.6	35	Pf00091, Pf03953	10382	TUBB4A	-1.25002	1.05275
P07237	Protein disulfide-isomerase [OS=Homo sapiens]	355.965	77	53	813	53	508	57.1	53	Pf00085, Pf13848	5034	P4HB	0.590247	2.42581
P48643	T-complex protein 1 subunit epsilon [OS=Homo sapiens]	351.739	85	52	636	51	541	59.6	52	Pf00118	22948	CCT5	0.0254277	0.0445797
Q9BQE3	Tubulin alpha-1C chain [OS=Homo sapiens]	351.061	69	37	662	11	449	49.9	37	Pf00091, Pf03953	84790	TUBA1C	0.203357	0.928779
P13667	Protein disulfide-isomerase A4 [OS=Homo sapiens]	349.324	58	54	667	54	645	72.9	54	Pf00085, Pf13848	9601	PDIA4	0.310708	0.449382
P53621-1	coatomer subunit alpha [OS=Homo sapiens]	348.172	56	64	472	64	1224	138.3	64	Pf00400, Pf04053, Pf06957, Pf12894	1314	COPA	0.380746	1.01753
P53396-1	ATP-citrate synthase [OS=Homo sapiens]	346.466	47	53	667	53	1101	120.8	53	Pf00285, Pf00549, Pf02629, Pf16114	101132535; 47	ACLY	-0.27378	0.333481
Q7Z6Z7	E3 ubiquitin-protein ligase HUWE1 [OS=Homo sapiens]	345.014	19	67	395	67	4374	481.6	67	Pf00627, Pf00632, Pf02825, Pf06012, Pf06025, Pf14377	10075	HUWE1	0.210459	0.294865
Q04637	eukaryotic translation initiation factor 4 gamma 1 [OS=Homo sapiens]	340.334	42	57	413	2	1599	175.4	57	Pf02020, Pf02847, Pf02854	1981	EIF4G1	0.079031	0.114922
Q7KZF4	staphylococcal nuclease domain-containing protein 1 [OS=Homo sapiens]	339.759	64	58	457	58	910	101.9	58	Pf00565, Pf00567	27044	SND1	0.0542733	0.0676275
P05783	Keratin, type I cytoskeletal 18 [OS=Homo sapiens]	338.05	82	41	397	39	430	48	41	Pf00038	3875	KRT18	0.890083	0.379765
P23246-1	splicing factor, proline- and glutamine-rich [OS=Homo sapiens]	335.1	56	49	425	48	707	76.1	49	Pf00076, Pf08075	100445899; 469274; 6421	SFPQ	-0.789046	0.97652
P49368-1	T-complex protein 1 subunit gamma [OS=Homo sapiens]	333.414	80	41	609	41	545	60.5	41	Pf00118	100975912; 7203	CCT3	-0.265456	0.396858
P08133-1	annexin A6 [OS=Homo sapiens]	331.685	65	52	415	52	673	75.8	52	Pf00191	309	ANXA6	0.161723	0.19777
P00966	Argininosuccinate synthase [OS=Homo sapiens]	328.517	83	40	400	40	412	46.5	40	Pf00764	445	ASS1	1.07572	0.361866
P68104	Elongation factor 1-alpha 1 [OS=Homo sapiens]	325.855	73	38	862	23	462	50.1	38	Pf00009, Pf03143, Pf03144	1915	EEF1A1	0.204356	0.686215
P60174-1	Isoform 2 of Triosephosphate isomerase [OS=Homo sapiens]	323.741	94	37	561	37	249	26.7	37	Pf00121	451799; 7167	HEL-S-49; LOC117800142; TPI1	0.154372	0.727614
P52272	Heterogeneous nuclear ribonucleoprotein M [OS=Homo sapiens]	319.632	67	54	406	54	730	77.5	54	Pf00076, Pf11532	4670	HNRNPM	-0.723171	0.699171
P50990	T-complex protein 1 subunit theta [OS=Homo sapiens]	319.502	78	45	562	45	548	59.6	45	Pf00118	10694	CCT8	-0.0888179	0.152406
P04083	annexin A1 [OS=Homo sapiens]	316.917	81	39	519	39	346	38.7	39	Pf00191	301	ANXA1	-0.416281	0.312082
P22626	heterogeneous nuclear ribonucleoproteins A2/B1 [OS=Homo sapiens]	310.306	76	38	469	1	353	37.4	38	Pf00076	3181	HNRNPA2B1	-0.337923	0.322141
Q92616	eIF-2-alpha kinase activator GCN1 [OS=Homo sapiens]	308.583	27	56	404	56	2671	292.6	56				0.697277	0.781448
Q14697-1	Neutral alpha-glucosidase AB [OS=Homo sapiens]	304.689	51	43	548	43	944	106.8	43	Pf01055, Pf13802	23193	GANAB; HEL-S-164nA	0.525558	1.82682
P36578	60S ribosomal protein L4 [OS=Homo sapiens]	303.92	75	47	621	47	427	47.7	47	Pf00573, Pf14374	6124	RPL4	-0.368433	0.447883
P12270	Nucleoprotein TPR [OS=Homo sapiens]	303.436	35	64	350	63	2363	267.1	64	Pf07926	7175	TPR	-0.0726727	0.0535364
Q13509	tubulin beta-3 chain [OS=Homo sapiens]	300.234	71	31	927	11	450	50.4	31	Pf00091, Pf03953	10381	TUBB3	0.0384659	0.0340492
P38646	Stress-70 protein, mitochondrial [OS=Homo sapiens]	299.047	62	51	511	51	679	73.6	51	Pf00012	3313	HSPA9	0.273184	0.397824
P26640	Valine--tRNA ligase [OS=Homo sapiens]	298.175	46	47	516	47	1264	140.4	47	Pf00043, Pf00133, Pf08264	7407	VARS1	0.650148	1.9983
O00410	Importin-5 [OS=Homo sapiens]	296.405	47	41	384	40	1097	123.6	41	Pf02985, Pf18808, Pf18816, Pf18829	3843	IPO5	0.279314	0.380775
P06744	glucose-6-phosphate isomerase [OS=Homo sapiens]	296.099	63	36	500	36	558	63.1	36	Pf00342	2821	GPI	0.565336	0.74407
P02786	Transferrin receptor protein 1 [OS=Homo sapiens]	295.091	52	39	508	39	760	84.8	39	Pf02225, Pf04253, Pf04389	7037	TFRC	0.897246	2.42456
P05023	Sodium/potassium-transporting ATPase subunit alpha-1 [OS=Homo sapiens]	295.024	42	45	484	30	1023	112.8	45	Pf00122, Pf00689, Pf00690, Pf13246	476	ATP1A1	0.0948395	0.199003
Q92598	Heat shock protein 105 kDa [OS=Homo sapiens]	292.628	52	46	461	41	858	96.8	46	Pf00012	10808	HSPH1	-0.341472	0.690954
P40939	Trifunctional enzyme subunit alpha, mitochondrial [OS=Homo sapiens]	289.526	57	42	490	42	763	82.9	42	Pf00378, Pf00725, Pf02737	3030	HADHA	0.190158	0.270683
P68133	Actin, alpha skeletal muscle [OS=Homo sapiens]	288.808	45	30	766	2	377	42	30	Pf00022	58	ACTA1	0.220508	0.358046
P33176	Kinesin-1 heavy chain [OS=Homo sapiens]	287.64	60	53	415	41	963	109.6	53	Pf00225	3799	KIF5B	0.0439923	0.118184
P35580	Myosin-10 [OS=Homo sapiens]	284.903	28	56	299	34	1976	228.9	56	Pf00063, Pf00612, Pf01576, Pf02736	4628	MYH10	-1.07797	0.622207
P09651-1	Heterogeneous nuclear ribonucleoprotein A1 [OS=Homo sapiens]	282.328	67	38	346	34	372	38.7	38	Pf00076, Pf11627	100969159; 101925993; 103109135; 104670566; 105474229; 105503541; 105548549; 105580240; 108514619; 3178	HNRNPA1; HNRPA1; LOC113220247	-0.537527	0.536798
P00338-1	L-lactate dehydrogenase A chain [OS=Homo sapiens]	281.807	85	31	680	28	332	36.7	31	Pf00056, Pf02866	3939	HEL-S-133P; LDHA	0.887927	6.49284
P46821	microtubule-associated protein 1B [OS=Homo sapiens]	281.618	25	46	277	44	2468	270.5	46	Pf00414	4131	MAP1B	-0.965572	1.15177
P68366	Tubulin alpha-4A chain [OS=Homo sapiens]	281.163	67	31	681	8	448	49.9	31	Pf00091, Pf03953	7277	TUBA4A	-0.0189476	0.0318342
Q14152	Eukaryotic translation initiation factor 3 subunit A [OS=Homo sapiens]	280.761	42	54	574	54	1382	166.5	54	Pf01399	8661	EIF3A	-0.189073	0.331229
O60701	UDP-glucose 6-dehydrogenase [OS=Homo sapiens]	280.546	71	39	290	39	494	55	39	Pf00984, Pf03720, Pf03721	7358	UGDH	1.44897	1.22239
P41252	isoleucine--tRNA ligase, cytoplasmic [OS=Homo sapiens]	280.54	44	50	356	50	1262	144.4	50	Pf00133, Pf08264, Pf19302	3376	IARS1	0.436449	1.14287
P61247	40S ribosomal protein S3a [OS=Homo sapiens]	279.454	81	43	591	43	264	29.9	43	Pf01015	6189	RPS3A	-0.0575716	0.0646981
Q02790	Peptidyl-prolyl cis-trans isomerase FKBP4 [OS=Homo sapiens]	278.979	83	45	559	45	459	51.8	45	Pf00254, Pf00515	2288	FKBP4	-0.0904759	0.102452
P11940-1	Polyadenylate-binding protein 1 [OS=Homo sapiens]	278.848	70	45	658	29	636	70.6	45	Pf00076, Pf00658	100153958; 100674997; 101321456; 102175779; 102983711; 103086490; 103237219; 105586542; 109278007; 109697130; 26986; 282296; 464318; 705847	Pabpc1; PABPC1	0.304078	0.783735
Q8WUM4	Programmed cell death 6-interacting protein [OS=Homo sapiens]	278.434	60	54	509	54	868	96	54	Pf03097, Pf13949	10015	PDCD6IP	-0.248873	0.545604
P13010	X-ray repair cross-complementing protein 5 [OS=Homo sapiens]	277.707	62	43	489	43	732	82.7	43	Pf02735, Pf03730, Pf03731, Pf08785	7520	XRCC5	0.318055	0.847624
Q9P2E9-1	Ribosome-binding protein 1 [OS=Homo sapiens]	277.512	41	47	390	47	1410	152.4	47				0.28938	0.470878
P26639-1	Threonine--tRNA ligase, cytoplasmic [OS=Homo sapiens]	275.654	60	44	417	40	723	83.4	44	Pf00587, Pf02824, Pf03129, Pf07973	100990052; 6897	TARS1	0.62945	2.34571
P13797	Plastin-3 [OS=Homo sapiens]	274.633	66	44	361	39	630	70.8	44	Pf00307, Pf13499	5358	PLS3	0.295264	0.333958
P50991	T-complex protein 1 subunit delta [OS=Homo sapiens]	274.414	71	46	465	45	539	57.9	46	Pf00118	10575	CCT4	-0.23855	0.355795
P41250	Glycine--tRNA ligase [OS=Homo sapiens]	274.393	52	33	437	33	739	83.1	33	Pf00458, Pf00587, Pf03129	2617	GARS1	0.17901	0.306452
P08758	annexin A5 [OS=Homo sapiens]	273.3	80	41	600	40	320	35.9	41	Pf00191	308	ANXA5	0.304871	0.509823
P15311	Ezrin [OS=Homo sapiens]	270.813	60	46	488	33	586	69.4	46	Pf00373, Pf00769, Pf09379, Pf09380, Pf20492	7430	EZR	0.273338	0.407518
P25705-1	ATP synthase subunit alpha, mitochondrial [OS=Homo sapiens]	268.967	61	47	613	47	553	59.7	47	Pf00006, Pf00306, Pf02874	455397; 498	ATP5F1A; HEL-S-123m	0.499027	0.85205
Q92945	Far upstream element-binding protein 2 [OS=Homo sapiens]	267.961	55	37	514	32	711	73.1	37	Pf00013, Pf09005	8570	KHSRP	-0.52476	0.489488
P11413-1	Glucose-6-phosphate 1-dehydrogenase [OS=Homo sapiens]	267.247	65	37	557	42	515	59.2	42	Pf00479, Pf02781	100985592; 101145237; 2539	G6PD	0.666842	0.321718
P12268	inosine-5'-monophosphate dehydrogenase 2 [OS=Homo sapiens]	267.136	68	35	463	34	514	55.8	35	Pf00478, Pf00571	3615	IMPDH2	-0.1266	0.148
P49588	Alanine--tRNA ligase, cytoplasmic [OS=Homo sapiens]	265.909	55	45	410	45	968	106.7	45	Pf01411, Pf02272, Pf07973	16	AARS1	-0.202641	0.426447
Q9P2J5	Leucine--tRNA ligase, cytoplasmic [OS=Homo sapiens]	262.272	45	51	310	51	1176	134.4	51	Pf00133, Pf08264	51520	LARS1	0.19165	0.271867
P35241-1	radixin [OS=Homo sapiens]	261.75	55	49	426	31	583	68.5	49	Pf00373, Pf00769, Pf09379, Pf09380, Pf20492	100453730; 100989730; 104660837; 108536468; 5962	RDX	0.760711	0.888278
Q07065	Cytoskeleton-associated protein 4 [OS=Homo sapiens]	259.853	68	38	386	38	602	66	38		10970	CKAP4	0.327931	0.415999
Q99832	T-complex protein 1 subunit eta [OS=Homo sapiens]	258.025	71	39	486	39	543	59.3	39	Pf00118	10574	CCT7	-0.0152414	0.0247979
Q08211	Atp-dependent rna helicase a [OS=Homo sapiens]	255.667	35	42	353	42	1270	140.9	42	Pf00035, Pf00270, Pf00271, Pf04408, Pf07717	1660	DHX9	-0.107198	0.0970395
Q01813	ATP-dependent 6-phosphofructokinase, platelet type [OS=Homo sapiens]	253.908	45	32	412	29	784	85.5	32	Pf00365	5214	PFKP	0.051155	0.0702145
P39023	60S ribosomal protein L3 [OS=Homo sapiens]	251.873	68	39	412	39	403	46.1	39	Pf00297	6122	RPL3	-0.660468	0.76393
P08729	Keratin, type II cytoskeletal 7 [OS=Homo sapiens]	251.692	59	38	339	28	469	51.4	38	Pf00038, Pf16208	3855	KRT7	2.22652	0.847043
O95347-1	structural maintenance of chromosomes protein 2 [OS=Homo sapiens]	251.609	45	51	320	51	1197	135.6	51	Pf02463, Pf06470	10592	SMC2; SMC2L1	0.100948	0.137847
Q00341-1	Vigilin [OS=Homo sapiens]	250.078	36	46	299	46	1268	141.4	46	Pf00013	3069	HDLBP	-0.421563	0.401537
P06748	Nucleophosmin [OS=Homo sapiens]	249.054	72	28	409	6	294	32.6	28	Pf03066, Pf16276	4869	NPM1	-0.553964	0.483332
P12956	X-ray repair cross-complementing protein 6 [OS=Homo sapiens]	247.306	62	44	406	44	609	69.8	44	Pf02037, Pf02735, Pf03730, Pf03731	2547	XRCC6	-0.190463	0.221464
Q9NTJ3-1	Structural maintenance of chromosomes protein 4 [OS=Homo sapiens]	245.578	37	46	272	46	1288	147.1	46	Pf02463, Pf06470	10051	SMC4	-0.178822	0.188669
P08727	Keratin, type I cytoskeletal 19 [OS=Homo sapiens]	245.174	76	37	238	30	400	44.1	37	Pf00038	3880	KRT19	-0.337647	0.39958
Q92499	ATP-dependent RNA helicase DDX1 [OS=Homo sapiens]	245.064	64	41	375	40	740	82.4	41	Pf00270, Pf00271, Pf00622	1653	DDX1	-0.108011	0.131248
Q01518-1	adenylyl cyclase-associated protein 1 [OS=Homo sapiens]	244.21	65	30	484	30	475	51.9	30	Pf01213, Pf08603	10487	CAP1	0.0590248	0.0659063
P55786	puromycin-sensitive aminopeptidase [OS=Homo sapiens]	243.26	42	35	407	35	919	103.2	35	Pf01433, Pf11838, Pf17900	9520	NPEPPS	0.581022	0.953762
P18669	Phosphoglycerate mutase 1 [OS=Homo sapiens]	242.967	93	28	415	28	254	28.8	28	Pf00300	5223	PGAM1	0.265081	0.486394
P62917	60S ribosomal protein L8 [OS=Homo sapiens]	241.753	77	34	424	34	257	28	34	Pf00181, Pf03947	6132	RPL8	-0.753876	0.730514
P63104-1	14-3-3 protein zeta/delta [OS=Homo sapiens]	241.188	87	34	557	25	245	27.7	34	Pf00244	100030704; 100127113; 100173609; 100411134; 100484483; 100596460; 100672224; 100727182; 100913480; 100977477; 101047958; 101151099; 101331119; 101351914; 101384625; 101687663; 101721954; 101968271; 102115184; 102175223; 102283808; 102742022; 102765675; 103004481; 103085559; 103121925; 103261347; 103661509; 105005492; 105302907; 105476048; 105504209; 105542098; 105586543; 105719669; 107512228; 108…	LOC101351914; LOC111146608; Ywhaz; YWHAZ	0.707393	0.985938
P17844	probable ATP-dependent RNA helicase DDX5 [OS=Homo sapiens]	238.487	60	46	402	35	614	69.1	46	Pf00270, Pf00271, Pf08061	1655	DDX5	-0.209663	0.22678
P51659-1	peroxisomal multifunctional enzyme type 2 [OS=Homo sapiens]	237.977	58	35	364	35	736	79.6	35	Pf00106, Pf01575, Pf02036	3295	HSD17B4	0.165938	0.200192
P31939	bifunctional purine biosynthesis protein purH [OS=Homo sapiens]	237.586	72	37	415	37	592	64.6	37	Pf01808, Pf02142	471	ATIC	0.321161	0.350051
Q14247-1	Src substrate cortactin [OS=Homo sapiens]	237.496	58	39	353	6	550	61.5	39	Pf02218, Pf14604	2017	CTTN	0.339424	0.397751
P50395-1	Rab GDP dissociation inhibitor beta [OS=Homo sapiens]	235.913	74	32	349	25	445	50.6	32	Pf00996	100579667; 2665	GDI2	0.104917	0.297247
P37802	Transgelin-2 [OS=Homo sapiens]	234.948	91	28	529	27	199	22.4	28	Pf00307, Pf00402	8407	TAGLN2	0.478549	1.61331
Q92841	Probable ATP-dependent RNA helicase DDX17 [OS=Homo sapiens]	234.638	49	37	324	2	729	80.2	37	Pf00270, Pf00271	10521	DDX17	-0.157767	0.125022
P22102-1	trifunctional purine biosynthetic protein adenosine-3 [OS=Homo sapiens]	233.262	49	44	290	44	1010	107.7	44	Pf00551, Pf00586, Pf01071, Pf02769, Pf02843, Pf02844	2618	GART	-0.0791292	0.0943537
Q14008	Cytoskeleton-associated protein 5 [OS=Homo sapiens]	233.195	25	42	319	42	2032	225.4	42	Pf02985, Pf12348	9793	CKAP5	0.0102019	0.0105334
Q06830	peroxiredoxin-1 [OS=Homo sapiens]	232.814	96	30	695	26	199	22.1	30	Pf00578, Pf10417	5052	PRDX1	0.385208	1.08046
Q13200	26S proteasome non-ATPase regulatory subunit 2 [OS=Homo sapiens]	232.289	47	40	347	40	908	100.1	40	Pf01851, Pf17781, Pf18051	5708	PSMD2	0.506738	0.925118
P61978-3	Isoform 3 of Heterogeneous nuclear ribonucleoprotein K [OS=Homo sapiens]	232.009	73	37	438	3	440	48.5	37			HNRNPK	0.0524286	0.0899374
Q13263	Transcription intermediary factor 1-beta [OS=Homo sapiens]	229.465	52	36	309	36	835	88.5	36	Pf00628, Pf00643, Pf14634	10155	TRIM28	-0.0155508	0.0127478
Q05639	Elongation factor 1-alpha 2 [OS=Homo sapiens]	229.31	66	30	647	15	463	50.4	30	Pf00009, Pf03143, Pf03144	1917	EEF1A2	1.33646	0.469889
Q99798	Aconitate hydratase, mitochondrial [OS=Homo sapiens]	229.292	44	28	240	28	780	85.4	28	Pf00330, Pf00694	50	ACO2	0.182566	0.267324
Q15084-1	Protein disulfide-isomerase A6 [OS=Homo sapiens]	229.047	60	28	441	28	440	48.1	28	Pf00085	10130	PDIA6	0.0821893	0.149168
Q9UPN3	Microtubule-actin cross-linking factor 1, isoforms 1/2/3/5 [OS=Homo sapiens]	228.63	9	50	185	10	7388	837.8	50	Pf00307, Pf00435, Pf00681, Pf02187, Pf13499, Pf17902, Pf18373	23499	MACF1	-0.112466	0.0792286
Q15233	Non-POU domain-containing octamer-binding protein [OS=Homo sapiens]	227.576	48	38	315	37	471	54.2	38	Pf00076, Pf08075	4841	NONO	-0.875506	0.825828
Q16881-5	Isoform 5 of Thioredoxin reductase 1, cytoplasmic [OS=Homo sapiens]	226.195	62	28	325	27	499	54.7	28			TXNRD1	0.737951	1.12105
Q7Z406-2	Isoform 2 of Myosin-14 [OS=Homo sapiens]	225.679	28	47	174	38	2036	231.9	47			MYH14	0.778266	0.396081
Q01469	Fatty acid-binding protein, epidermal [OS=Homo sapiens]	224.958	87	18	295	18	135	15.2	18	Pf00061	2171	FABP5	0.341227	0.231602
Q92900-2	Isoform 2 of Regulator of nonsense transcripts 1 [OS=Homo sapiens]	224.459	44	37	306	37	1118	123	37			UPF1	0.169929	0.198989
Q9C0C2	182 kDa tankyrase-1-binding protein [OS=Homo sapiens]	223.682	30	39	228	39	1729	181.7	39	Pf15327	85456	TNKS1BP1	1.04127	2.11463
Q8IVF2-1	Protein AHNAK2 [OS=Homo sapiens]	222.951	20	50	221	50	5795	616.2	50		113146	AHNAK2	-0.68474	0.551449
P27708	CAD protein [OS=Homo sapiens]	222.375	23	39	370	37	2225	242.8	39	Pf00117, Pf00185, Pf00988, Pf01979, Pf02142, Pf02729, Pf02786, Pf02787	790	CAD	0.370013	0.492053
Q96AE4-2	Isoform 2 of Far upstream element-binding protein 1 [OS=Homo sapiens]	221.869	51	29	381	2	653	68.6	29			FUBP1	0.0644264	0.0607519
P27797	Calreticulin [OS=Homo sapiens]	221.38	70	31	436	31	417	48.1	31	Pf00262	811	CALR	0.54426	1.39619
P62258-1	14-3-3 protein epsilon [OS=Homo sapiens]	221.248	85	27	481	24	255	29.2	27	Pf00244	100059962; 100658987; 100714396; 100975327; 101010193; 101040886; 101101425; 101319647; 101343175; 101383486; 101838994; 101955392; 102140425; 102278567; 102539697; 102558685; 102840081; 102911277; 102982286; 103002120; 103088362; 103111159; 103263133; 103667175; 104670310; 104874899; 105003907; 105291867; 105471598; 105521605; 105553496; 105584325; 107507733; 108506019; 109255159; 109573771; 109…	CRK; HEL2; LOC100753603; LOC101343175; LOC111151387; Ywhae; YWHAE	-0.121388	0.161178
P47897	glutamine--tRNA ligase [OS=Homo sapiens]	221.158	51	37	348	37	775	87.7	37	Pf00749, Pf03950, Pf04557, Pf04558	5859	QARS1	-0.0833744	0.286732
Q12906-7	Isoform 7 of Interleukin enhancer-binding factor 3 [OS=Homo sapiens]	220.515	54	40	323	36	898	95.7	40			ILF3	0.0105898	0.00965098
O60841	Eukaryotic translation initiation factor 5B [OS=Homo sapiens]	219.881	35	39	262	39	1220	138.7	39	Pf00009, Pf03144, Pf11987	9669	EIF5B	0.891075	1.29173
O60437	periplakin [OS=Homo sapiens]	219.876	31	47	102	47	1756	204.6	47	Pf17902	5493	PPL	1.60914	0.48747
Q92597	Protein NDRG1 [OS=Homo sapiens]	219.483	53	15	224	15	394	42.8	15	Pf03096	10397	NDRG1	1.66771	1.19994
O75533-1	splicing factor 3B subunit 1 [OS=Homo sapiens]	218.005	35	39	171	39	1304	145.7	39	Pf08920	100157887; 100413687; 100604147; 100665858; 100772265; 100981355; 101019207; 101042346; 101088016; 101338823; 101357717; 101376277; 101576440; 101682461; 101707227; 101972566; 102974416; 103015163; 103074457; 103123757; 103217582; 103659709; 104676745; 105298156; 105468153; 105517444; 105579994; 108311344; 109254431; 23451; 697773; 81898; 84486	LOC101357717; LOC111145177; Sf3b1; SF3B1	0.0668487	0.0593537
P60842	Eukaryotic initiation factor 4A-I [OS=Homo sapiens]	217.837	67	24	362	16	406	46.1	24	Pf00270, Pf00271	1973	EIF4A1	0.206986	0.342712
O60716-3	Isoform 1AC of Catenin delta-1 [OS=Homo sapiens]	217.701	48	37	215	37	939	104.9	37			CTNND1	0.789574	0.822251
P30153	serine/threonine-protein phosphatase 2A 65 kDa regulatory subunit A alpha isoform [OS=Homo sapiens]	217.541	56	32	275	25	589	65.3	32	Pf02985	5518	PPP2R1A	-0.00722752	0.00918318
Q12931	heat shock protein 75 kDa, mitochondrial [OS=Homo sapiens]	216.414	49	34	413	33	704	80.1	34	Pf00183, Pf02518	10131	TRAP1	0.5094	0.708262
Q9NYU2-1	UDP-glucose:glycoprotein glucosyltransferase 1 [OS=Homo sapiens]	215.832	31	42	241	42	1555	177.1	42	Pf06427, Pf18400, Pf18401, Pf18402, Pf18403, Pf18404	56886	UGGT1	0.547812	0.629995
P23396-1	40S ribosomal protein S3 [OS=Homo sapiens]	215.738	87	34	527	34	243	26.7	34	Pf00189, Pf07650	100610616; 100985646; 101047429; 101108684; 101152945; 101326215; 102189887; 102284442; 102523692; 102544933; 102981814; 103073122; 103248057; 103253999; 104665103; 104981419; 104994106; 105468763; 105511819; 105555214; 105578730; 105811423; 108307596; 108537614; 109569758; 326588; 6188; 695748; 733671	LOC114109396; RPS3	0.360437	0.950537
O60664-1	Perilipin-3 [OS=Homo sapiens]	214.704	71	23	296	23	434	47	23	Pf03036	10226	PLIN3	0.256957	0.43612
P49915	GMP synthase [glutamine-hydrolyzing] [OS=Homo sapiens]	213.078	59	41	380	41	693	76.7	41	Pf00117, Pf00958, Pf02540	8833	GMPS	0.440846	0.910766
P49411	elongation factor Tu, mitochondrial [OS=Homo sapiens]	212.846	68	28	417	28	452	49.5	28	Pf00009, Pf03143, Pf03144	7284	TUFM	0.0640751	0.0794462
P27824	Calnexin [OS=Homo sapiens]	212.605	57	33	334	31	592	67.5	33	Pf00262	821	CANX	0.297158	0.465249
P09429	High mobility group protein B1 [OS=Homo sapiens]	212.131	67	24	461	12	215	24.9	24	Pf00505, Pf09011	3146	HMGB1	-0.398381	0.550733
P04843	Dolichyl-diphosphooligosaccharide--protein glycosyltransferase subunit 1 [OS=Homo sapiens]	212.045	59	32	405	32	607	68.5	32	Pf04597	6184	RPN1	0.510003	1.20795
P67809	Nuclease-sensitive element-binding protein 1 [OS=Homo sapiens]	209.486	63	25	333	17	324	35.9	25	Pf00313	4904	YBX1	-0.158106	0.257407
Q9Y520-7	Isoform 7 of Protein PRRC2C [OS=Homo sapiens]	208.708	20	40	249	39	2898	316.9	40			PRRC2C	-0.538602	0.651762
O75083	WD repeat-containing protein 1 [OS=Homo sapiens]	208.026	57	30	352	30	606	66.2	30	Pf00400	9948	WDR1	0.364371	0.731536
P17987	T-complex protein 1 subunit alpha [OS=Homo sapiens]	206.542	71	36	388	36	556	60.3	36	Pf00118	6950	TCP1	0.128814	0.329801
Q14974	Importin subunit beta-1 [OS=Homo sapiens]	206.531	48	32	325	32	876	97.1	32	Pf00514, Pf03810	3837	KPNB1	0.0591812	0.0960501
P67936	Tropomyosin alpha-4 chain [OS=Homo sapiens]	205.864	84	34	353	6	248	28.5	34	Pf00261	7171	TPM4	-0.0749	0.0724387
P49748-1	Very long-chain specific acyl-CoA dehydrogenase, mitochondrial [OS=Homo sapiens]	205.396	52	33	329	1	655	70.3	33	Pf00441, Pf02770, Pf02771	37	ACADVL	0.413826	0.530795
Q9BUJ2-1	Heterogeneous nuclear ribonucleoprotein U-like protein 1 [OS=Homo sapiens]	205.354	42	36	260	36	856	95.7	36	Pf00622, Pf02037, Pf13671	11100	HNRNPUL1	-0.647203	0.815867
P40926	Malate dehydrogenase, mitochondrial [OS=Homo sapiens]	203.585	68	28	422	28	338	35.5	28	Pf00056, Pf02866	4191	MDH2	0.239849	0.379179
O00571	ATP-dependent RNA helicase DDX3X [OS=Homo sapiens]	201.78	49	35	321	34	662	73.2	35	Pf00270, Pf00271	1654	DDX3X	-0.298517	0.394909
P33993-1	DNA replication licensing factor MCM7 [OS=Homo sapiens]	201.631	53	41	304	41	719	81.3	41	Pf00493, Pf14551, Pf17207, Pf17855	4176	MCM7	-0.58333	1.20806
P46777	60S ribosomal protein L5 [OS=Homo sapiens]	201.518	59	26	445	26	297	34.3	26	Pf14204, Pf17144	6125	RPL5	-0.425971	0.526774
Q86UP2-1	Kinectin [OS=Homo sapiens]	201.27	37	42	276	41	1357	156.2	42	Pf05104	3895	KTN1	-0.0807916	0.095157
O43175	D-3-phosphoglycerate dehydrogenase [OS=Homo sapiens]	200.496	54	29	281	29	533	56.6	29	Pf00389, Pf02826, Pf19304	26227	PHGDH	-0.519252	0.521268
Q9Y4L1	Hypoxia up-regulated protein 1 [OS=Homo sapiens]	200.241	47	38	277	38	999	111.3	38	Pf00012	10525	HYOU1	0.0786603	0.0957514
Q9Y5B9	FACT complex subunit SPT16 [OS=Homo sapiens]	199.819	42	37	199	37	1047	119.8	37	Pf00557, Pf08512, Pf08644, Pf14826	11198	SUPT16H	-0.0313638	0.034029
Q9UQE7	Structural maintenance of chromosomes protein 3 [OS=Homo sapiens]	199.6	37	38	187	38	1217	141.5	38	Pf02463, Pf06470	9126	SMC3	-0.0402301	0.0362553
P62424	60S ribosomal protein L7a [OS=Homo sapiens]	197.071	76	30	416	30	266	30	30	Pf01248	6130	RPL7A	-0.550352	0.612044
P17812	CTP synthase 1 [OS=Homo sapiens]	196.809	64	39	215	36	591	66.6	39	Pf00117, Pf06418	1503	CTPS1	0.137837	0.269033
Q08J23	tRNA (Cytosine(34)-C(5))-methyltransferase [OS=Homo sapiens]	196.441	58	37	239	37	767	86.4	37	Pf01189	54888	NSUN2	0.220497	0.194159
P34897-1	Serine hydroxymethyltransferase, mitochondrial [OS=Homo sapiens]	196.389	65	32	340	31	504	56	32	Pf00464	6472	HEL-S-51e; SHMT2	0.29154	0.415952
Q9UHD8-1	Septin-9 [OS=Homo sapiens]	196.265	65	35	311	35	586	65.4	35	Pf00735	10801	SEPTIN9	0.604441	1.67342
P35221	Catenin alpha-1 [OS=Homo sapiens]	195.931	43	31	215	31	906	100	31	Pf01044	1495	CTNNA1	0.485953	0.390912
P11216	Glycogen phosphorylase, brain form [OS=Homo sapiens]	195.756	42	34	303	27	843	96.6	34	Pf00343	5834	PYGB	1.22674	0.725994
O75643-1	U5 small nuclear ribonucleoprotein 200 kDa helicase [OS=Homo sapiens]	195.458	24	40	164	40	2136	244.4	40	Pf00270, Pf00271, Pf02889, Pf18149	100975243; 101151498; 104661456; 105531671; 105583717; 108520914; 23020; 459413	SNRNP200	0.391138	0.651193
P63244	Receptor of activated protein C kinase 1 [OS=Homo sapiens]	195.424	85	29	744	29	317	35.1	29	Pf00400	10399	RACK1	0.404714	0.813482
O15067	Phosphoribosylformylglycinamidine synthase [OS=Homo sapiens]	195.004	33	32	211	32	1338	144.6	32	Pf02769, Pf13507, Pf18072, Pf18076	5198	PFAS	-0.0426641	0.0338761
P31946-2	Isoform Short of 14-3-3 protein beta/alpha [OS=Homo sapiens]	193.584	86	27	397	16	244	27.8	27			YWHAB	0.137962	0.243018
Q99613	Eukaryotic translation initiation factor 3 subunit C [OS=Homo sapiens]	193.103	42	35	288	35	913	105.3	35	Pf01399, Pf05470	8663	EIF3C	-0.264021	0.341275
Q15046	Lysine--tRNA ligase [OS=Homo sapiens]	192.762	55	32	351	32	597	68	32	Pf00152, Pf01336	3735	KARS1	0.59951	1.24839
P09960-1	leukotriene A-4 hydrolase [OS=Homo sapiens]	192.721	55	32	267	32	611	69.2	32	Pf01433, Pf09127, Pf17900	4048	LTA4H	0.101669	0.156681
P30622-1	Isoform 2 of CAP-Gly domain-containing linker protein 1 [OS=Homo sapiens]	192.381	32	42	174	40	1427	160.9	42			CLIP1	0.377908	0.804005
P54886	delta-1-pyrroline-5-carboxylate synthase [OS=Homo sapiens]	192.113	43	33	311	33	795	87.2	33	Pf00171, Pf00696	5832	ALDH18A1	0.100064	0.102992
P53618	Coatomer subunit beta [OS=Homo sapiens]	191.594	34	29	284	29	953	107.1	29	Pf01602, Pf07718, Pf14806	1315	COPB1	0.344623	0.80667
P62195-1	26S proteasome regulatory subunit 8 [OS=Homo sapiens]	191.341	65	28	308	26	406	45.6	28	Pf00004, Pf16450, Pf17862	100026270; 100053987; 100174487; 100349785; 100392176; 100471784; 100587421; 100717173; 100943523; 100969119; 101097360; 101153929; 101323348; 101353736; 101372591; 101592900; 101671803; 101710432; 101865051; 101974206; 102536304; 102740490; 102983885; 103018659; 103076910; 103243218; 104675461; 104857064; 105000499; 105297724; 105483033; 105515976; 105551722; 105590742; 105711219; 105998528; 107…	LOC101353736; LOC111158036; LOC112837724; Psmc5; PSMC5	0.397242	0.617082
Q9BUF5	Tubulin beta-6 chain [OS=Homo sapiens]	191.262	72	28	472	13	446	49.8	28	Pf00091, Pf03953	84617	TUBB6	-0.402981	0.499073
P15121	aldose reductase [OS=Homo sapiens]	190.675	80	23	516	22	316	35.8	23	Pf00248	231	AKR1B1	0.954022	0.603171
P28838	cytosol aminopeptidase [OS=Homo sapiens]	189.675	65	28	329	28	519	56.1	28	Pf00883, Pf02789	51056	LAP3	-0.697127	1.50059
Q16891	MICOS complex subunit Mic60 [OS=Homo sapiens]	189.624	46	30	244	30	758	83.6	30	Pf09731	10989	IMMT	0.179059	0.181895
P16615	Sarcoplasmic/endoplasmic reticulum calcium ATPase 2 [OS=Homo sapiens]	189.399	35	32	280	27	1042	114.7	32	Pf00122, Pf00689, Pf00690, Pf08282, Pf13246	488	ATP2A2	0.296834	0.486508
Q9UQ35	serine/arginine repetitive matrix protein 2 [OS=Homo sapiens]	189.342	15	33	205	31	2752	299.4	33	Pf08312	23524	SRRM2	-0.496267	0.482833
O60506	Heterogeneous nuclear ribonucleoprotein Q [OS=Homo sapiens]	189.253	43	30	254	28	623	69.6	30	Pf00076, Pf18360	10492	SYNCRIP	0.292781	0.6083
P13489	Ribonuclease inhibitor [OS=Homo sapiens]	187.156	62	25	274	25	461	49.9	25	Pf13516, Pf18779	6050	RNH1	-0.845511	0.439961
Q9UQ80	proliferation-associated protein 2G4 [OS=Homo sapiens]	186.911	64	31	416	31	394	43.8	31	Pf00557	5036	PA2G4	0.113108	0.233244
Q15181	Inorganic pyrophosphatase [OS=Homo sapiens]	186.048	78	23	215	22	289	32.6	23	Pf00719	5464	PPA1	0.273766	0.265637
P49736	DNA replication licensing factor mcm2 [OS=Homo sapiens]	185.971	41	33	217	33	904	101.8	33	Pf00493, Pf12619, Pf14551, Pf17207, Pf17855	4171	MCM2	-0.206833	0.255832
P54577	Tyrosine--tRNA ligase, cytoplasmic [OS=Homo sapiens]	185.341	65	34	330	33	528	59.1	34	Pf00579, Pf01588	8565	YARS1	0.108329	0.187265
P22234	multifunctional protein ADE2 [OS=Homo sapiens]	185.133	53	27	333	27	425	47	27	Pf00731, Pf01259	10606	PAICS	0.149085	0.180975
P18124	60S ribosomal protein L7 [OS=Homo sapiens]	184.378	61	30	342	30	248	29.2	30	Pf00327, Pf08079	6129	RPL7	-0.229057	0.299672
P08195	4F2 cell-surface antigen heavy chain [OS=Homo sapiens]	184.106	46	29	349	29	630	68	29	Pf00128, Pf16028	6520	SLC3A2	-0.107434	0.0520884
Q16181-2	Isoform 2 of Septin-7 [OS=Homo sapiens]	183.92	60	25	241	24	436	50.5	25			SEPTIN7	0.328598	0.808862
P45974-1	Ubiquitin carboxyl-terminal hydrolase 5 [OS=Homo sapiens]	183.695	41	32	268	30	858	95.7	32	Pf00443, Pf00627, Pf02148, Pf17807	100967337; 101133598; 451798; 8078	USP5	0.418882	1.07174
P20810-5	Isoform 5 of Calpastatin [OS=Homo sapiens]	183.201	57	31	247	31	756	81.1	31			CAST	0.692228	1.05678
Q13310-3	Isoform 3 of Polyadenylate-binding protein 4 [OS=Homo sapiens]	183.142	51	34	339	22	660	72.3	34			PABPC4	0.412347	0.640283
P07195	L-lactate dehydrogenase B chain [OS=Homo sapiens]	182.894	67	22	326	19	334	36.6	22	Pf00056, Pf02866	3945	LDHB	0.21068	0.278695
P06753-2	Isoform 2 of Tropomyosin alpha-3 chain [OS=Homo sapiens]	182.788	83	33	380	18	248	29	33			TPM3	0.063825	0.0771651
P62753	40S RIBOSOMAL PROTEIN S6 [OS=Homo sapiens]	182.73	62	24	275	24	249	28.7	24	Pf01092	6194	RPS6	-0.511263	0.519618
O60610-1	Protein diaphanous homolog 1 [OS=Homo sapiens]	182.621	30	31	184	31	1272	141.3	31	Pf02181, Pf06346, Pf06367, Pf06371	1729	DIAPH1	0.347368	0.712025
P40227-1	T-complex protein 1 subunit zeta [OS=Homo sapiens]	182.565	55	34	401	30	531	58	34	Pf00118	100592874; 463421; 908	CCT6A	0.234565	0.503717
Q16658	Fascin [OS=Homo sapiens]	182.128	63	32	325	32	493	54.5	32	Pf06268	6624	FSCN1	1.25359	1.94708
P52597	Heterogeneous nuclear ribonucleoprotein F [OS=Homo sapiens]	181.365	53	21	207	18	415	45.6	21	Pf00076, Pf08080	3185	HNRNPF	0.252734	0.356435
Q16555-1	Dihydropyrimidinase-related protein 2 [OS=Homo sapiens]	181.042	59	27	232	24	572	62.3	27	Pf01979	100172763; 100580649; 100987385; 101019659; 103215518; 104673951; 105482028; 105526559; 105542337; 108537657; 1808; 464070; 712368	DPYSL2	0.302619	0.323539
P55060-1	Exportin-2 [OS=Homo sapiens]	181.034	41	32	302	32	971	110.3	32	Pf03378, Pf03810, Pf08506	100983829; 101925721; 103244616; 104678542; 105470706; 105572300; 108522522; 1434; 458318; 704301	CSE1L	0.429313	0.988533
P23284	peptidyl-prolyl cis-trans isomerase B [OS=Homo sapiens]	180.061	70	23	436	23	216	23.7	23	Pf00160	5479	PPIB	0.325253	0.600469
P62701	40S ribosomal protein S4, X isoform [OS=Homo sapiens]	177.98	86	33	391	33	263	29.6	33	Pf00467, Pf00900, Pf01479, Pf08071, Pf16121	6191	RPS4X	-0.203037	0.201652
P46782	40S ribosomal protein S5 [OS=Homo sapiens]	177.588	80	23	326	23	204	22.9	23	Pf00177	6193	RPS5	-0.167004	0.230576
P25205-2	Isoform 2 of DNA replication licensing factor MCM3 [OS=Homo sapiens]	177.4	42	35	303	35	853	95.8	35			MCM3	-0.440872	0.560446
O00151	PDZ and LIM domain protein 1 [OS=Homo sapiens]	176.591	88	22	234	22	329	36	22	Pf00412, Pf00595, Pf15936	9124	PDLIM1	0.840658	0.70619
Q5VYK3	Proteasome-associated protein ECM29 homolog [OS=Homo sapiens]	176.471	25	35	223	35	1845	204.2	35	Pf13001		ECPAS	0.555394	1.19232
Q7L014	probable ATP-dependent RNA helicase DDX46 [OS=Homo sapiens]	176.254	32	31	217	31	1031	117.3	31	Pf00270, Pf00271	9879	DDX46	0.153085	0.244368
Q6PKG0-1	La-related protein 1 [OS=Homo sapiens]	176.1	43	32	268	32	1096	123.4	32	Pf05383	23367	LARP1	0.241766	0.303073
P54136-1	arginine--tRNA ligase, cytoplasmic [OS=Homo sapiens]	175.992	42	31	272	7	660	75.3	31	Pf00750, Pf03485, Pf05746	5917	RARS1	0.421275	1.0497
Q86VP6-1	cullin-associated nedd8-dissociated protein 1 [OS=Homo sapiens]	175.724	31	36	289	36	1230	136.3	36	Pf08623	100386203; 100481247; 100514460; 101094193; 101149345; 101332878; 101385585; 101926073; 102734241; 102881938; 102996097; 102997589; 103086105; 103238666; 103656854; 104675386; 104989782; 105473426; 105502644; 105537099; 105600516; 105712014; 106966342; 107512685; 108291798; 108529339; 109270464; 109559252; 538086; 55832; 716184	CAND1; LOC111142147	0.441436	0.877491
P42224-1	Signal transducer and activator of transcription 1-alpha/beta [OS=Homo sapiens]	175.168	38	28	147	28	750	87.3	28	Pf00017, Pf01017, Pf02864, Pf02865, Pf12162	101131770; 459834; 6772	STAT1	-0.00860797	0.00364498
Q9HB71	Calcyclin-binding protein [OS=Homo sapiens]	174.921	74	24	313	24	228	26.2	24	Pf04969, Pf05002, Pf09032	27101	CACYBP	-0.0338541	0.0352175
Q99729-3	Isoform 3 of Heterogeneous nuclear ribonucleoprotein A/B [OS=Homo sapiens]	173.536	59	27	294	27	285	30.6	27			HNRNPAB	-0.439391	0.581897
Q96HC4	PDZ and LIM domain protein 5 [OS=Homo sapiens]	172.819	50	24	226	24	596	63.9	24	Pf00412, Pf00595, Pf15936	10611	PDLIM5	0.447789	0.552881
Q93008-1	Isoform 2 of Probable ubiquitin carboxyl-terminal hydrolase FAF-X [OS=Homo sapiens]	172.707	20	36	178	36	2554	290.3	36	Pf00443, Pf12030	465582; 8239	USP9X	0.651641	0.608408
P56192	Methionine--tRNA ligase, cytoplasmic [OS=Homo sapiens]	172.517	39	28	228	28	900	101.1	28	Pf00043, Pf00458, Pf09334, Pf18485, Pf19303	4141	MARS1	0.335022	0.820544
Q14566	DNA replication licensing factor MCM6 [OS=Homo sapiens]	172.431	42	34	223	34	821	92.8	34	Pf00493, Pf14551, Pf17207, Pf17855, Pf18263	4175	MCM6	-0.300564	0.426957
P51991-1	Heterogeneous nuclear ribonucleoprotein A3 [OS=Homo sapiens]	172.218	55	25	173	2	378	39.6	25	Pf00076	100984991; 101146815; 101697298; 101966023; 220988; 470592	HNRNPA3; HNRPA3	-0.224112	0.2963
P61981	14-3-3 protein gamma [OS=Homo sapiens]	171.657	86	25	318	18	247	28.3	25	Pf00244	7532	YWHAG	0.616557	1.25868
Q16531	DNA damage-binding protein 1 [OS=Homo sapiens]	171.284	28	28	236	28	1140	126.9	28	Pf03178, Pf10433	1642	DDB1	0.236823	0.403801
P23528	Cofilin-1 [OS=Homo sapiens]	171.228	87	26	512	18	166	18.5	26	Pf00241	1072	CFL1	0.0947245	0.244894
O94979	Protein transport protein Sec31A [OS=Homo sapiens]	171.178	26	29	250	8	1220	132.9	29	Pf12931	22872	SEC31A	0.289191	0.836225
Q14103-3	Isoform 3 of Heterogeneous nuclear ribonucleoprotein D0 [OS=Homo sapiens]	170.748	58	27	262	3	306	32.8	27			HNRNPD	-0.282193	0.3915
P12277	Creatine kinase B-type [OS=Homo sapiens]	170.739	65	22	144	22	381	42.6	22	Pf00217, Pf02807	1152	CKB	-0.777636	0.393172
Q14203	Dynactin subunit 1 [OS=Homo sapiens]	170.647	34	37	198	37	1278	141.6	37	Pf01302, Pf12455	1639	DCTN1	-0.140247	0.122475
P36776	Lon protease homolog, mitochondrial [OS=Homo sapiens]	170.484	35	35	291	35	959	106.4	35	Pf00004, Pf02190, Pf05362	9361	LONP1	0.504732	0.661358
P06737-1	Glycogen phosphorylase, liver form [OS=Homo sapiens]	170.068	41	34	262	27	847	97.1	34	Pf00343	100974882; 5836; 742309	PYGL	0.262497	0.203741
Q9H4M9	EH domain-containing protein 1 [OS=Homo sapiens]	169.676	50	24	241	14	534	60.6	24	Pf00350, Pf12763, Pf16880, Pf18150	10938	EHD1	0.994431	1.82924
P05455	Lupus La protein [OS=Homo sapiens]	169.436	62	26	231	26	408	46.8	26	Pf00076, Pf05383, Pf08777	6741	SSB	0.192239	0.230756
P15880	40S ribosomal protein S2 [OS=Homo sapiens]	169.358	54	19	384	19	293	31.3	19	Pf00333, Pf03719	6187	RPS2	-0.103029	0.133823
P26641	elongation factor 1-gamma [OS=Homo sapiens]	168.494	59	29	505	29	437	50.1	29	Pf00043, Pf00647, Pf02798	1937	EEF1G	0.238135	0.516929
P35998	26S proteasome regulatory subunit 7 [OS=Homo sapiens]	168.12	66	28	185	28	433	48.6	28	Pf00004, Pf17862	5701	PSMC2	0.323788	0.521091
Q9Y230	RuvB-like 2 [OS=Homo sapiens]	168.078	44	25	314	25	463	51.1	25	Pf06068, Pf17856	10856	RUVBL2	0.206994	0.356705
P33991	DNA replication licensing factor MCM4 [OS=Homo sapiens]	168.053	41	28	257	28	863	96.5	28	Pf00493, Pf14551, Pf17207, Pf17855	4173	MCM4	0.029415	0.0351758
Q86XP3-1	ATP-dependent RNA helicase DDX42 [OS=Homo sapiens]	167.118	46	31	157	31	938	102.9	31	Pf00270, Pf00271	11325	DDX42	-0.282284	0.351257
P49792	E3 SUMO-protein ligase RanBP2 [OS=Homo sapiens]	166.662	17	39	142	27	3224	358	39	Pf00160, Pf00638, Pf00641, Pf12185	5903	RANBP2	0.27115	0.271306
P14314	Glucosidase 2 subunit beta [OS=Homo sapiens]	166.607	41	26	271	26	528	59.4	26	Pf12999, Pf13015, Pf13202	5589	PRKCSH	0.362383	0.675109
Q06210-1	glutamine--fructose-6-phosphate aminotransferase [isomerizing] 1 [OS=Homo sapiens]	166.543	43	25	289	20	699	78.8	25	Pf01380, Pf13522	2673; 450203	GFPT1	0.847232	0.805102
Q9NR30-1	Nucleolar RNA helicase 2 [OS=Homo sapiens]	166.52	42	27	208	25	783	87.3	27	Pf00270, Pf00271, Pf08152	9188	DDX21	-0.748109	0.527794
O95757	Heat shock 70 kDa protein 4L [OS=Homo sapiens]	166.509	48	33	183	28	839	94.5	33	Pf00012	22824	HSPA4L	0.266219	0.263803
P21399	Cytoplasmic aconitate hydratase [OS=Homo sapiens]	165.997	39	29	222	28	889	98.3	29	Pf00330, Pf00694	48	ACO1	0.387829	0.42007
P27635	60S ribosomal protein L10 [OS=Homo sapiens]	165.924	77	25	281	25	214	24.6	25	Pf00252	100137264; 100146244; 100172946; 100415355; 100468790; 100724614; 100982236; 101083663; 101136536; 101344695; 101444008; 101539056; 101690567; 101867181; 101975002; 102257301; 102442647; 102841972; 102878669; 102890423; 102923570; 103127392; 103250904; 103679662; 104667036; 104872587; 105294701; 105302495; 105467951; 105521640; 105579731; 105727260; 105824536; 106000161; 108298087; 108513162; 108…	LOC100768740; LOC101344695; LOC105294701; LOC112632580; Rpl10; RPL10	-0.703524	0.720348
P24752	Acetyl-CoA acetyltransferase, mitochondrial [OS=Homo sapiens]	165.808	42	22	276	22	427	45.2	22	Pf00108, Pf02803	38	ACAT1	0.469544	0.629184
P23526-1	Adenosylhomocysteinase [OS=Homo sapiens]	165.223	49	25	319	24	432	47.7	25	Pf00670, Pf05221	100974216; 191; 458190	AHCY	0.254336	0.671521
P61158	actin-related protein 3 [OS=Homo sapiens]	165.131	73	28	292	28	418	47.3	28	Pf00022	10096	ACTR3	0.208222	0.57827
Q96TA1	Niban-like protein 1 [OS=Homo sapiens]	165.098	45	26	214	26	746	84.1	26		64855	NIBAN2	0.80476	1.11303
Q14847	LIM and SH3 domain protein 1 [OS=Homo sapiens]	164.964	74	22	267	20	261	29.7	22	Pf00412, Pf00880, Pf14604	3927	LASP1	0.584918	1.19795
P25786-1	Proteasome subunit alpha type-1 [OS=Homo sapiens]	164.895	86	24	358	24	263	29.5	24	Pf00227, Pf10584	100352563; 100392716; 100516779; 100731270; 101020989; 101724081; 101972386; 102539013; 103270408; 104681941; 105086687; 105301482; 105486929; 105521905; 105553483; 105595723; 108535520; 451040; 5682; 701029	PSMA1	0.25226	0.544057
P11717	Cation-independent mannose-6-phosphate receptor [OS=Homo sapiens]	164.621	18	36	210	36	2491	274.2	36	Pf00040, Pf00878	3482	IGF2R	-0.481868	0.66594
P01892	HLA class I histocompatibility antigen, A-2 alpha chain [OS=Homo sapiens]	163.976	64	19	249	3	365	40.9	19	Pf00129, Pf06623, Pf07654		HLA-A	-0.0349668	0.0155188
P00533-1	epidermal growth factor receptor [OS=Homo sapiens]	163.496	36	32	189	31	1210	134.2	32	Pf00757, Pf01030, Pf07714, Pf14843	1956	EGFR	0.906179	0.769535
P62937	peptidyl-prolyl cis-trans isomerase A [OS=Homo sapiens]	163.441	96	18	436	18	165	18	18	Pf00160	5478	PPIA	0.149953	0.167736
P26583	High mobility group protein B2 [OS=Homo sapiens]	162.892	51	19	316	11	209	24	19	Pf00505, Pf09011	3148	HMGB2	-0.555799	0.604135
Q6P2Q9	Pre-mRNA-processing-splicing factor 8 [OS=Homo sapiens]	162.522	19	39	179	39	2335	273.4	39	Pf01398, Pf08082, Pf08083, Pf08084, Pf10596, Pf10597, Pf10598, Pf12134	10594	PRPF8	-0.241106	0.475167
Q6UVK1	Chondroitin sulfate proteoglycan 4 [OS=Homo sapiens]	162.305	21	34	127	34	2322	250.4	34	Pf02210, Pf16184	1464	CSPG4	0.973977	0.589302
P27348	14-3-3 protein theta [OS=Homo sapiens]	162.131	81	24	365	18	245	27.7	24	Pf00244	10971	YWHAQ	0.370021	0.428458
P55884	Eukaryotic translation initiation factor 3 subunit B [OS=Homo sapiens]	162.117	43	31	238	31	814	92.4	31	Pf00076, Pf08662	8662	EIF3B	0.633767	1.19597
P04040	catalase [OS=Homo sapiens]	161.805	51	24	257	24	527	59.7	24	Pf00199, Pf06628	847	CAT	0.166793	0.172763
Q02543	60S ribosomal protein L18a [OS=Homo sapiens]	161.422	78	28	336	28	176	20.7	28	Pf01775	6142	RPL18A	0.0605402	0.0886461
P16403	Histone H1.2 [OS=Homo sapiens]	161.329	59	29	261	11	213	21.4	29	Pf00538	3006	H1-2	-1.53264	0.971136
Q9Y265	RuvB-like 1 [OS=Homo sapiens]	160.91	68	25	245	25	456	50.2	25	Pf06068, Pf17856	8607	RUVBL1	0.0558676	0.0726407
Q99714-1	3-hydroxyacyl-CoA dehydrogenase type-2 [OS=Homo sapiens]	160.783	66	15	256	15	261	26.9	15	Pf00106	100971848; 3028; 465649	HSD17B10	0.441074	0.553353
P11498	pyruvate carboxylase, mitochondrial [OS=Homo sapiens]	160.592	33	28	138	28	1178	129.6	28	Pf00289, Pf00364, Pf00682, Pf02436, Pf02785, Pf02786	5091	PC	0.494145	0.348432
O43852	Calumenin [OS=Homo sapiens]	159.804	51	19	179	4	315	37.1	19	Pf13833	813	CALU	0.144302	0.126592
Q9UNF1	Melanoma-associated antigen D2 [OS=Homo sapiens]	159.735	51	32	129	28	606	64.9	32	Pf01454	10916	MAGED2	-0.031079	0.0224751
Q14764	major vault protein [OS=Homo sapiens]	159.696	36	27	183	27	893	99.3	27	Pf01505, Pf11978, Pf17794, Pf17795, Pf17796	9961	MVP	-0.340513	0.245481
P13804-1	Electron transfer flavoprotein subunit alpha, mitochondrial [OS=Homo sapiens]	159.668	66	21	209	21	333	35.1	21	Pf00766, Pf01012	2108	ETFA	0.178499	0.273852
P37837	Transaldolase [OS=Homo sapiens]	159.465	52	28	358	28	337	37.5	28	Pf00923	6888	TALDO1	0.560864	1.00734
Q02878	60S ribosomal protein L6 [OS=Homo sapiens]	159.128	59	27	323	27	288	32.7	27	Pf01159, Pf03868	6128	RPL6	-0.537502	0.702346
P14868	Aspartate--tRNA ligase, cytoplasmic [OS=Homo sapiens]	158.819	68	34	266	34	501	57.1	34	Pf00152, Pf01336	1615	DARS1	0.490532	0.912761
P07737	profilin-1 [OS=Homo sapiens]	158.685	79	18	409	18	140	15	18	Pf00235	5216	PFN1	0.335581	0.89259
P26358-1	DNA (cytosine-5)-methyltransferase 1 [OS=Homo sapiens]	158.595	24	34	161	34	1616	183.1	34	Pf00145, Pf01426, Pf02008, Pf06464, Pf12047	1786	DNMT1	0.0964898	0.0738211
Q12797	Aspartyl/Asparaginyl beta-hydroxylase [OS=Homo sapiens]	158.283	37	26	217	26	758	85.8	26	Pf05118, Pf05279, Pf13432	444	ASPH	0.83127	1.91947
P52789	Hexokinase-2 [OS=Homo sapiens]	158.093	31	27	245	24	917	102.3	27	Pf00349, Pf03727	3099	HK2	0.448991	0.531001
P23588	eukaryotic translation initiation factor 4B [OS=Homo sapiens]	158.024	46	30	215	30	611	69.1	30	Pf00076	1975	EIF4B	0.501039	0.454557
Q9Y3I0	tRNA-splicing ligase RtcB homolog [OS=Homo sapiens]	157.438	50	23	168	23	505	55.2	23	Pf01139	51493	RTCB	-0.295764	0.321824
P26599	Polypyrimidine tract-binding protein 1 [OS=Homo sapiens]	157.383	47	20	192	16	531	57.2	20	Pf00076, Pf13893	5725	PTBP1	0.173091	0.234885
P62826	GTP-binding nuclear protein RAN [OS=Homo sapiens]	157.307	63	23	367	23	216	24.4	23	Pf00071	5901	RAN	0.186953	0.329421
Q9NZB2-1	Constitutive coactivator of PPAR-gamma-like protein 1 [OS=Homo sapiens]	157.278	29	25	204	25	1118	121.8	25		104671598; 23196	FAM120A	0.279369	0.379748
P21980	Protein-glutamine gamma-glutamyltransferase 2 [OS=Homo sapiens]	156.888	36	25	136	25	687	77.3	25	Pf00868, Pf00927, Pf01841	7052	TGM2	1.88974	0.418067
P07996	thrombospondin-1 [OS=Homo sapiens]	156.474	26	31	216	30	1170	129.3	31	Pf00090, Pf00093, Pf02412, Pf05735	7057	THBS1	-0.231747	0.180014
Q9NZL9	Methionine adenosyltransferase 2 subunit beta [OS=Homo sapiens]	156.473	64	20	208	20	334	37.5	20	Pf04321	27430	MAT2B	-0.177538	0.18527
P50570-1	Dynamin-2 [OS=Homo sapiens]	156.219	38	29	215	24	870	98	29	Pf00169, Pf00350, Pf01031, Pf02212	1785; 455718	DNM2	0.321329	0.686038
O75390	citrate synthase, mitochondrial [OS=Homo sapiens]	155.699	66	28	215	28	466	51.7	28	Pf00285	1431	CS	0.430632	1.01862
P49790	Nuclear pore complex protein Nup153 [OS=Homo sapiens]	155.698	27	29	111	29	1475	153.8	29	Pf00641, Pf08604, Pf10599	9972	NUP153	0.05161	0.0319894
P50454	Serpin H1 [OS=Homo sapiens]	155.487	46	19	258	19	418	46.4	19	Pf00079	871	SERPINH1	1.51434	1.64324
P22392-2	Isoform 3 of Nucleoside diphosphate kinase B [OS=Homo sapiens]	155.106	90	21	347	8	267	30.1	21			NME2	0.486985	1.52876
P78344-1	Eukaryotic translation initiation factor 4 gamma 2 [OS=Homo sapiens]	154.904	34	29	207	2	907	102.3	29	Pf02020, Pf02847, Pf02854	1982; 286870	EIF4G2	0.339889	0.491944
P49257	Protein ERGIC-53 [OS=Homo sapiens]	154.802	40	20	175	20	510	57.5	20	Pf03388	3998	LMAN1	0.578365	0.704358
P78347	General transcription factor II-I [OS=Homo sapiens]	154.481	40	35	210	35	998	112.3	35	Pf02946	2969	GTF2I	0.556879	0.631558
Q8NC51-1	Plasminogen activator inhibitor 1 RNA-binding protein [OS=Homo sapiens]	154.411	49	24	278	24	408	44.9	24	Pf04774, Pf16174	101145122; 26135	SERBP1	-0.415845	0.355906
P00505	Aspartate aminotransferase, mitochondrial [OS=Homo sapiens]	153.898	69	24	281	24	430	47.5	24	Pf00155	2806	GOT2	0.834597	2.2187
Q02218	2-oxoglutarate dehydrogenase, mitochondrial [OS=Homo sapiens]	153.892	29	27	244	20	1023	115.9	27	Pf00676, Pf02779, Pf16078, Pf16870	4967	OGDH	1.24906	1.32294
P52701	DNA mismatch repair protein MSH6 [OS=Homo sapiens]	153.498	28	32	192	32	1360	152.7	32	Pf00488, Pf00855, Pf01624, Pf05188, Pf05190, Pf05192	2956	MSH6	0.236405	0.284949
Q96QK1	Vacuolar protein sorting-associated protein 35 [OS=Homo sapiens]	153.17	36	27	195	27	796	91.6	27	Pf03635	55737	VPS35	0.677853	1.57122
P29692	Elongation factor 1-delta [OS=Homo sapiens]	152.704	68	21	299	6	281	31.1	21	Pf00736, Pf10587	1936	EEF1D	0.247997	0.400799
P17301	Integrin alpha-2 [OS=Homo sapiens]	152.444	23	22	174	22	1181	129.2	22				0.488378	0.346409
P05198	Eukaryotic translation initiation factor 2 subunit 1 [OS=Homo sapiens]	152.363	70	25	283	25	315	36.1	25	Pf00575, Pf07541	1965	EIF2S1	0.265906	0.945068
Q14683	structural maintenance of chromosomes protein 1a [OS=Homo sapiens]	151.058	28	34	163	34	1233	143.1	34	Pf02463, Pf06470	8243	SMC1A	-0.191285	0.239968
P62333	26S proteasome regulatory subunit 10B [OS=Homo sapiens]	151.02	67	29	245	29	389	44.1	29	Pf00004, Pf16450, Pf17862	5706	PSMC6	0.309827	0.933819
Q9Y285	Phenylalanine--tRNA ligase alpha subunit [OS=Homo sapiens]	150.776	58	20	184	20	508	57.5	20	Pf01409, Pf18552, Pf18553, Pf18554	2193	FARSA	0.707498	1.55692
Q14789	Golgin subfamily B member 1 [OS=Homo sapiens]	150.584	15	35	74	35	3259	375.8	35		2804	GOLGB1	0.332639	0.47683
Q15365	Poly(RC)-binding protein 1 [OS=Homo sapiens]	150.298	77	22	293	14	356	37.5	22	Pf00013	5093	PCBP1	-0.117242	0.173096
O95373	Importin-7 [OS=Homo sapiens]	149.918	26	23	142	23	1038	119.4	23	Pf03810, Pf08506	10527	IPO7	0.999905	1.15845
O14980	Exportin-1 [OS=Homo sapiens]	149.742	27	29	242	29	1071	123.3	29	Pf03810, Pf08389, Pf08767, Pf18777, Pf18784, Pf18787	7514	XPO1	0.567985	0.83733
P14866	Heterogeneous nuclear ribonucleoprotein L [OS=Homo sapiens]	149.629	55	22	235	21	589	64.1	22	Pf00076, Pf11835, Pf13893	3191	HNRNPL	-1.85748	1.89478
O75874	Isocitrate dehydrogenase [NADP] cytoplasmic [OS=Homo sapiens]	149.587	57	24	241	23	414	46.6	24	Pf00180	3417	IDH1	0.388156	0.635657
P52209	6-phosphogluconate dehydrogenase, decarboxylating [OS=Homo sapiens]	149.093	55	25	271	25	483	53.1	25	Pf00393, Pf03446	5226	PGD	0.607048	1.53082
P32119	Peroxiredoxin-2 [OS=Homo sapiens]	148.857	74	20	339	19	198	21.9	20	Pf00578, Pf10417	7001	PRDX2	0.131908	0.136794
Q9UHD1	cysteine and histidine-rich domain-containing protein 1 [OS=Homo sapiens]	148.581	66	26	190	26	332	37.5	26	Pf04968, Pf04969	26973	CHORDC1	0.340522	0.474278
P13674-1	prolyl 4-hydroxylase subunit alpha-1 [OS=Homo sapiens]	148.417	45	22	229	22	534	61	22	Pf08336, Pf13640	100172658; 101131612; 5033	P4HA1	0.813414	0.88441
Q8NBS9-1	Thioredoxin domain-containing protein 5 [OS=Homo sapiens]	148.232	58	25	303	25	432	47.6	25	Pf00085	81567	TXNDC5	0.339984	0.632616
P08237	ATP-dependent 6-phosphofructokinase, muscle type [OS=Homo sapiens]	148.202	30	23	223	20	780	85.1	23	Pf00365	5213	PFKM	0.0954077	0.125333
O60763-1	General vesicular transport factor p115 [OS=Homo sapiens]	148.088	33	24	212	24	962	107.8	24	Pf04869, Pf04871, Pf18770	8615	USO1	0.392371	0.844892
P19367-1	Hexokinase-1 [OS=Homo sapiens]	147.939	34	35	360	30	917	102.4	35	Pf00349, Pf03727	3098	HK1	0.00283359	0.00303496
O75534	cold shock domain-containing protein E1 [OS=Homo sapiens]	147.792	37	30	223	30	798	88.8	30	Pf00313, Pf12901	7812	CSDE1	-0.160294	0.149218
P17655-1	Calpain-2 catalytic subunit [OS=Homo sapiens]	147.43	46	28	182	28	700	79.9	28	Pf00648, Pf01067, Pf13833	824	CAPN2	-0.959859	0.65649
P15170-3	Isoform 3 of Eukaryotic peptide chain release factor GTP-binding subunit ERF3A [OS=Homo sapiens]	147.28	45	27	258	9	637	68.7	27			GSPT1	0.392498	1.35232
P30086	phosphatidylethanolamine-binding protein 1 [OS=Homo sapiens]	146.989	89	17	278	17	187	21	17	Pf01161	5037	PEBP1	0.141493	0.176779
P43246-1	DNA mismatch repair protein MSH2 [OS=Homo sapiens]	146.958	35	31	242	31	934	104.7	31	Pf00488, Pf01624, Pf05188, Pf05190, Pf05192	4436	MSH2	0.140936	0.307289
P07951-1	Tropomyosin beta chain [OS=Homo sapiens]	146.709	63	23	146	1	284	32.8	23	Pf00261	100442068; 100597087; 101019479; 101051488; 102141630; 104672471; 105517777; 105539710; 105598131; 105724592; 108314246; 108518998; 465078; 7169	TPM2	0.791834	0.915785
Q13423	NAD(P) transhydrogenase, mitochondrial [OS=Homo sapiens]	146.634	30	28	186	28	1086	113.8	28	Pf01262, Pf02233, Pf05222, Pf12769	23530	NNT	0.772141	0.576872
Q63HN8-4	Isoform 2 of E3 ubiquitin-protein ligase RNF213 [OS=Homo sapiens]	146.577	8	36	133	36	5256	596.1	36			RNF213	1.17926	2.02279
Q9BXJ9	N-alpha-acetyltransferase 15, NatA auxiliary subunit [OS=Homo sapiens]	146.458	32	29	223	23	866	101.2	29	Pf12569, Pf13181	80155	NAA15	0.179651	0.287809
P05141	ADP/ATP translocase 2 [OS=Homo sapiens]	146.195	59	26	287	12	298	32.8	26	Pf00153	292	SLC25A5	0.440266	1.43444
Q15075	Early endosome antigen 1 [OS=Homo sapiens]	145.859	29	37	142	37	1411	162.4	37	Pf01363	8411	EEA1	-0.484719	0.591102
P08865	40S ribosomal protein SA [OS=Homo sapiens]	145.443	64	19	282	19	295	32.8	19	Pf00318, Pf16122	3921	RPSA	0.336021	1.2815
Q99615-1	DnaJ homolog subfamily C member 7 [OS=Homo sapiens]	145.283	49	26	189	26	494	56.4	26	Pf00226, Pf13181, Pf13414, Pf13432	7266	DNAJC7	-0.0961685	0.130985
Q8TEQ6	gem-associated protein 5 [OS=Homo sapiens]	144.754	24	31	187	31	1508	168.5	31	Pf00400, Pf12894	25929	GEMIN5	0.189271	0.333093
P31040	Succinate dehydrogenase [ubiquinone] flavoprotein subunit, mitochondrial [OS=Homo sapiens]	144.631	38	24	194	24	664	72.6	24	Pf00890, Pf02910	6389	SDHA	0.745246	1.33212
Q13085-1	Acetyl-CoA carboxylase 1 [OS=Homo sapiens]	144.34	15	28	121	28	2346	265.4	28	Pf00289, Pf00364, Pf01039, Pf02785, Pf02786, Pf08326	31	ACACA	0.0785911	0.159325
Q29RF7-1	Sister chromatid cohesion protein PDS5 homolog A [OS=Homo sapiens]	144.301	27	23	129	20	1337	150.7	23	Pf20168	105516772; 23244	PDS5A	0.602511	0.552789
Q9NR45	sialic acid synthase [OS=Homo sapiens]	144.026	59	23	236	23	359	40.3	23	Pf03102	54187	NANS	0.255011	0.344179
P55084	Trifunctional enzyme subunit beta, mitochondrial [OS=Homo sapiens]	143.936	55	25	213	25	474	51.3	25	Pf00108, Pf02803	3032	HADHB	0.292272	0.346057
Q13616	Cullin-1 [OS=Homo sapiens]	143.913	32	26	180	26	776	89.6	26	Pf00888, Pf10557	8454	CUL1	0.267609	0.343622
O94776	Metastasis-associated protein MTA2 [OS=Homo sapiens]	143.876	49	28	203	25	668	75	28	Pf00320, Pf01426, Pf01448, Pf17226	9219	MTA2	-0.0205535	0.0232255
Q13347	Eukaryotic translation initiation factor 3 subunit I [OS=Homo sapiens]	143.811	75	18	156	18	325	36.5	18	Pf00400	8668	EIF3I	-0.183693	0.209418
Q05682-5	Isoform 5 of Caldesmon [OS=Homo sapiens]	143.774	53	28	267	28	532	61.2	28			CALD1	0.125609	0.113349
P46060	Ran GTPase-activating protein 1 [OS=Homo sapiens]	143.452	44	22	198	22	587	63.5	22	Pf07834, Pf13516	5905	RANGAP1	-0.0320662	0.036213
P04632	Calpain small subunit 1 [OS=Homo sapiens]	143.441	59	17	255	17	268	28.3	17		826	CAPNS1	0.417651	0.673348
Q16543	Hsp90 co-chaperone Cdc37 [OS=Homo sapiens]	143.362	52	23	188	23	378	44.4	23	Pf03234, Pf08564, Pf08565	11140	CDC37	-0.159693	0.175753
A0AVT1-1	Ubiquitin-like modifier-activating enzyme 6 [OS=Homo sapiens]	143.21	30	28	231	28	1052	117.9	28	Pf00899, Pf09358, Pf10585, Pf16190, Pf16191	55236	UBA6; UBE1L2	0.411242	0.553691
Q13620-1	Isoform 2 of Cullin-4B [OS=Homo sapiens]	142.871	37	31	151	19	895	102.2	31			CUL4B	0.496985	0.636528
O75153	Clustered mitochondria protein homolog [OS=Homo sapiens]	142.726	25	30	157	30	1309	146.6	30	Pf12807, Pf13236, Pf13374, Pf13424, Pf15044	23277	CLUH	0.374167	0.708739
P46379-1	Large proline-rich protein BAG6 [OS=Homo sapiens]	142.205	26	22	196	22	1132	119.3	22	Pf00240, Pf12057	7917	BAG6	0.360112	0.493296
P18621	60S ribosomal protein L17 [OS=Homo sapiens]	142.028	71	20	269	19	184	21.4	20	Pf00237	6139	RPL17	-0.459962	0.504591
P49773	Histidine triad nucleotide-binding protein 1 [OS=Homo sapiens]	141.501	86	11	208	11	126	13.8	11	Pf01230	3094	HINT1	0.232892	0.37595
P49591	Serine--tRNA ligase, cytoplasmic [OS=Homo sapiens]	140.828	52	22	227	22	514	58.7	22	Pf00587, Pf02403	6301	SARS1	-0.0869857	0.138308
P17858-1	ATP-dependent 6-phosphofructokinase, liver type [OS=Homo sapiens]	140.584	34	23	263	18	780	85	23	Pf00365	458602; 5211	PFKL	0.368931	0.486557
P06493	Cyclin-dependent kinase 1 [OS=Homo sapiens]	140.565	59	20	277	18	297	34.1	20	Pf00069	983	CDK1	0.358411	0.696376
P11387	DNA topoisomerase 1 [OS=Homo sapiens]	140.486	42	32	156	32	765	90.7	32	Pf01028, Pf02919, Pf14370	7150	TOP1	-0.743959	0.745244
P27695	DNA-(apurinic or apyrimidinic site) lyase [OS=Homo sapiens]	140.382	80	22	170	22	318	35.5	22	Pf03372	328	APEX1	-0.231257	0.294557
Q5JRX3	Presequence protease, mitochondrial [OS=Homo sapiens]	140.369	31	23	216	23	1037	117.3	23	Pf00675, Pf05193, Pf08367	10531	PITRM1	-0.0251062	0.0223763
Q13162	Peroxiredoxin-4 [OS=Homo sapiens]	140.165	79	21	321	18	271	30.5	21	Pf00578, Pf10417	10549	PRDX4	0.135757	0.169404
P49321	Nuclear autoantigenic sperm protein [OS=Homo sapiens]	140.13	31	23	195	23	788	85.2	23	Pf10516	4678	NASP	-0.176719	0.190427
Q9NSE4	Isoleucine--tRNA ligase, mitochondrial [OS=Homo sapiens]	140.123	28	24	198	24	1012	113.7	24	Pf00133, Pf06827, Pf08264	55699	IARS2	0.846374	1.47529
P51610-1	Host cell factor 1 [OS=Homo sapiens]	139.88	17	27	163	27	2035	208.6	27	Pf01344, Pf13415	3054	HCFC1	-0.255213	0.232678
P04844-1	Dolichyl-diphosphooligosaccharide--protein glycosyltransferase subunit 2 [OS=Homo sapiens]	139.869	40	17	177	2	631	69.2	17	Pf05817	6185	RPN2	0.354311	0.637782
P41091	eukaryotic translation initiation factor 2 subunit 3 [OS=Homo sapiens]	139.696	54	20	224	20	472	51.1	20	Pf00009, Pf03144, Pf09173	1968	EIF2S3	0.501627	1.09511
Q9NTK5-1	obg-like ATPase 1 [OS=Homo sapiens]	139.248	56	17	223	17	396	44.7	17	Pf01926, Pf06071	100395101; 101370348; 101684021; 101838282; 102740616; 102886195; 104658420; 105483215; 107505068; 109273217; 29789; 459751; 697309	LOC111144733; Ola1; OLA1	0.632099	1.21643
Q13435	Splicing factor 3b subunit 2 [OS=Homo sapiens]	138.938	38	27	199	27	895	100.2	27	Pf02037, Pf04037, Pf04046	10992	SF3B2	-0.0760123	0.0802237
Q10567-3	Isoform C of AP-1 complex subunit beta-1 [OS=Homo sapiens]	138.855	32	24	151	13	939	103.5	24				0.605923	1.03752
P62906	60S ribosomal protein L10A [OS=Homo sapiens]	138.527	62	24	211	24	217	24.8	24	Pf00687	4736	RPL10A	-0.749358	0.796622
Q9Y263	Phospholipase A-2-activating protein [OS=Homo sapiens]	138.417	43	25	132	25	795	87.1	25	Pf00400, Pf08324, Pf09070	9373	PLAA	0.641434	0.624804
P20020	Plasma membrane calcium-transporting ATPase 1 [OS=Homo sapiens]	138.354	23	25	178	15	1258	138.7	25	Pf00122, Pf00689, Pf00690, Pf00702, Pf12424, Pf13246	100973331; 452116	ATP2B1	0.66266	1.14938
P39019	40S ribosomal protein S19 [OS=Homo sapiens]	138.117	77	26	307	26	145	16.1	26	Pf01090	6223	RPS19	-0.435168	0.629375
P16435	NADPH--cytochrome P450 reductase [OS=Homo sapiens]	137.878	45	25	184	25	677	76.6	25	Pf00175, Pf00258, Pf00667	5447	POR	0.566553	0.958213
Q99460	26S proteasome non-ATPase regulatory subunit 1 [OS=Homo sapiens]	137.861	30	24	217	24	953	105.8	24	Pf01851, Pf13646, Pf18004	5707	PSMD1	0.20489	0.824847
Q9Y266	nuclear migration protein nudC [OS=Homo sapiens]	137.198	47	22	224	22	331	38.2	22	Pf04969, Pf14050, Pf16273	10726	NUDC	0.38554	0.985508
Q13283	Ras GTPase-activating protein-binding protein 1 [OS=Homo sapiens]	137.054	42	19	171	18	466	52.1	19	Pf00076, Pf02136	10146	G3BP1	-0.582786	0.560724
P23921	Ribonucleoside-diphosphate reductase large subunit [OS=Homo sapiens]	137.039	48	25	151	25	792	90	25	Pf00317, Pf02867, Pf03477	6240	RRM1	0.985386	1.10184
O60271-2	Isoform 2 of C-Jun-amino-terminal kinase-interacting protein 4 [OS=Homo sapiens]	136.476	26	25	197	25	1311	145	25			SPAG9	0.770991	1.12852
Q6P996-1	Pyridoxal-dependent decarboxylase domain-containing protein 1 [OS=Homo sapiens]	136.08	40	22	118	22	788	86.7	22	Pf00282	23042	PDXDC1	0.678648	0.446346
Q13561-1	dynactin subunit 2 [OS=Homo sapiens]	135.874	60	19	171	19	401	44.2	19	Pf04912	10540	DCTN2	-0.338645	0.767881
P05556-1	Integrin beta-1 [OS=Homo sapiens]	135.801	33	22	195	22	798	88.4	22	Pf00362, Pf07965, Pf07974, Pf08725, Pf17205, Pf18372	101142683; 3688	ITGB1	0.376754	0.540811
P40925	Malate dehydrogenase, cytoplasmic [OS=Homo sapiens]	135.403	53	23	247	23	334	36.4	23	Pf00056, Pf02866	4190	MDH1	-0.0428371	0.0620086
P00367	Glutamate dehydrogenase 1, mitochondrial [OS=Homo sapiens]	135.164	52	25	257	25	558	61.4	25	Pf00208, Pf02812	2746	GLUD1	-0.204629	0.650318
P01024	Complement C3 [OS=Homo sapiens]	135.003	19	25	183	25	1663	187	25	Pf00207, Pf01759, Pf01821, Pf01835, Pf07677, Pf07678, Pf07703, Pf17789, Pf17790, Pf17791	718	C3	-0.605836	0.45884
P36871-1	Phosphoglucomutase-1 [OS=Homo sapiens]	134.457	56	25	188	25	562	61.4	25	Pf02878, Pf02879, Pf02880	5236	PGM1	1.02271	2.19116
P20700	Lamin-B1 [OS=Homo sapiens]	134.425	45	27	182	23	586	66.4	27	Pf00038, Pf00932	4001	LMNB1	0.67658	0.616546
P12429	annexin A3 [OS=Homo sapiens]	134.388	78	23	143	23	323	36.4	23	Pf00191	306	ANXA3	1.58283	1.97022
P50914	60S ribosomal protein L14 [OS=Homo sapiens]	134.019	77	26	202	26	215	23.4	26	Pf01929	9045	RPL14	-0.645907	0.737958
Q9H4A4	aminopeptidase B [OS=Homo sapiens]	133.811	39	25	189	25	650	72.5	25	Pf01433, Pf09127, Pf17900	6051	RNPEP	0.690873	1.41939
P43243	Matrin-3 [OS=Homo sapiens]	133.511	45	31	162	31	847	94.6	31		9782	MATR3	-0.485079	0.413287
P35637-1	RNA-binding protein FUS [OS=Homo sapiens]	133.407	20	13	149	11	526	53.4	13	Pf00076, Pf00641	2521	FUS	0.483851	0.659712
Q96HE7	ERO1-like protein alpha [OS=Homo sapiens]	133.221	59	19	152	19	468	54.4	19	Pf04137	30001	ERO1A	0.885144	1.09909
Q04917	14-3-3 protein eta [OS=Homo sapiens]	133.151	60	21	291	15	246	28.2	21	Pf00244	7533	YWHAH	0.130272	0.100319
Q14839	Chromodomain-helicase-DNA-binding protein 4 [OS=Homo sapiens]	133.078	18	26	108	19	1912	217.9	26	Pf00176, Pf00271, Pf00385, Pf00628, Pf06461, Pf06465, Pf08073, Pf08074	1108	CHD4	0.121074	0.148398
Q9P258	Protein RCC2 [OS=Homo sapiens]	132.831	46	23	183	23	522	56	23	Pf00415	55920	RCC2	0.519798	0.889949
P26373-1	60S ribosomal protein L13 [OS=Homo sapiens]	132.532	57	20	326	20	211	24.2	20	Pf01294	6137	RPL13	-0.626318	0.578834
P62241	40S ribosomal protein S8 [OS=Homo sapiens]	132.408	66	24	319	24	208	24.2	24	Pf01201	6202	RPS8	-0.287694	0.41882
O94925-1	Glutaminase kidney isoform, mitochondrial [OS=Homo sapiens]	132.345	32	17	138	2	669	73.4	17	Pf04960, Pf12796, Pf17959	101136341; 2744; 470606	GLS	0.476508	1.13923
O00429	Dynamin-1-like protein [OS=Homo sapiens]	132.131	41	25	178	25	736	81.8	25	Pf00350, Pf01031, Pf02212	10059	DNM1L	0.533412	0.984832
P04792	Heat shock protein beta-1 [OS=Homo sapiens]	132.091	96	21	282	21	205	22.8	21	Pf00011	3315	HSPB1	0.4008	0.341064
P07954	fumarate hydratase, mitochondrial [OS=Homo sapiens]	132.059	41	19	182	19	510	54.6	19	Pf00206, Pf10415	2271	FH	1.02205	2.72618
P63241-1	Eukaryotic translation initiation factor 5A-1 [OS=Homo sapiens]	131.944	60	14	195	14	154	16.8	14	Pf01287	100015229; 100307039; 100517970; 100664773; 100713079; 100928128; 100945050; 100984283; 101358224; 101372373; 101577471; 101672355; 101971522; 102115949; 102183264; 102260948; 102271675; 102386391; 102419888; 102482515; 102733777; 102752173; 102911050; 102996137; 102998005; 103081686; 103112442; 103263227; 103660351; 104673326; 104993925; 105291197; 105473365; 105523599; 105549896; 105582587; 105…	Eif5a; EIF5A; LOC101358224; LOC111161197; LOC117799153; LOC496181	-0.019828	0.0172674
O76094	Signal recognition particle subunit SRP72 [OS=Homo sapiens]	131.805	48	27	172	27	671	74.6	27	Pf08492, Pf13181, Pf17004	6731	SRP72	0.144151	0.181919
P62081	40S ribosomal protein S7 [OS=Homo sapiens]	131.613	82	23	220	23	194	22.1	23	Pf01251	6201	RPS7	-0.136189	0.151857
O15027-1	Protein transport protein Sec16A [OS=Homo sapiens]	131.573	16	20	107	20	2179	233.4	20				0.182809	0.160542
P50995	annexin A11 [OS=Homo sapiens]	131.301	41	22	229	22	505	54.4	22	Pf00191	311	ANXA11	0.918988	1.59297
Q04828	aldo-keto reductase family 1 member C1 [OS=Homo sapiens]	130.467	68	21	214	2	323	36.8	21	Pf00248	1645	AKR1C1	2.0335	0.825303
P17980	26S proteasome regulatory subunit 6A [OS=Homo sapiens]	130.345	56	22	177	22	439	49.2	22	Pf00004, Pf16450, Pf17862	5702	PSMC3	0.666323	1.02626
P39748	Flap endonuclease 1 [OS=Homo sapiens]	130.021	47	22	197	22	380	42.6	22	Pf00752, Pf00867	2237	FEN1	0.205296	0.219721
Q9BY44-1	Eukaryotic translation initiation factor 2A [OS=Homo sapiens]	129.8	47	21	161	21	585	64.9	21	Pf08662	83939	EIF2A	0.727176	0.670205
O60218	Aldo-keto reductase family 1 member B10 [OS=Homo sapiens]	129.483	72	21	80	21	316	36	21	Pf00248	57016	AKR1B10	3.21341	0.598804
Q99623	Prohibitin-2 [OS=Homo sapiens]	129.454	64	23	342	23	299	33.3	23	Pf01145	11331	PHB2	-0.0622175	0.136366
P15559-1	NAD(P)H dehydrogenase [quinone] 1 [OS=Homo sapiens]	128.526	43	17	238	17	274	30.8	17	Pf02525	101151289; 1728; 468012	NQO1	1.0927	0.639384
P53992	Protein transport protein sec24c [OS=Homo sapiens]	127.994	30	23	220	21	1094	118.2	23	Pf00626, Pf04810, Pf04811, Pf04815, Pf08033	9632	SEC24C	0.965557	1.45273
Q15366-1	Poly(rC)-binding protein 2 [OS=Homo sapiens]	127.83	57	16	226	8	365	38.6	16	Pf00013	101103142; 102541705; 102822366; 102907855; 109249203; 363005; 467006; 5094	LOC101348589; Pcbp2; PCBP2; PRR13	0.0286045	0.0443364
Q5SW79-1	Centrosomal protein of 170 kDa [OS=Homo sapiens]	127.598	21	25	105	4	1584	175.2	25	Pf00498, Pf15308	9859	CEP170	-0.3934	0.355159
P63010-1	AP-2 complex subunit beta [OS=Homo sapiens]	127.552	27	24	196	13	937	104.5	24	Pf01602, Pf02883, Pf09066	100398465; 100429215; 100750609; 100970095; 101351101; 101378810; 101833520; 101963497; 102530436; 102912104; 103667291; 104679581; 105485130; 105518745; 105589342; 106980428; 108541450; 109251948; 140670; 163; 454587	Ap2b1; AP2B1; LOC101351101; LOC111151383; SLFN5	0.258055	0.583166
P07384	Calpain-1 catalytic subunit [OS=Homo sapiens]	127.534	39	24	167	24	714	81.8	24	Pf00648, Pf01067, Pf13833	823	CAPN1	0.378929	0.632189
P22059	Oxysterol-binding protein 1 [OS=Homo sapiens]	127.442	37	21	131	20	807	89.4	21	Pf00169, Pf01237	5007	OSBP	0.513329	1.06715
P60981-1	Destrin [OS=Homo sapiens]	127.218	63	15	268	11	165	18.5	15	Pf00241	100358081; 100410911; 100448404; 100967849; 101034023; 101119923; 101146528; 101379675; 101711367; 101866425; 102187781; 102738455; 103115853; 103214705; 103680516; 104676604; 105298961; 105486859; 105582049; 105732597; 105993752; 107520752; 108292073; 109274689; 11034; 445516; 458108; 513267; 695969	Dstn; DSTN; HEL32; LOC111141429; LOC112828084	0.658009	1.24548
O95831-1	Apoptosis-inducing factor 1, mitochondrial [OS=Homo sapiens]	127.151	42	24	221	24	613	66.9	24	Pf00070, Pf14721	9131	AIFM1	0.214768	0.252292
Q9NSD9	Phenylalanine--tRNA ligase beta subunit [OS=Homo sapiens]	127.151	44	26	227	26	589	66.1	26	Pf03483, Pf03484, Pf17759, Pf18262	10056	FARSB	0.395625	0.707856
P35237	serpin B6 [OS=Homo sapiens]	127.103	55	18	172	18	376	42.6	18	Pf00079	5269	SERPINB6	1.02923	1.66783
Q92973-1	transportin-1 [OS=Homo sapiens]	126.978	29	24	162	18	898	102.3	24	Pf03810, Pf13513	100483263; 100588952; 100970374; 101139299; 101383202; 101864861; 104674560; 105475169; 105524147; 105551583; 105599230; 108541159; 109275023; 3842; 461817; 707195	LOC112839541; TNPO1	0.247683	0.659094
Q7Z2W4	zinc finger CCCH-type antiviral protein 1 [OS=Homo sapiens]	126.276	36	28	186	27	902	101.4	28	Pf00644, Pf02825, Pf18606, Pf18633	56829	ZC3HAV1	-0.631872	1.09258
P31153	S-adenosylmethionine synthase isoform type-2 [OS=Homo sapiens]	126.235	44	21	212	19	395	43.6	21	Pf00438, Pf02772, Pf02773	4144	MAT2A	-0.0338656	0.0372342
P51572	B-cell receptor-associated protein 31 [OS=Homo sapiens]	125.748	53	19	223	19	246	28	19	Pf05529, Pf18035	10134	BCAP31	0.527241	0.558198
P33992	DNA replication licensing factor mcm5 [OS=Homo sapiens]	125.639	35	22	247	22	734	82.2	22	Pf00493, Pf14551, Pf17207, Pf17855	4174	MCM5	0.0739868	0.100671
O14745	Na(+)/H(+) exchange regulatory cofactor NHE-RF1 [OS=Homo sapiens]	125.612	63	21	158	21	358	38.8	21	Pf00595, Pf09007	9368	SLC9A3R1	-0.138336	0.0821928
Q9Y2A7-1	Nck-associated protein 1 [OS=Homo sapiens]	125.451	22	24	161	23	1128	128.7	24	Pf09735	100445786; 100579525; 100979519; 101141959; 101366531; 102139495; 103217468; 105499550; 105579906; 105728289; 10787; 459801; 711124	NCKAP1	-0.00678626	0.0088404
P55010	Eukaryotic translation initiation factor 5 [OS=Homo sapiens]	125.276	45	21	165	21	431	49.2	21	Pf01873, Pf02020	1983	EIF5	0.186818	0.106054
P05388	60S acidic ribosomal protein P0 [OS=Homo sapiens]	125.184	50	21	169	21	317	34.3	21	Pf00428, Pf00466, Pf17777	6175	RPLP0	0.318963	0.719503
P61604	10 kDa heat shock protein, mitochondrial [OS=Homo sapiens]	125.114	92	19	302	19	102	10.9	19	Pf00166	3336	HSPE1	0.0738706	0.143363
P35232	Prohibitin [OS=Homo sapiens]	125.104	82	21	229	21	272	29.8	21	Pf01145	5245	PHB1	-0.0845308	0.152976
Q14677-3	Isoform 3 of Clathrin interactor 1 [OS=Homo sapiens]	124.938	34	17	201	17	643	70.3	17			CLINT1	-0.00128577	0.00183329
P09622	Dihydrolipoyl dehydrogenase, mitochondrial [OS=Homo sapiens]	124.877	35	23	142	23	509	54.1	23	Pf02852, Pf07992	1738	DLD	-0.00328401	0.00275547
Q96KP4	cytosolic non-specific dipeptidase [OS=Homo sapiens]	124.812	43	17	194	17	475	52.8	17	Pf01546, Pf07687	55748	CNDP2	0.705496	2.1007
O00231	26S proteasome non-ATPase regulatory subunit 11 [OS=Homo sapiens]	124.787	48	24	312	24	422	47.4	24	Pf01399, Pf18055, Pf18503	5717	PSMD11	0.388208	2.06612
Q07157-2	Isoform Short of Tight junction protein ZO-1 [OS=Homo sapiens]	124.764	20	23	147	1	1668	186.9	23			TJP1	0.66945	1.03718
P49419	Alpha-aminoadipic semialdehyde dehydrogenase [OS=Homo sapiens]	124.257	43	18	170	18	539	58.5	18	Pf00171	501	ALDH7A1	0.310971	0.585424
Q9UMS4	Pre-mRNA-processing factor 19 [OS=Homo sapiens]	123.802	44	19	179	19	504	55.1	19	Pf00400, Pf04564, Pf08606	27339	PRPF19	0.10127	0.144865
P15531	Nucleoside diphosphate kinase A [OS=Homo sapiens]	123.725	93	15	267	2	152	17.1	15	Pf00334	4830	NME1	0.875992	0.766038
P09525	annexin A4 [OS=Homo sapiens]	123.502	60	23	219	22	319	35.9	23	Pf00191	307	ANXA4	-0.0336798	0.0371133
P09972	Fructose-bisphosphate aldolase C [OS=Homo sapiens]	122.797	48	18	259	11	364	39.4	18	Pf00274	230	ALDOC	0.589281	0.567344
P30566	adenylosuccinate lyase [OS=Homo sapiens]	122.618	50	15	152	15	484	54.9	15	Pf00206, Pf10397	158	ADSL	-0.196275	0.227819
P61160-1	Actin-related protein 2 [OS=Homo sapiens]	122.602	63	19	168	19	394	44.7	19	Pf00022	100063005; 100174962; 100339213; 100392731; 100464823; 100668085; 100726741; 10097; 100984419; 101000314; 101034581; 101087729; 101112965; 101318934; 101382123; 101683212; 101711414; 101955365; 102117163; 102174218; 102424764; 102537115; 102828535; 102896516; 102926272; 102983608; 102999770; 103072153; 103128707; 103265168; 104656189; 104852175; 105088933; 105306687; 105465161; 105543538; 1055764…	Actr2; ACTR2; LOC111147990	0.311142	0.815263
Q9HC35	Echinoderm microtubule-associated protein-like 4 [OS=Homo sapiens]	122.573	29	25	120	25	981	108.8	25	Pf00400, Pf03451, Pf07714	27436	EML4	0.756561	0.975724
O00469-2	Isoform 2 of Procollagen-lysine,2-oxoglutarate 5-dioxygenase 2 [OS=Homo sapiens]	122.339	38	23	166	23	758	87	23			PLOD2	0.417908	0.450287
Q9Y678	Coatomer subunit gamma-1 [OS=Homo sapiens]	122.147	30	20	175	20	874	97.7	20	Pf01602, Pf08752, Pf16381	22820	COPG1	-0.651699	1.01634
Q9ULT8	E3 ubiquitin-protein ligase hectd1 [OS=Homo sapiens]	122.049	14	26	100	26	2610	289.2	26				-0.0172674	0.0129918
Q9H3U1	Protein unc-45 homolog A [OS=Homo sapiens]	122.002	33	26	154	26	944	103	26	Pf11701, Pf13181, Pf13432	55898	UNC45A	-0.219468	0.293689
P83731	60S ribosomal protein L24 [OS=Homo sapiens]	121.55	71	19	230	19	157	17.8	19	Pf01246	6152	RPL24	-0.563967	0.586506
Q07866-4	Isoform J of Kinesin light chain 1 [OS=Homo sapiens]	121.4	49	21	96	16	637	72	21			KLC1	0.0624657	0.0652307
P43490	nicotinamide phosphoribosyltransferase [OS=Homo sapiens]	120.91	51	22	189	22	491	55.5	22	Pf04095, Pf18127	10135	NAMPT	0.408026	0.372259
O15371	Eukaryotic translation initiation factor 3 subunit D [OS=Homo sapiens]	120.752	39	17	170	17	548	63.9	17	Pf05091	8664	EIF3D	-0.700204	1.0051
O00425	Insulin-like growth factor 2 mRNA-binding protein 3 [OS=Homo sapiens]	120.734	48	25	144	21	579	63.7	25	Pf00013, Pf00076	10643	IGF2BP3	0.15734	0.113362
P63151	Serine/threonine-protein phosphatase 2A 55 kDa regulatory subunit B alpha isoform [OS=Homo sapiens]	120.354	58	17	176	13	447	51.7	17		5520	PPP2R2A	0.345146	0.652206
Q9Y262	eukaryotic translation initiation factor 3 subunit L [OS=Homo sapiens]	120.247	34	19	196	19	564	66.7	19	Pf10255	51386	EIF3L	0.241483	0.37818
Q9H2G2-1	STE20-like serine/threonine-protein kinase [OS=Homo sapiens]	120.187	22	25	107	24	1235	142.6	25	Pf00069, Pf12474	9748	SLK	0.0422011	0.036028
O60488-1	Long-chain-fatty-acid--CoA ligase 4 [OS=Homo sapiens]	120.029	39	24	102	23	711	79.1	24	Pf00501	2182	ACSL4	0.796346	1.04216
Q9UDY2	Tight junction protein ZO-2 [OS=Homo sapiens]	119.983	23	25	165	25	1190	133.9	25	Pf00595, Pf00625, Pf07653	9414	TJP2	0.745993	0.759654
Q6UB35-1	Monofunctional C1-tetrahydrofolate synthase, mitochondrial [OS=Homo sapiens]	119.84	23	23	189	22	978	105.7	23	Pf00763, Pf01268, Pf02882	25902	MTHFD1L	-0.500839	0.467608
P54819	Adenylate kinase 2, mitochondrial [OS=Homo sapiens]	119.838	73	16	211	16	239	26.5	16	Pf00406, Pf05191	204	AK2	-0.0711595	0.0599162
P48735	Isocitrate dehydrogenase [NADP], mitochondrial [OS=Homo sapiens]	119.636	50	21	122	20	452	50.9	21	Pf00180	3418	IDH2	0.347761	0.336858
P32969	60S ribosomal protein L9 [OS=Homo sapiens]	119.625	67	16	260	16	192	21.9	16	Pf00347	6133	RPL9; RPL9P7; RPL9P8; RPL9P9	0.0220956	0.0230496
Q8WWM7-1	ataxin-2-like protein [OS=Homo sapiens]	119.61	26	23	199	23	1075	113.3	23	Pf06741, Pf07145, Pf14438	11273	ATXN2L	-0.428188	0.643879
Q12907	Vesicular integral-membrane protein VIP36 [OS=Homo sapiens]	119.348	49	17	189	17	356	40.2	17	Pf03388	10960	LMAN2	0.00945699	0.0117658
P62750	60S ribosomal protein L23a [OS=Homo sapiens]	119.007	59	16	180	16	156	17.7	16	Pf00276, Pf03939	6147	RPL23A	-0.392919	0.527186
Q02809	Procollagen-lysine,2-oxoglutarate 5-dioxygenase 1 [OS=Homo sapiens]	118.704	36	21	199	21	727	83.5	21	Pf03171	5351	PLOD1	1.06593	1.80973
P62280	40S ribosomal protein S11 [OS=Homo sapiens]	118.7	73	24	299	24	158	18.4	24	Pf00366, Pf16205	6205	RPS11	-0.270862	0.379029
P31150	Rab GDP dissociation inhibitor alpha [OS=Homo sapiens]	118.435	46	18	181	11	447	50.6	18	Pf00996	2664	GDI1	-0.136442	0.127364
Q15293	Reticulocalbin-1 [OS=Homo sapiens]	118.171	54	16	178	16	331	38.9	16	Pf13202	5954	RCN1	0.605032	2.03061
Q15393-1	Splicing factor 3B subunit 3 [OS=Homo sapiens]	118.048	24	24	161	24	1217	135.5	24	Pf03178, Pf10433	100413282; 100982950; 101005727; 101050172; 101132902; 101723195; 101957483; 102126250; 102268420; 103265657; 104677818; 104996460; 105491292; 105575990; 105706812; 105983101; 108294403; 108527445; 109572544; 109684989; 23450; 454216; 504962; 708939	Sf3b3; SF3B3	-0.555852	0.342394
Q15436	protein transport protein Sec23A [OS=Homo sapiens]	118.001	34	21	159	17	765	86.1	21	Pf00626, Pf04810, Pf04811, Pf04815, Pf08033	10484	SEC23A	0.644159	1.02278
P16989-1	Y-box-binding protein 3 [OS=Homo sapiens]	117.822	41	18	154	2	372	40.1	18	Pf00313	8531	CSDA; YBX3	-0.452285	0.33435
P84098	60S ribosomal protein L19 [OS=Homo sapiens]	117.761	60	23	303	23	196	23.5	23	Pf01280	6143	RPL19	-0.427868	0.52328
Q8IUD2-1	ELKS/Rab6-interacting/CAST family member 1 [OS=Homo sapiens]	116.886	26	21	93	21	1116	128	21	Pf09457, Pf10174	23085	ERC1	-0.0780976	0.0550233
P06396	Gelsolin [OS=Homo sapiens]	116.779	36	23	192	23	782	85.6	23	Pf00626	2934	GSN	-0.312134	0.342895
P50213-1	Isocitrate dehydrogenase [NAD] subunit alpha, mitochondrial [OS=Homo sapiens]	116.596	39	17	183	17	366	39.6	17	Pf00180	3419	IDH3A	0.177604	0.188109
O43143	Pre-mRNA-splicing factor ATP-dependent RNA helicase DHX15 [OS=Homo sapiens]	116.188	26	20	194	20	795	90.9	20	Pf00270, Pf00271, Pf04408, Pf07717	1665	DHX15	0.384708	0.215623
P61254	60S ribosomal protein L26 [OS=Homo sapiens]	115.996	74	26	288	6	145	17.2	26	Pf00467, Pf16906	6154	RPL26	-0.296845	0.432851
O43684	Mitotic checkpoint protein BUB3 [OS=Homo sapiens]	115.913	41	13	137	13	328	37.1	13	Pf00400	9184	BUB3	0.368326	0.4714
Q9BSJ8	Extended synaptotagmin-1 [OS=Homo sapiens]	115.885	30	26	130	26	1104	122.8	26	Pf00168, Pf17047	23344	ESYT1	-0.675178	1.47865
Q9BWD1	Acetyl-CoA acetyltransferase, cytosolic [OS=Homo sapiens]	115.858	63	17	157	17	397	41.3	17	Pf00108, Pf02803	39	ACAT2	0.384361	0.314822
P52732	Kinesin-like protein KIF11 [OS=Homo sapiens]	115.54	25	21	90	21	1056	119.1	21	Pf00225, Pf13931	3832	KIF11	-0.434139	0.410541
P12081	Histidine--tRNA ligase, cytoplasmic [OS=Homo sapiens]	115.232	45	22	173	18	509	57.4	22	Pf00458, Pf03129, Pf13393	3035	HARS1	0.295556	0.629975
Q08945	FACT complex subunit SSRP1 [OS=Homo sapiens]	114.975	34	24	198	24	709	81	24	Pf00505, Pf03531, Pf08512, Pf17292	6749	SSRP1	0.172099	0.187779
Q06124	tyrosine-protein phosphatase non-receptor type 11 [OS=Homo sapiens]	114.948	40	22	114	1	597	68.4	22	Pf00017, Pf00102	101133729; 105493385; 712044	Ptpn11; PTPN11	-0.218908	0.190265
O95573	long-chain-fatty-acid--CoA ligase 3 [OS=Homo sapiens]	114.853	35	21	121	20	720	80.4	21	Pf00501	2181	ACSL3	1.15685	1.70692
P04181-1	Ornithine aminotransferase, mitochondrial [OS=Homo sapiens]	114.838	48	20	202	20	439	48.5	20	Pf00202	100988018; 450803; 4942	OAT	-0.243218	0.367943
P62191	26S proteasome regulatory subunit 4 [OS=Homo sapiens]	114.767	57	24	266	22	440	49.2	24	Pf00004, Pf16450, Pf17862	5700	PSMC1	0.2835	0.859731
Q00688	peptidyl-prolyl cis-trans isomerase FKBP3 [OS=Homo sapiens]	114.548	77	22	171	22	224	25.2	22	Pf00254, Pf18410	2287	FKBP3	0.181971	0.27067
P35573-1	glycogen debranching enzyme [OS=Homo sapiens]	114.442	21	22	118	22	1532	174.7	22	Pf06202, Pf14699, Pf14701, Pf14702	178	AGL	-0.25166	0.294794
Q8NE71-1	ATP-binding cassette sub-family F member 1 [OS=Homo sapiens]	114.429	24	24	128	23	845	95.9	24	Pf00005, Pf12848	23	ABCF1	0.0870411	0.123419
Q9Y3F4	Serine-threonine kinase receptor-associated protein [OS=Homo sapiens]	114.241	53	16	105	16	350	38.4	16	Pf00400	11171	STRAP	0.042499	0.0555673
P30041	Peroxiredoxin-6 [OS=Homo sapiens]	114.208	71	21	193	21	224	25	21	Pf00578, Pf10417	9588	PRDX6	0.741225	1.09604
P62829	60S ribosomal protein L23 [OS=Homo sapiens]	113.926	68	16	212	16	140	14.9	16	Pf00238	9349	RPL23	-0.408706	0.624582
P20042	Eukaryotic translation initiation factor 2 subunit 2 [OS=Homo sapiens]	113.633	54	21	231	21	333	38.4	21	Pf01873	8894	EIF2S2	0.445282	1.26298
O60869-1	Endothelial differentiation-related factor 1 [OS=Homo sapiens]	113.448	72	20	148	20	148	16.4	20	Pf01381, Pf08523	101096117; 101354658; 103112094; 103239602; 105580590; 105818707; 107503114; 108287277; 109258783; 109566627; 515380; 708611; 748763; 8721	EDF1; LOC101354658	0.0940915	0.0641879
Q92878	DNA repair protein Rad50 [OS=Homo sapiens]	113.27	24	28	137	28	1312	153.8	28	Pf04423, Pf13476, Pf13558	10111	RAD50	0.167356	0.188573
Q16204	coiled-coil domain-containing protein 6 [OS=Homo sapiens]	113.206	45	21	128	21	474	53.3	21	Pf09755	8030	CCDC6	0.38258	0.454996
P38606	V-type proton ATPase catalytic subunit A [OS=Homo sapiens]	113.202	36	19	207	19	617	68.3	19	Pf00006, Pf02874, Pf16886	523	ATP6V1A	0.430094	0.676842
P53004	Biliverdin reductase A [OS=Homo sapiens]	113.168	50	18	163	18	296	33.4	18	Pf01408, Pf09166	644	BLVRA	0.0787406	0.097893
Q9NVI7-2	Isoform 2 of ATPase family AAA domain-containing protein 3A [OS=Homo sapiens]	112.997	39	24	204	6	586	66.2	24			ATAD3A	0.554377	0.852553
P13796	Plastin-2 [OS=Homo sapiens]	112.389	45	22	106	18	627	70.2	22	Pf00036, Pf00307	3936	LCP1	-0.536792	0.281924
O60749	Sorting nexin-2 [OS=Homo sapiens]	112.34	35	18	151	17	519	58.4	18	Pf00787, Pf03700, Pf09325	6643	SNX2	-0.153792	0.435116
P43304	Glycerol-3-phosphate dehydrogenase, mitochondrial [OS=Homo sapiens]	112.093	35	24	134	24	727	80.8	24	Pf01266, Pf16901	2820	GPD2	-0.51933	0.421284
Q13428-1	Treacle protein [OS=Homo sapiens]	111.854	19	19	96	2	1488	152	19	Pf03546	6949	TCOF1	-0.333142	0.244108
P09493-10	Isoform 10 of Tropomyosin alpha-1 chain [OS=Homo sapiens]	111.767	50	21	170	8	284	32.8	21			TPM1	-0.340869	0.239499
P08243-1	Asparagine synthetase [glutamine-hydrolyzing] [OS=Homo sapiens]	111.731	36	23	158	23	561	64.3	23	Pf00733, Pf13537	440	ASNS	0.210682	0.222426
P09211	Glutathione S-transferase P [OS=Homo sapiens]	111.551	62	16	132	16	210	23.3	16	Pf02798, Pf14497	2950	GSTP1	1.02529	1.07716
P31943	Heterogeneous nuclear ribonucleoprotein H [OS=Homo sapiens]	110.498	37	15	266	7	449	49.2	15	Pf00076, Pf08080	3187	HNRNPH1	-0.423292	0.764206
P46781	40S ribosomal protein S9 [OS=Homo sapiens]	110.209	65	22	160	22	194	22.6	22	Pf00163, Pf01479	6203	RPS9	-0.354218	0.345653
Q15019	septin-2 [OS=Homo sapiens]	110.193	49	17	127	17	361	41.5	17	Pf00735	4735	SEPTIN2	-0.399464	0.676638
P30520	adenylosuccinate synthetase isozyme 2 [OS=Homo sapiens]	109.957	46	22	149	21	456	50.1	22	Pf00709	159	ADSS2	-0.622055	0.441979
Q9NQW6	Anillin [OS=Homo sapiens]	109.889	24	22	130	22	1124	124.1	22	Pf00169, Pf08174, Pf16018	54443	ANLN	0.612365	1.09402
P51665	26S proteasome non-ATPase regulatory subunit 7 [OS=Homo sapiens]	109.881	37	15	162	15	324	37	15	Pf01398, Pf13012	5713	PSMD7	0.226261	0.459389
O15355	Protein phosphatase 1G [OS=Homo sapiens]	109.739	44	17	158	17	546	59.2	17	Pf00481	5496	PPM1G	0.521737	0.690111
P61221	ATP-binding cassette sub-family E member 1 [OS=Homo sapiens]	109.701	37	18	177	18	599	67.3	18	Pf00005, Pf00037, Pf04068	6059	ABCE1	0.145152	0.229907
Q7Z460-1	CLIP-associating protein 1 [OS=Homo sapiens]	109.696	23	25	134	23	1538	169.3	25	Pf02985, Pf12348	101136074; 23332	CLASP1	0.30295	0.499772
O15347	High mobility group protein B3 [OS=Homo sapiens]	109.393	56	15	146	15	200	23	15	Pf00505, Pf09011	3149	HMGB3	-0.352704	0.312705
O15143	Actin-related protein 2/3 complex subunit 1B [OS=Homo sapiens]	109.221	55	18	206	17	372	40.9	18	Pf00400	10095	ARPC1B	0.253908	0.546262
Q9NVA2-1	Septin-11 [OS=Homo sapiens]	108.948	34	17	194	11	429	49.4	17	Pf00735	100174539; 100392765; 100602628; 100987665; 101051885; 101097557; 101335488; 101865450; 102189847; 102814507; 103004250; 103070367; 103235841; 104661515; 104987281; 105477249; 105576845; 105713287; 105988560; 108293425; 108532473; 109277254; 109560606; 461233; 535746; 55752	Sept11; SEPT11; Septin11; SEPTIN11	-0.478153	1.63659
P55196-5	Isoform 5 of Afadin [OS=Homo sapiens]	108.877	18	22	65	22	1834	207.7	22			AFDN	-0.00432024	0.00327592
P42167	Lamina-associated polypeptide 2, isoforms beta/gamma [OS=Homo sapiens]	108.806	37	18	138	8	454	50.6	18	Pf03020, Pf08198	7112	TMPO	-0.343009	0.405681
P46778	60S ribosomal protein L21 [OS=Homo sapiens]	108.413	54	14	116	14	160	18.6	14	Pf01157	6144	RPL21	-1.12982	0.922345
Q9Y223-1	bifunctional UDP-N-acetylglucosamine 2-epimerase/N-acetylmannosamine kinase [OS=Homo sapiens]	108.399	31	19	69	19	722	79.2	19	Pf00480, Pf02350	100171416; 10020; 100967642; 101043530; 105820118; 108314268; 465094	GNE	1.29645	0.377737
O75937	DnaJ homolog subfamily C member 8 [OS=Homo sapiens]	108.363	62	19	137	19	253	29.8	19	Pf00226	22826	DNAJC8	-0.42533	0.493979
Q93009	Ubiquitin carboxyl-terminal hydrolase 7 [OS=Homo sapiens]	108.34	25	25	192	25	1102	128.2	25	Pf00443, Pf00917, Pf12436, Pf14533	7874	USP7	0.432802	0.834245
Q96HJ9-2	Isoform 2 of Protein FMC1 homolog [OS=Homo sapiens]	108.306	39	17	126	1	458	54.2	17			FMC1	-0.52467	1.06853
P38919	Eukaryotic initiation factor 4A-III [OS=Homo sapiens]	107.543	37	19	198	17	411	46.8	19	Pf00270, Pf00271	9775	EIF4A3	0.748073	1.57905
Q13151	Heterogeneous nuclear ribonucleoprotein A0 [OS=Homo sapiens]	107.515	49	16	133	14	305	30.8	16	Pf00076	10949	HNRNPA0	-0.536267	0.490821
Q14258	E3 ubiquitin/ISG15 ligase TRIM25 [OS=Homo sapiens]	107.475	44	21	127	21	630	70.9	21	Pf00622, Pf13445, Pf13765	7706	TRIM25	0.776432	1.46291
P28340	DNA polymerase delta catalytic subunit [OS=Homo sapiens]	107.411	28	22	130	21	1107	123.6	22	Pf00136, Pf03104, Pf14260	5424	POLD1	-0.347775	0.310941
Q13501-1	sequestosome-1 [OS=Homo sapiens]	107.34	51	13	114	13	440	47.7	13	Pf00564, Pf00569, Pf16577	8878	SQSTM1	-0.0186418	0.0125499
P25398	40S ribosomal protein S12 [OS=Homo sapiens]	107.252	67	14	235	14	132	14.5	14	Pf01248	6206	RPS12	0.261913	0.490103
Q9UNH7-1	Sorting nexin-6 [OS=Homo sapiens]	107.092	51	20	129	20	406	46.6	20	Pf00787, Pf09325	58533	SNX6	0.245806	0.308471
P46459	Vesicle-fusing ATPase [OS=Homo sapiens]	107.025	35	21	144	21	744	82.5	21	Pf00004, Pf02359, Pf02933, Pf17862	4905	NSF	0.603447	0.683459
P39687	Acidic leucine-rich nuclear phosphoprotein 32 family member A [OS=Homo sapiens]	106.957	48	13	168	10	249	28.6	13	Pf14580	8125	ANP32A	-0.783068	0.693087
P61353	60S ribosomal protein L27 [OS=Homo sapiens]	106.919	77	15	186	15	136	15.8	15	Pf00467, Pf01777	6155	RPL27	0.472785	0.247287
Q9UNX3	60S ribosomal protein L26-like 1 [OS=Homo sapiens]	106.582	72	23	271	3	145	17.2	23	Pf00467, Pf16906	51121	RPL26L1	-0.111345	0.149751
Q9Y617-1	phosphoserine aminotransferase [OS=Homo sapiens]	106.497	48	17	147	17	370	40.4	17	Pf00266	29968	PSAT1	-0.0980811	0.0545838
Q13045-1	protein flightless-1 homolog [OS=Homo sapiens]	106.47	20	19	129	19	1269	144.7	19	Pf00626, Pf12799, Pf13855	2314	FLII	0.788506	1.06329
P00441	Superoxide dismutase [Cu-Zn] [OS=Homo sapiens]	106.331	88	12	193	12	154	15.9	12	Pf00080	6647	SOD1	0.0361222	0.0415368
P21796	voltage-dependent anion-selective channel protein 1 [OS=Homo sapiens]	106.281	59	13	242	13	283	30.8	13	Pf01459	7416	VDAC1	0.0519205	0.0860754
P16152	Carbonyl reductase [NADPH] 1 [OS=Homo sapiens]	106.205	58	16	187	14	277	30.4	16	Pf00106	873	CBR1	0.410964	1.31435
Q9H0D6-1	5'-3' exoribonuclease 2 [OS=Homo sapiens]	106.2	33	21	110	21	950	108.5	21	Pf03159, Pf17846	22803	XRN2	-0.406452	0.639828
P48444	Coatomer subunit delta [OS=Homo sapiens]	106.185	43	25	242	25	511	57.2	25	Pf00928, Pf01217	372	ARCN1	0.522121	1.16936
Q16822-1	Phosphoenolpyruvate carboxykinase [GTP], mitochondrial [OS=Homo sapiens]	106.128	35	18	109	18	640	70.7	18	Pf00821, Pf17297		PCK2	0.296119	0.335574
P31689-1	DnaJ homolog subfamily A member 1 [OS=Homo sapiens]	106.077	47	18	87	18	397	44.8	18	Pf00226, Pf00684, Pf01556	100054696; 100412197; 100592641; 100722445; 100972241; 101098261; 101137391; 101959913; 103667028; 104674273; 105306409; 105485650; 105539638; 105590085; 105993390; 108175354; 109252049; 109263810; 109681412; 3301; 703765; 746627	Dnaja1; DNAJA1; LOC109263810; LOC111146318; LOC112645844; LOC112809310	0.198414	0.34252
P40222	alpha-taxilin [OS=Homo sapiens]	106.031	49	21	133	20	546	61.9	21	Pf09728	200081	TXLNA	-0.632902	0.616485
P47756-2	Isoform 2 of F-actin-capping protein subunit beta [OS=Homo sapiens]	105.943	59	14	158	14	272	30.6	14			CAPZB	0.370935	0.405566
O95817	BAG family molecular chaperone regulator 3 [OS=Homo sapiens]	105.93	53	19	173	19	575	61.6	19	Pf00397, Pf02179	9531	BAG3	-0.282155	0.444345
P60660	Myosin light polypeptide 6 [OS=Homo sapiens]	105.809	54	13	168	10	151	16.9	13		4637	MYL6	0.434448	1.28941
P62136-1	serine/threonine-protein phosphatase PP1-alpha catalytic subunit [OS=Homo sapiens]	105.728	51	15	133	3	330	37.5	15	Pf00149, Pf16891	100009298; 100459799; 100464499; 100603005; 100721697; 100941909; 101014342; 101119264; 101382867; 101565703; 101694049; 101705408; 101827540; 102181571; 102429857; 102739955; 102911705; 103218909; 105469672; 105577361; 105717609; 105827364; 105989189; 108310362; 109246846; 109554414; 24668; 516175; 5499; 721735; 733611; 745709	LOC111149674; Ppp1ca; PPP1CA	0.976461	1.30148
P00390	Glutathione reductase, mitochondrial [OS=Homo sapiens]	105.377	31	14	165	14	522	56.2	14	Pf00070, Pf02852	2936	GSR	0.573439	0.753224
P50502	Hsc70-interacting protein [OS=Homo sapiens]	105.303	42	19	169	19	369	41.3	19	Pf17830, Pf18253	6767	ST13	0.0206214	0.0246447
P55145	Mesencephalic astrocyte-derived neurotrophic factor [OS=Homo sapiens]	105.284	63	18	131	18	182	20.7	18	Pf10208, Pf20145	7873	MANF	0.102481	0.0930478
O95433	activator of 90 kDa heat shock protein ATPase homolog 1 [OS=Homo sapiens]	105.27	46	18	191	18	338	38.3	18	Pf08327, Pf09229	10598	AHSA1	0.268165	0.383799
P46063	ATP-dependent DNA helicase Q1 [OS=Homo sapiens]	105.246	35	21	122	20	649	73.4	21	Pf00270, Pf00271, Pf16124	5965	RECQL	0.213401	0.215755
Q9UJU6-3	Isoform 3 of Drebrin-like protein [OS=Homo sapiens]	105.24	36	15	132	1	439	49	15			DBNL	-0.627957	1.83904
Q13838-1	spliceosome RNA helicase DDX39B [OS=Homo sapiens]	105.12	39	16	171	8	428	49	16	Pf00270, Pf00271	100146384; 100174561; 100921090; 100978005; 101147472; 101319714; 101341139; 101865332; 102540600; 102984110; 103007450; 103084702; 104661907; 105497644; 105513725; 105554156; 105706392; 105817909; 105858134; 108299862; 109690379; 448813; 463180; 715233; 7919	BAT1; Ddx39b; DDX39B; LOC101341139	-0.404107	0.783755
P14923	Junction plakoglobin [OS=Homo sapiens]	105.107	34	21	99	20	745	81.7	21	Pf00514	3728	JUP	1.62573	0.790173
P62140	Serine/threonine-protein phosphatase PP1-beta catalytic subunit [OS=Homo sapiens]	104.676	46	14	137	3	327	37.2	14	Pf00149, Pf16891	5500	PPP1CB	0.465076	0.752245
P52292	Importin subunit alpha-1 [OS=Homo sapiens]	104.576	41	16	126	16	529	57.8	16	Pf00514, Pf01749, Pf16186	3838	KPNA2	-0.147161	0.114937
P10155-1	60 kDa SS-A/Ro ribonucleoprotein [OS=Homo sapiens]	104.558	37	19	148	19	538	60.6	19	Pf05731	101127798; 6738	RO60; TROVE2	0.949874	2.49369
P35606	Coatomer subunit beta' [OS=Homo sapiens]	104.405	25	17	184	17	906	102.4	17	Pf00400, Pf04053	9276	COPB2	0.337512	1.32264
P22695	Cytochrome b-c1 complex subunit 2, mitochondrial [OS=Homo sapiens]	104.145	34	12	174	12	453	48.4	12	Pf00675, Pf05193	7385	UQCRC2	-0.0622685	0.0794307
O43242	26S proteasome non-ATPase regulatory subunit 3 [OS=Homo sapiens]	104.131	31	16	195	16	534	60.9	16	Pf01399, Pf08375	5709	PSMD3	0.046941	0.0815467
Q15459	splicing factor 3A subunit 1 [OS=Homo sapiens]	103.977	27	18	131	18	793	88.8	18	Pf00240, Pf01805, Pf12230	10291	SF3A1	0.710776	1.41335
O00116	Alkyldihydroxyacetonephosphate synthase, peroxisomal [OS=Homo sapiens]	103.953	24	15	123	15	658	72.9	15	Pf01565, Pf02913	8540	AGPS	0.291444	0.317515
P13984	General transcription factor IIF subunit 2 [OS=Homo sapiens]	103.873	49	13	112	13	249	28.4	13	Pf02270, Pf17683	2963	GTF2F2	0.116264	0.133452
Q16576-1	Histone-binding protein RBBP7 [OS=Homo sapiens]	103.806	44	17	173	9	425	47.8	17	Pf00400, Pf12265	100414385; 100607103; 100716690; 101010844; 101706465; 101826886; 101926122; 101965962; 103231657; 105478171; 105574669; 105704946; 105820197; 108310430; 5931; 713843; 83712	Rbbp7; RBBP7	-0.153184	0.154739
P48634-1	Protein PRRC2A [OS=Homo sapiens]	103.677	16	20	140	19	2157	228.7	20	Pf07001	7916	PRRC2A	-0.733094	0.503928
P49589-3	Isoform 3 of Cysteine--tRNA ligase, cytoplasmic [OS=Homo sapiens]	103.655	29	18	153	18	831	94.6	18			CARS1	0.590228	1.13868
Q99497	protein/nucleic acid deglycase DJ-1 [OS=Homo sapiens]	103.65	79	16	192	16	189	19.9	16	Pf01965	11315	PARK7	0.732888	1.20831
P11310-1	medium-chain specific acyl-CoA dehydrogenase, mitochondrial [OS=Homo sapiens]	103.648	47	19	126	19	421	46.6	19	Pf00441, Pf02770, Pf02771	34	ACADM	0.38357	0.505927
Q99536	Synaptic vesicle membrane protein VAT-1 homolog [OS=Homo sapiens]	103.538	43	17	164	17	393	41.9	17	Pf08240, Pf13602	10493	VAT1	-0.357841	0.369148
Q14157-5	Isoform 5 of Ubiquitin-associated protein 2-like [OS=Homo sapiens]	103.526	22	18	177	1	1104	116.6	18			UBAP2L	-0.283625	0.248268
Q96AC1	Fermitin family homolog 2 [OS=Homo sapiens]	103.378	30	18	154	16	680	77.8	18	Pf00169, Pf00373, Pf18124	10979	FERMT2	0.891976	1.32885
Q9NUQ9	protein FAM49B [OS=Homo sapiens]	103.364	60	17	93	17	324	36.7	17	Pf07159	51571	CYRIB	0.456327	0.295199
Q06323-1	Proteasome activator complex subunit 1 [OS=Homo sapiens]	103.277	74	17	197	17	249	28.7	17	Pf02251, Pf02252	100455818; 5720	HEL-S-129m; PSME1	0.217023	0.21432
P38159-1	RNA-binding motif protein, X chromosome [OS=Homo sapiens]	103.273	52	22	113	11	391	42.3	22	Pf00076, Pf08081	100054583; 100436251; 100973957; 101381973; 102535069; 102732918; 103069449; 109250463; 109694292; 27316; 738482	LOC111139342; LOC119866711; RBMX; RBMXL1	-0.366996	0.164049
P08559	Pyruvate dehydrogenase E1 component subunit alpha, somatic form, mitochondrial [OS=Homo sapiens]	103.238	38	22	118	18	390	43.3	22	Pf00676	5160	PDHA1	-0.00710821	0.00663175
Q8N163-1	Cell cycle and apoptosis regulator protein 2 [OS=Homo sapiens]	103.22	26	22	140	22	923	102.8	22	Pf14443, Pf14444, Pf19256, Pf19257	57805	CCAR2	0.00639855	0.00641689
P62841	40S ribosomal protein S15 [OS=Homo sapiens]	103.101	58	9	74	9	145	17	9	Pf00203	6209	RPS15	0.000112347	9.28653e-05
P08708	40S ribosomal protein S17 [OS=Homo sapiens]	102.926	84	14	216	14	135	15.5	14	Pf00833	6218	RPS17	-0.275311	0.251825
P00492	Hypoxanthine-guanine phosphoribosyltransferase [OS=Homo sapiens]	102.903	83	16	150	14	218	24.6	16	Pf00156	3251	HPRT1	0.164349	0.157976
Q92538	Golgi-specific brefeldin A-resistance guanine nucleotide exchange factor 1 [OS=Homo sapiens]	102.777	13	21	118	21	1859	206.3	21	Pf01369, Pf12783, Pf16213	8729	GBF1	0.678384	0.741526
P23634-1	Plasma membrane calcium-transporting ATPase 4 [OS=Homo sapiens]	102.506	15	18	124	7	1241	137.8	18	Pf00122, Pf00689, Pf00690, Pf00702, Pf12424, Pf13246	493	ATP2B4	0.201919	0.325439
P09382	Galectin-1 [OS=Homo sapiens]	102.405	81	11	192	11	135	14.7	11	Pf00337	3956	LGALS1	0.36713	0.304054
Q07954	prolow-density lipoprotein receptor-related protein 1 [OS=Homo sapiens]	102.367	7	23	108	22	4544	504.3	23	Pf00057, Pf00058, Pf07645, Pf12662, Pf14670, Pf16472	4035	LRP1	-0.242034	0.211949
Q16836-1	Hydroxyacyl-coenzyme A dehydrogenase, mitochondrial [OS=Homo sapiens]	102.265	58	21	140	21	314	34.3	21	Pf00725, Pf02737	3033	HADH	0.606214	0.672774
P43897	Elongation factor Ts, mitochondrial [OS=Homo sapiens]	102.18	48	15	119	15	325	35.4	15	Pf00889	10102	TSFM	-0.397091	0.597475
Q8IWS0-1	PHD finger protein 6 [OS=Homo sapiens]	101.905	44	17	96	17	365	41.3	17	Pf13771	100174671; 100983062; 101130285; 101316020; 101363124; 102527177; 102732807; 102985378; 103013701; 103083614; 103232589; 104668869; 105481417; 105516496; 105554748; 105586234; 105817711; 707390; 735789; 84295	PHF6	-1.04523	0.815664
Q00653-1	Nuclear factor NF-kappa-B p100 subunit [OS=Homo sapiens]	101.824	25	21	116	21	900	96.7	21	Pf00023, Pf00531, Pf00554, Pf16179	4791	NFKB2	0.711952	0.860601
Q9BT78	COP9 signalosome complex subunit 4 [OS=Homo sapiens]	101.77	52	22	126	22	406	46.2	22	Pf01399, Pf18420	51138	COPS4	0.0200376	0.0258853
P09104	Gamma-enolase [OS=Homo sapiens]	101.741	47	16	172	11	434	47.2	16	Pf00113, Pf03952	2026	ENO2	-0.44214	0.565492
P62910	60S ribosomal protein L32 [OS=Homo sapiens]	101.648	63	15	218	15	135	15.9	15	Pf01655	6161	RPL32	-0.233007	0.283581
P25787	Proteasome subunit alpha type-2 [OS=Homo sapiens]	101.587	52	11	153	11	234	25.9	11	Pf00227, Pf10584	5683	PSMA2	0.549726	1.04372
Q9HAV4	exportin-5 [OS=Homo sapiens]	101.563	18	20	110	20	1204	136.2	20	Pf08389, Pf19273	57510	XPO5	-0.634912	1.47686
O75116	Rho-associated protein kinase 2 [OS=Homo sapiens]	101.533	21	27	101	22	1388	160.8	27	Pf00069, Pf08912	9475	ROCK2	0.295545	0.297817
Q8WVM8	Sec1 family domain-containing protein 1 [OS=Homo sapiens]	101.106	39	16	121	16	642	72.3	16	Pf00995	23256	SCFD1	-0.433341	0.671098
Q9NUU7	ATP-dependent RNA helicase DDX19A [OS=Homo sapiens]	100.955	40	17	120	16	478	53.9	17	Pf00270, Pf00271	55308	DDX19A	0.138974	0.195008
O76003	glutaredoxin-3 [OS=Homo sapiens]	100.945	54	15	111	15	335	37.4	15	Pf00085, Pf00462	10539	GLRX3	0.0981827	0.135541
A5YKK6	CCR4-NOT transcription complex subunit 1 [OS=Homo sapiens]	100.581	14	27	120	27	2376	266.8	27	Pf04054, Pf12842, Pf16415, Pf16417, Pf16418	23019	CNOT1	0.0296486	0.0336782
P43487	Ran-specific GTPase-activating protein [OS=Homo sapiens]	100.43	57	13	171	13	201	23.3	13	Pf00638	5902	RANBP1	-0.678963	0.456052
P52565-1	rho GDP-dissociation inhibitor 1 [OS=Homo sapiens]	100.338	56	14	186	14	204	23.2	14	Pf02115	100449358; 100993463; 101866857; 104654967; 105469313; 105550635; 105588591; 108525468; 396; 454971; 714752	ARHGDIA; HEL-S-47e	-0.0801002	0.0945584
P62269	40S ribosomal protein S18 [OS=Homo sapiens]	100.251	63	16	218	16	152	17.7	16	Pf00416	6222	RPS18	0.0200144	0.018124
O75347	Tubulin-specific chaperone A [OS=Homo sapiens]	100.226	81	16	205	16	108	12.8	16	Pf02970	6902	TBCA	-0.337306	0.389538
P50552	Vasodilator-stimulated phosphoprotein [OS=Homo sapiens]	99.634	42	14	111	14	380	39.8	14	Pf00568, Pf08776	7408	VASP	-0.149546	0.17413
P51858	hepatoma-derived growth factor [OS=Homo sapiens]	99.472	61	20	215	18	240	26.8	20	Pf00855	3068	HDGF	-0.121381	0.223607
Q9Y570	Protein phosphatase methylesterase 1 [OS=Homo sapiens]	99.417	42	16	123	16	386	42.3	16	Pf12697	51400	PPME1	1.14614	0.556432
Q15637-6	Isoform 6 of Splicing factor 1 [OS=Homo sapiens]	99.369	27	14	86	2	571	61.9	14			SF1	0.362992	0.41103
Q9UG63	ATP-binding cassette sub-family F member 2 [OS=Homo sapiens]	99.026	30	17	159	17	623	71.2	17	Pf00005, Pf12848	10061; 114483834	ABCF2	0.0524098	0.040198
O43491-1	band 4.1-like protein 2 [OS=Homo sapiens]	98.808	26	22	122	20	1005	112.5	22	Pf00373, Pf04382, Pf05902, Pf08736, Pf09379, Pf09380	2037	EPB41L2	-0.115401	0.0961635
Q6P2E9-1	Enhancer of mRNA-decapping protein 4 [OS=Homo sapiens]	98.744	15	17	73	17	1401	151.6	17	Pf16529	23644	EDC4	0.0344	0.0297668
P51812	Ribosomal protein S6 kinase alpha-3 [OS=Homo sapiens]	98.705	34	21	125	17	740	83.7	21	Pf00069, Pf00433	6197	RPS6KA3	0.478508	0.677295
O15357	Phosphatidylinositol 3,4,5-trisphosphate 5-phosphatase 2 [OS=Homo sapiens]	98.674	20	21	71	21	1258	138.5	21	Pf00017, Pf00536, Pf03372	3636	INPPL1	0.791796	0.522973
Q5JTV8	Torsin-1A-interacting protein 1 [OS=Homo sapiens]	98.461	35	17	145	16	583	66.2	17	Pf05609, Pf20443	26092	TOR1AIP1	0.00155063	0.00192729
P62495	Eukaryotic peptide chain release factor subunit 1 [OS=Homo sapiens]	98.458	39	14	163	14	437	49	14	Pf03463, Pf03464, Pf03465	2107	ETF1	0.725832	1.79012
P23381	Tryptophan--tRNA ligase, cytoplasmic [OS=Homo sapiens]	98.422	38	19	221	19	471	53.1	19	Pf00458, Pf00579	7453	WARS1	0.753718	1.53434
P17174	Aspartate aminotransferase, cytoplasmic [OS=Homo sapiens]	98.364	51	20	179	20	413	46.2	20	Pf00155	2805	GOT1	0.236293	0.492288
P55795	heterogeneous nuclear ribonucleoprotein H2 [OS=Homo sapiens]	98.217	33	13	197	7	449	49.2	13	Pf00076, Pf08080	3188	HNRNPH2	0.0519212	0.0437498
Q9Y6Y8	SEC23-interacting protein [OS=Homo sapiens]	98.102	21	19	113	19	1000	111	19	Pf00536, Pf02862	11196	SEC23IP	-0.302676	0.641072
Q16513	Serine/threonine-protein kinase N2 [OS=Homo sapiens]	98.09	22	20	81	19	984	112	20	Pf00069, Pf00433, Pf02185	5586	PKN2	-0.318433	0.229414
P46939	Utrophin [OS=Homo sapiens]	98.076	9	21	61	21	3433	394.2	21	Pf00307, Pf00435, Pf00569, Pf09068, Pf09069	7402	UTRN	-0.682226	0.92525
Q15691	Microtubule-associated protein RP/EB family member 1 [OS=Homo sapiens]	98.041	55	16	203	16	268	30	16	Pf00307, Pf03271	22919	MAPRE1	0.148432	0.25558
P60228	Eukaryotic translation initiation factor 3 subunit E [OS=Homo sapiens]	97.854	42	20	207	20	445	52.2	20	Pf01399, Pf09440	3646	EIF3E	0.227383	0.32537
Q9Y6M1	Insulin-like growth factor 2 mRNA-binding protein 2 [OS=Homo sapiens]	97.739	32	19	64	16	599	66.1	19	Pf00013, Pf00076	10644	IGF2BP2	-0.0452468	0.0384269
Q15437	protein transport protein Sec23B [OS=Homo sapiens]	97.739	26	17	203	13	767	86.4	17	Pf00626, Pf04810, Pf04811, Pf04815, Pf08033	10483	SEC23B	0.705457	1.44976
P54578	Ubiquitin carboxyl-terminal hydrolase 14 [OS=Homo sapiens]	97.669	47	16	158	16	494	56	16	Pf00443	9097	USP14	0.39156	0.665274
Q9BXP5	serrate RNA effector molecule homolog [OS=Homo sapiens]	97.641	23	23	153	23	876	100.6	23	Pf04959, Pf12066	51593	SRRT	0.0625781	0.0617132
P10768	S-formylglutathione hydrolase [OS=Homo sapiens]	97.498	57	16	115	16	282	31.4	16	Pf00756	2098	ESD	-0.367523	0.728106
Q86UE4	protein LYRIC [OS=Homo sapiens]	97.475	40	16	116	16	582	63.8	16	Pf15686	92140	MTDH	-0.164573	0.17725
Q9UHV9	Prefoldin subunit 2 [OS=Homo sapiens]	97.429	77	12	163	12	154	16.6	12	Pf01920	5202	PFDN2	-0.0948016	0.160726
Q08378	Golgin subfamily A member 3 [OS=Homo sapiens]	97.285	15	22	99	22	1498	167.3	22		2802	GOLGA3	-0.11525	0.125112
Q5T9A4	ATPase family AAA domain-containing protein 3B [OS=Homo sapiens]	97.261	29	22	138	4	648	72.5	22	Pf00004, Pf12037	83858	ATAD3B	0.945349	1.33268
Q7L2E3-1	Putative ATP-dependent RNA helicase DHX30 [OS=Homo sapiens]	97.178	24	25	98	25	1194	133.9	25	Pf00270, Pf00271, Pf04408, Pf07717	22907	DHX30	-1.24507	1.01537
P38117	electron transfer flavoprotein subunit beta [OS=Homo sapiens]	97.051	54	14	255	14	255	27.8	14	Pf01012	2109	ETFB	0.514108	0.889621
P55209	Nucleosome assembly protein 1-like 1 [OS=Homo sapiens]	96.956	37	17	185	15	391	45.3	17	Pf00956	4673	NAP1L1	-0.394611	0.787362
Q9UHX1-1	poly(U)-binding-splicing factor PUF60 [OS=Homo sapiens]	96.896	37	17	120	17	559	59.8	17	Pf00076	100601715; 100971348; 101130042; 102133738; 104671696; 105488465; 105581221; 22827	PUF60	0.15667	0.200202
P55327-2	Isoform 2 of Tumor protein D52 [OS=Homo sapiens]	96.718	68	14	182	14	184	19.9	14			TPD52	1.0624	2.1089
P52907	F-actin-capping protein subunit alpha-1 [OS=Homo sapiens]	96.683	76	14	68	12	286	32.9	14	Pf01267	829	CAPZA1	-0.300979	0.377647
O75179-1	Ankyrin repeat domain-containing protein 17 [OS=Homo sapiens]	96.68	11	22	83	14	2603	274.1	22	Pf00013, Pf12796	26057	ANKRD17	-0.230742	0.170165
Q99575	Ribonucleases P/MRP protein subunit pop1 [OS=Homo sapiens]	96.63	22	16	71	16	1024	114.6	16	Pf06978, Pf08170	10940	POP1	-0.0298618	0.0182196
P11908	ribose-phosphate pyrophosphokinase 2 [OS=Homo sapiens]	96.622	48	17	109	6	318	34.7	17	Pf13793, Pf14572	5634	PRPS2	0.689289	0.761076
P30048	Thioredoxin-dependent peroxide reductase, mitochondrial [OS=Homo sapiens]	96.622	48	13	151	13	256	27.7	13	Pf00578, Pf10417	10935	PRDX3	0.189136	0.294493
P62263	40S ribosomal protein S14 [OS=Homo sapiens]	96.455	77	13	236	13	151	16.3	13	Pf00411	6208	RPS14	-0.397165	0.438532
P60900	Proteasome subunit alpha type-6 [OS=Homo sapiens]	96.408	49	15	221	15	246	27.4	15	Pf00227, Pf10584	5687	PSMA6	0.273925	1.11869
P14735	insulin-degrading enzyme [OS=Homo sapiens]	96.371	26	19	74	19	1019	117.9	19	Pf00675, Pf05193, Pf16187	3416	IDE	0.43429	0.720967
Q8N1F7-1	Nuclear pore complex protein Nup93 [OS=Homo sapiens]	96.31	41	25	100	25	819	93.4	25	Pf04097	9688	NUP93	0.109128	0.141535
Q8TAT6-1	Nuclear protein localization protein 4 homolog [OS=Homo sapiens]	96.273	38	18	185	18	608	68.1	18	Pf05020, Pf05021, Pf11543	55666	NPLOC4	0.439212	1.9887
P35251-1	Replication factor C subunit 1 [OS=Homo sapiens]	96.263	25	23	69	23	1148	128.2	23	Pf00004, Pf00533, Pf08519	5981	RFC1	-0.794583	0.929805
Q9UBE0-1	SUMO-activating enzyme subunit 1 [OS=Homo sapiens]	96.199	52	15	145	15	346	38.4	15	Pf00899	100173973; 10055; 101124599; 456159	SAE1	-0.529743	0.698368
Q13442	28 kDa heat- and acid-stable phosphoprotein [OS=Homo sapiens]	96.197	65	14	129	14	181	20.6	14	Pf10252	11333	PDAP1	-0.0432157	0.0494742
P53999	Activated RNA polymerase II transcriptional coactivator p15 [OS=Homo sapiens]	96.16	69	13	139	13	127	14.4	13	Pf02229	10923	SUB1	0.544899	0.760762
Q8WUF5	RelA-associated inhibitor [OS=Homo sapiens]	96.149	27	15	69	15	828	89	15	Pf12796, Pf14604	10848	PPP1R13L	1.17144	0.834036
O15144	Actin-related protein 2/3 complex subunit 2 [OS=Homo sapiens]	96.136	51	19	210	19	300	34.3	19	Pf04045	10109	ARPC2	0.313849	0.750463
P25789	Proteasome subunit alpha type-4 [OS=Homo sapiens]	96.047	47	15	176	15	261	29.5	15	Pf00227, Pf10584	5685	PSMA4	0.444699	1.28801
P31949	protein S100-A11 [OS=Homo sapiens]	96.012	87	10	164	10	105	11.7	10	Pf00036, Pf01023	6282	S100A11	0.238025	0.228172
Q13642-1	Isoform 1 of Four and a half LIM domains protein 1 [OS=Homo sapiens]	95.905	73	18	83	4	280	31.9	18			FHL1	-0.858034	0.599638
P46783	40S ribosomal protein S10 [OS=Homo sapiens]	95.726	80	18	181	17	165	18.9	18	Pf03501	6204	RPS10	-0.0512936	0.0617331
Q96AY3	Peptidyl-prolyl cis-trans isomerase FKBP10 [OS=Homo sapiens]	95.679	33	19	91	19	582	64.2	19	Pf00254, Pf13202	60681	FKBP10	-0.034287	0.014511
P20290-1	transcription factor BTF3 [OS=Homo sapiens]	95.421	72	10	89	4	206	22.2	10	Pf01849	100435989; 100967391; 461812; 689	BTF3	-0.483669	0.730017
O95861-1	3'(2'),5'-bisphosphate nucleotidase 1 [OS=Homo sapiens]	95.401	41	13	130	13	308	33.4	13	Pf00459	10380	BPNT1; HEL20	0.586929	0.671828
P15144	aminopeptidase N [OS=Homo sapiens]	95.329	19	19	47	19	967	109.5	19	Pf01433, Pf11838, Pf17900	290	ANPEP	1.03295	0.647684
P23193	Transcription elongation factor A protein 1 [OS=Homo sapiens]	95.3	48	18	187	18	301	33.9	18	Pf01096, Pf07500, Pf08711	6917	TCEA1	-0.481398	0.88107
P29144	Tripeptidyl-peptidase 2 [OS=Homo sapiens]	95.184	20	19	129	19	1249	138.3	19	Pf00082, Pf12580	7174	TPP2	0.231767	0.301235
P19623	spermidine synthase [OS=Homo sapiens]	95.069	63	12	116	12	302	33.8	12	Pf01564, Pf17284	6723	SRM	0.324215	0.504512
P23919	thymidylate kinase [OS=Homo sapiens]	95.03	75	18	158	18	212	23.8	18	Pf02223	1841	DTYMK	0.00832663	0.0097054
Q9Y2L1-1	exosome complex exonuclease RRP44 [OS=Homo sapiens]	95.017	24	22	143	22	958	108.9	22	Pf00773, Pf13638, Pf17215, Pf17216, Pf17849	22894	DIS3	-0.311633	0.585569
Q15654-1	thyroid receptor-interacting protein 6 [OS=Homo sapiens]	95.001	45	17	102	17	476	50.3	17	Pf00412	7205	TRIP6	0.110609	0.108639
P62277	40S ribosomal protein S13 [OS=Homo sapiens]	94.93	57	14	172	14	151	17.2	14	Pf00312, Pf08069	6207	RPS13	-0.678896	0.775014
Q13596	Sorting nexin-1 [OS=Homo sapiens]	94.92	32	16	104	15	522	59	16	Pf00787, Pf03700, Pf09325	6642	SNX1	0.486746	0.850719
P11766	alcohol dehydrogenase class-3 [OS=Homo sapiens]	94.867	45	16	149	16	374	39.7	16	Pf00107, Pf08240	128	ADH5	0.0819536	0.242848
P48739	Phosphatidylinositol transfer protein beta isoform [OS=Homo sapiens]	94.816	66	18	124	14	271	31.5	18	Pf02121	23760	PITPNB	0.0984997	0.154598
Q8WX93-1	palladin [OS=Homo sapiens]	94.768	21	20	76	20	1383	150.5	20	Pf07679	23022	PALLD	0.0963938	0.0698146
Q9C0C9	(E3-independent) E2 ubiquitin-conjugating enzyme [OS=Homo sapiens]	94.739	18	18	121	18	1292	141.2	18	Pf00179	63893	UBE2O	-0.14146	0.137583
P30043	flavin reductase (NADPH) [OS=Homo sapiens]	94.667	77	11	167	11	206	22.1	11	Pf13460	645	BLVRB	0.278051	0.382743
O43776	Asparagine--tRNA ligase, cytoplasmic [OS=Homo sapiens]	94.583	39	21	160	21	548	62.9	21	Pf00152, Pf01336	4677	NARS1	0.785281	1.30172
O43399	Tumor protein D54 [OS=Homo sapiens]	94.469	69	17	183	4	206	22.2	17	Pf04201	7165	TPD52L2	0.23548	0.387391
Q03001-7	dystonin [OS=Homo sapiens]	94.367	4	23	81	18	7570	860.1	23	Pf00307, Pf00435, Pf00681, Pf02187, Pf13499, Pf17902, Pf18373	667	DST	-0.106971	0.13507
Q9BQ52-1	Zinc phosphodiesterase ELAC protein 2 [OS=Homo sapiens]	94.325	32	17	129	17	826	92.2	17	Pf12706, Pf13691	60528	ELAC2	0.389366	0.533392
Q15833-1	Syntaxin-binding protein 2 [OS=Homo sapiens]	94.324	38	17	134	17	593	66.4	17	Pf00995	6813	STXBP2	0.488921	0.724677
P20073-1	Annexin A7 [OS=Homo sapiens]	94.263	28	12	185	12	488	52.7	12	Pf00191	310	ANXA7	0.471273	0.655709
Q15056-1	Eukaryotic translation initiation factor 4H [OS=Homo sapiens]	94.263	58	17	184	1	248	27.4	17	Pf00076	7458	EIF4H	0.0491825	0.058307
Q15785	Mitochondrial import receptor subunit TOM34 [OS=Homo sapiens]	93.956	71	20	92	20	309	34.5	20	Pf00515	10953	TOMM34	0.447527	0.62609
Q14C86-1	GTPase-activating protein and VPS9 domain-containing protein 1 [OS=Homo sapiens]	93.907	15	20	129	20	1478	164.9	20	Pf00616, Pf02204, Pf18151	26130	GAPVD1	-0.0145736	0.00798909
Q5JSH3	WD repeat-containing protein 44 [OS=Homo sapiens]	93.824	25	20	84	20	913	101.3	20	Pf00400	54521	WDR44	0.633323	0.697962
Q07666	KH domain-containing, RNA-binding, signal transduction-associated protein 1 [OS=Homo sapiens]	93.806	39	18	190	15	443	48.2	18	Pf00013, Pf16274, Pf16568	10657	KHDRBS1	-0.5237	0.621125
P55263-1	Adenosine kinase [OS=Homo sapiens]	93.683	51	15	180	15	362	40.5	15	Pf00294	132	ADK	0.70877	1.31752
P22570	NADPH:adrenodoxin oxidoreductase, mitochondrial [OS=Homo sapiens]	93.592	45	16	60	16	491	53.8	16	Pf07992	2232	FDXR	-0.713966	0.311433
Q8N1G4	Leucine-rich repeat-containing protein 47 [OS=Homo sapiens]	93.565	37	17	155	17	583	63.4	17	Pf00560, Pf03483, Pf12799	57470	LRRC47	0.732677	0.724277
P78417	Glutathione S-transferase omega-1 [OS=Homo sapiens]	93.547	63	17	204	17	241	27.5	17	Pf13417, Pf14497	9446	GSTO1	-0.311651	0.470025
Q8WXF1	Paraspeckle component 1 [OS=Homo sapiens]	93.53	44	17	101	17	523	58.7	17	Pf00076, Pf08075	55269	PSPC1	-0.548487	0.441352
Q16630	Cleavage and polyadenylation specificity factor subunit 6 [OS=Homo sapiens]	93.216	30	16	86	16	551	59.2	16	Pf00076	11052	CPSF6	0.419763	1.36511
Q92688	Acidic leucine-rich nuclear phosphoprotein 32 family member B [OS=Homo sapiens]	93.134	32	13	182	9	251	28.8	13	Pf12799	10541	ANP32B	0.602457	1.0695
Q9BQG0	Myb-binding protein 1A [OS=Homo sapiens]	92.445	20	22	103	22	1328	148.8	22	Pf04931	10514	MYBBP1A	0.923485	1.22598
Q13217	DnaJ homolog subfamily C member 3 [OS=Homo sapiens]	92.402	40	16	99	16	504	57.5	16	Pf00226, Pf00515, Pf13181, Pf13432	5611	DNAJC3	-0.0696925	0.0342044
P13693	Translationally-controlled tumor protein [OS=Homo sapiens]	92.275	70	10	189	10	172	19.6	10	Pf00838	7178	TPT1	-0.17534	0.294621
Q9UBB4-1	Ataxin-10 [OS=Homo sapiens]	92.237	48	16	92	16	475	53.5	16	Pf09759	25814	ATXN10	0.325103	0.425005
Q10471	Polypeptide N-acetylgalactosaminyltransferase 2 [OS=Homo sapiens]	92.195	42	20	76	20	571	64.7	20	Pf00535, Pf00652	2590	GALNT2	0.851698	0.698884
O00299	chloride intracellular channel protein 1 [OS=Homo sapiens]	92.063	86	15	175	15	241	26.9	15	Pf13409, Pf13410	1192	CLIC1	0.72486	1.90725
O14818-1	Proteasome subunit alpha type-7 [OS=Homo sapiens]	91.955	62	16	143	16	248	27.9	16	Pf00227, Pf10584	5688	HEL-S-276; PSMA7	0.00402149	0.00593418
Q00796	Sorbitol dehydrogenase [OS=Homo sapiens]	91.911	42	15	132	15	357	38.3	15	Pf00107, Pf08240	6652	SORD	0.163888	0.211211
Q15645	Pachytene checkpoint protein 2 homolog [OS=Homo sapiens]	91.883	55	18	81	18	432	48.5	18	Pf00004	9319	TRIP13	1.24161	1.15588
P08621-1	U1 small nuclear ribonucleoprotein 70 kDa [OS=Homo sapiens]	91.832	41	19	181	19	437	51.5	19	Pf00076, Pf12220	100967538; 101026426; 101126060; 104667178; 105539159; 105595274; 6625; 719090; 747202	SNRNP70; SNRP70	-0.0621846	0.102017
O43390-1	heterogeneous nuclear ribonucleoprotein r [OS=Homo sapiens]	91.777	31	17	82	15	633	70.9	17	Pf00076, Pf18360	100475538; 100580968; 101012759; 101097329; 101146437; 101369483; 101680310; 101866820; 10236; 103666566; 104656135; 105514288; 105595001; 109274291; 456615; 718721	Hnrnpr; HNRNPR; LOC111154612	-0.10974	0.0746837
P07602-1	Prosaposin [OS=Homo sapiens]	91.705	29	16	157	16	524	58.1	16	Pf02199, Pf03489, Pf05184	5660	PSAP	-0.0658187	0.0453687
P61313-1	60S ribosomal protein L15 [OS=Homo sapiens]	91.56	49	14	173	14	204	24.1	14	Pf00827	100051688; 100174774; 100356383; 100358370; 100499572; 100591364; 100620094; 100721678; 100767738; 100953714; 100967269; 101083198; 101150534; 101375049; 101675205; 101718044; 101926126; 101972426; 102278331; 102428359; 102497577; 102497981; 102735894; 102756905; 102834130; 102885638; 102918028; 103127899; 103241763; 103679744; 104654235; 104658856; 104671373; 104673767; 104680349; 104873467; 105…	LOC111155115; NR1D2; Rpl15; RPL15	-0.6516	0.618784
P51149	ras-related protein Rab-7a [OS=Homo sapiens]	91.547	71	13	108	13	207	23.5	13	Pf00071	7879	RAB7A	0.454184	0.672064
P49023	Paxillin [OS=Homo sapiens]	91.396	24	13	126	13	591	64.5	13	Pf00412, Pf03535	5829	PXN	0.3914	0.456036
Q9H7Z7	Prostaglandin E synthase 2 [OS=Homo sapiens]	91.369	53	15	119	15	377	41.9	15	Pf13417	80142	PTGES2	0.755291	0.822266
P50579	methionine aminopeptidase 2 [OS=Homo sapiens]	91.346	29	12	106	2	478	52.9	12	Pf00557	10988	METAP2	0.188343	0.222251
O75165	DnaJ homolog subfamily C member 13 [OS=Homo sapiens]	91.153	11	20	103	20	2243	254.3	20	Pf00226, Pf14237, Pf19432	23317	DNAJC13	0.407628	1.17135
Q9UHB9	Signal recognition particle subunit SRP68 [OS=Homo sapiens]	91.145	41	21	106	21	627	70.7	21	Pf16969	6730	SRP68	0.469278	0.655436
P52888	thimet oligopeptidase [OS=Homo sapiens]	90.908	28	18	125	18	689	78.8	18	Pf01432	7064	THOP1	0.0656269	0.075702
Q8WW12	PEST proteolytic signal-containing nuclear protein [OS=Homo sapiens]	90.831	65	16	153	16	178	18.9	16	Pf15473	57092	PCNP	-0.21908	0.238316
P48637	glutathione synthetase [OS=Homo sapiens]	90.799	41	19	95	19	474	52.4	19	Pf03199, Pf03917	2937	GSS	0.504473	0.375925
Q9Y4G6	Talin-2 [OS=Homo sapiens]	90.509	8	20	137	7	2542	271.4	20	Pf00373, Pf01608, Pf08913, Pf09141, Pf16511	83660	TLN2	0.130184	0.141337
Q8IWZ3-6	Isoform 6 of Ankyrin repeat and KH domain-containing protein 1 [OS=Homo sapiens]	90.438	10	21	101	13	2617	277	21			ANKHD1	0.0731245	0.0726783
Q96A65	Exocyst complex component 4 [OS=Homo sapiens]	90.409	21	16	194	16	974	110.4	16	Pf04048	60412	EXOC4	0.0996776	0.110257
P30876	DNA-directed RNA polymerase II subunit RPB2 [OS=Homo sapiens]	90.263	20	17	93	17	1174	133.8	17	Pf00562, Pf04560, Pf04561, Pf04563, Pf04565, Pf04566, Pf04567	5431	POLR2B	-0.495683	0.659038
P62979	Ubiquitin-40S ribosomal protein S27a [OS=Homo sapiens]	90.175	65	14	152	10	156	18	14	Pf00240, Pf01599	6233	RPS27A	-0.505316	1.33512
Q13148-1	TAR DNA-binding protein 43 [OS=Homo sapiens]	90.14	34	12	144	12	414	44.7	12	Pf00076, Pf18694	100982231; 107974879; 23435	TARDBP	-0.134731	0.162361
Q96PZ0	pseudouridylate synthase 7 homolog [OS=Homo sapiens]	90.112	30	16	111	16	661	75	16	Pf01142	54517	PUS7	0.284038	0.273852
P18077	60S ribosomal protein L35a [OS=Homo sapiens]	90.107	75	18	208	18	110	12.5	18	Pf01247	6165	RPL35A	-0.475043	0.581976
Q9Y224	UPF0568 protein C14orf166 [OS=Homo sapiens]	90.012	62	14	108	14	244	28.1	14	Pf10036	51637	RTRAF	0.0815307	0.0919263
P37108	Signal recognition particle 14 kDa protein [OS=Homo sapiens]	89.982	67	12	137	12	136	14.6	12	Pf02290	6727	SRP14	-0.0900715	0.0720189
P07339	Cathepsin D [OS=Homo sapiens]	89.837	47	16	168	16	412	44.5	16	Pf00026, Pf07966	1509	CTSD	0.19009	0.192182
P50416	Carnitine O-palmitoyltransferase 1, liver isoform [OS=Homo sapiens]	89.783	22	15	132	15	773	88.3	15	Pf00755, Pf16484	1374	CPT1A	0.0719753	0.0546639
Q96I24-1	Far upstream element-binding protein 3 [OS=Homo sapiens]	89.741	34	16	156	12	572	61.6	16	Pf00013	100438651; 8939	FUBP3	-0.233041	0.209094
Q3LXA3	Triokinase/FMN cyclase [OS=Homo sapiens]	89.738	31	13	66	13	575	58.9	13	Pf02733, Pf02734	26007	TKFC	0.716344	0.980929
P23258	tubulin gamma-1 chain [OS=Homo sapiens]	89.698	43	14	129	14	451	51.1	14	Pf00091, Pf03953	7283	TUBG1	-0.418036	0.603142
Q8N8S7	Protein enabled homolog [OS=Homo sapiens]	89.658	28	15	118	2	591	66.5	15	Pf00568, Pf08776	55740	ENAH	-0.0291621	0.0265703
Q15029	116 kDa U5 small nuclear ribonucleoprotein component [OS=Homo sapiens]	89.645	24	18	162	16	972	109.4	18	Pf00009, Pf00679, Pf03144, Pf03764, Pf14492, Pf16004	9343	EFTUD2	0.0884365	0.112741
Q7L1Q6-1	Basic leucine zipper and W2 domain-containing protein 1 [OS=Homo sapiens]	89.354	41	18	144	17	419	48	18	Pf02020	100152909; 100343210; 100584413; 100970688; 101031552; 101105056; 101125881; 101341162; 102189172; 102926076; 102987208; 103121596; 103659732; 105003644; 105298139; 105980415; 108315738; 109254458; 109569339; 109688490; 363232; 459864; 506562; 66882; 9689	Bzw1; BZW1; LOC101341162; LOC111149382	0.570392	1.05812
O60313-10	Isoform 4 of Dynamin-like 120 kDa protein, mitochondrial [OS=Homo sapiens]	89.301	22	18	99	18	1015	117.7	18			OPA1	0.553485	1.02513
Q07020	60S ribosomal protein L18 [OS=Homo sapiens]	89.259	61	16	209	16	188	21.6	16	Pf17135	6141	RPL18	-0.580737	0.691325
Q13011	Delta(3,5)-Delta(2,4)-dienoyl-CoA isomerase, mitochondrial [OS=Homo sapiens]	89.191	53	15	145	15	328	35.8	15	Pf00378	1891	ECH1	0.639444	1.17718
O75396	Vesicle-trafficking protein SEC22b [OS=Homo sapiens]	89.139	49	14	191	14	215	24.6	14				-0.0853437	0.116249
O43847-1	Nardilysin [OS=Homo sapiens]	88.973	15	17	139	17	1150	131.5	17				0.823655	1.23392
Q9H0B6	Kinesin light chain 2 [OS=Homo sapiens]	88.964	45	18	61	13	622	68.9	18	Pf13424	64837	KLC2	-0.0815241	0.108535
O15031	Plexin-B2 [OS=Homo sapiens]	88.957	11	14	97	14	1838	205	14	Pf01403, Pf01437, Pf01833, Pf08337, Pf17960, Pf20170	23654	PLXNB2	0.263465	0.436881
Q9Y281-1	Cofilin-2 [OS=Homo sapiens]	88.317	69	14	232	6	166	18.7	14	Pf00241	100050494; 100397668; 100454363; 100594455; 100727405; 100989724; 101019524; 101053279; 101083089; 101118388; 101152594; 101332245; 101358143; 101363414; 101672877; 101715697; 101866949; 102180632; 102544170; 102729517; 102814899; 103088851; 104673366; 105303269; 105477961; 105524262; 105550170; 105728450; 105821541; 1073; 107514407; 108292594; 109253332; 109693957; 452853; 497233; 539332; 693875	Cfl2; CFL2; CFL2b; LOC101358143; LOC111160529	0.0735442	0.0771622
P00491	purine nucleoside phosphorylase [OS=Homo sapiens]	88.144	61	13	144	13	289	32.1	13	Pf01048	4860	PNP	0.350597	0.457673
P04264	Keratin, type II cytoskeletal 1 [OS=Homo sapiens]	87.978	32	18	73	16	644	66	18	Pf00038, Pf16208, Pf16210	3848	KRT1	0.953064	0.321148
P35658-1	Nuclear pore complex protein Nup214 [OS=Homo sapiens]	87.959	10	15	81	15	2090	213.5	15	Pf18617	8021	NUP214	-0.0756785	0.0741261
O60502	protein O-GlcNAcase [OS=Homo sapiens]	87.901	25	19	95	19	916	102.8	19	Pf07555	10724	OGA	0.313905	0.409074
P09543-1	2',3'-cyclic-nucleotide 3'-phosphodiesterase [OS=Homo sapiens]	87.851	41	14	83	14	421	47.5	14	Pf05881, Pf13671	1267; 454673	CNP	0.421079	0.700214
Q96F86	Enhancer of mRNA-decapping protein 3 [OS=Homo sapiens]	87.771	38	15	79	15	508	56	15	Pf03853, Pf09532, Pf12701, Pf16598	80153	EDC3	-0.372413	0.466666
Q9NYF8-1	Bcl-2-associated transcription factor 1 [OS=Homo sapiens]	87.76	21	18	102	2	920	106.1	18	Pf15440	101142513; 9774	BCLAF1	-0.968149	0.952833
Q14166	Tubulin--tyrosine ligase-like protein 12 [OS=Homo sapiens]	87.698	25	13	84	13	644	74.4	13	Pf03133	23170	TTLL12	0.538212	0.545787
O75131	Copine-3 [OS=Homo sapiens]	87.621	41	18	137	17	537	60.1	18	Pf00168, Pf07002	8895	CPNE3	-0.167146	0.168569
P68400	Casein kinase II subunit alpha [OS=Homo sapiens]	87.489	45	13	148	12	391	45.1	13	Pf00069	1457	CSNK2A1	-0.100216	0.110754
Q9UNM6	26S proteasome non-ATPase regulatory subunit 13 [OS=Homo sapiens]	87.403	47	17	101	17	376	42.9	17	Pf01399	5719	PSMD13	0.257453	0.690816
Q9Y5X3	sorting nexin-5 [OS=Homo sapiens]	87.32	42	17	118	17	404	46.8	17	Pf00787, Pf09325	27131	SNX5	0.324074	0.546078
Q92888-1	Rho guanine nucleotide exchange factor 1 [OS=Homo sapiens]	87.224	21	13	97	13	912	102.4	13	Pf00621, Pf09128, Pf17838	9138	ARHGEF1	0.0879261	0.0917327
P83881	60S ribosomal protein L36a [OS=Homo sapiens]	87.148	60	13	150	3	106	12.4	13	Pf00935	6173	RPL36A	-0.600019	0.568218
Q15042-1	Rab3 GTPase-activating protein catalytic subunit [OS=Homo sapiens]	87.113	22	19	108	19	981	110.5	19	Pf13890, Pf19533	22930	RAB3GAP1	0.27874	0.603034
P11172	uridine 5'-monophosphate synthase [OS=Homo sapiens]	86.95	36	20	174	20	480	52.2	20	Pf00156, Pf00215	7372	UMPS	0.63456	1.08807
Q7LBC6-1	Lysine-specific demethylase 3B [OS=Homo sapiens]	86.914	16	17	61	17	1761	191.5	17	Pf02373	51780	KDM3B	-1.14404	1.72988
Q10713	Mitochondrial-processing peptidase subunit alpha [OS=Homo sapiens]	86.832	36	16	178	16	525	58.2	16	Pf00675, Pf05193	23203	PMPCA	0.334924	0.776811
P62888	60S ribosomal protein L30 [OS=Homo sapiens]	86.792	68	10	199	10	115	12.8	10	Pf01248	6156	RPL30	0.0150923	0.0198784
O94808	Glutamine--fructose-6-phosphate aminotransferase [isomerizing] 2 [OS=Homo sapiens]	86.523	31	18	100	13	682	76.9	18	Pf01380, Pf13522	9945	GFPT2	-0.394307	0.248949
Q13765-1	Nascent polypeptide-associated complex subunit alpha [OS=Homo sapiens]	86.497	35	11	103	8	215	23.4	11	Pf01849, Pf19026	100154750; 100395704; 100474185; 100674014; 100995452; 101018001; 101087933; 101105899; 101321969; 101346403; 101582444; 101700724; 101926319; 101964320; 102185811; 102424831; 102827981; 103076604; 103122713; 103275148; 103656377; 105545550; 105587284; 105815739; 106986920; 107521259; 109270348; 4666	LOC101346403; LOC102827981; LOC103076604; LOC103209325; LOC111140919; LOC112922369; LOC113256407; LOC113921489; LOC114117226; Naca; NACA; NACA2	0.395442	0.557966
Q96AG4	Leucine-rich repeat-containing protein 59 [OS=Homo sapiens]	86.408	51	13	116	13	307	34.9	13	Pf13855	55379	LRRC59	0.424289	0.488538
O60884	DnaJ homolog subfamily A member 2 [OS=Homo sapiens]	86.368	44	14	134	14	412	45.7	14	Pf00226, Pf00684, Pf01556	10294	DNAJA2	-0.0206976	0.0223816
Q01105	Protein SET [OS=Homo sapiens]	86.347	46	14	152	3	290	33.5	14	Pf00956	6418	SET	0.034942	0.0291829
Q8NBJ5	Procollagen galactosyltransferase 1 [OS=Homo sapiens]	86.071	29	17	159	17	622	71.6	17	Pf01755, Pf13704	79709	COLGALT1	1.31376	2.0517
O00170	AH receptor-interacting protein [OS=Homo sapiens]	85.869	51	15	80	15	330	37.6	15				-0.48009	0.51724
O60547-1	GDP-mannose 4,6 dehydratase [OS=Homo sapiens]	85.801	40	15	64	15	372	41.9	15	Pf16363	100443256; 100967696; 2762; 462390	GMDS	0.93196	0.82549
Q9H910-1	Jupiter microtubule associated homolog 2 [OS=Homo sapiens]	85.6	74	15	133	15	190	20.1	15	Pf17054	90861	JPT2	0.239089	0.22701
O43809	Cleavage and polyadenylation specificity factor subunit 5 [OS=Homo sapiens]	85.578	60	11	138	11	227	26.2	11	Pf13869	11051	NUDT21	0.319523	0.624628
O43615	Mitochondrial import inner membrane translocase subunit TIM44 [OS=Homo sapiens]	85.201	41	19	110	19	452	51.3	19	Pf04280	10469	TIMM44	1.05569	1.78967
Q9UL46	proteasome activator complex subunit 2 [OS=Homo sapiens]	85.16	56	12	130	12	239	27.4	12	Pf02251, Pf02252	5721	PSME2	0.736424	0.91207
Q14694	Ubiquitin carboxyl-terminal hydrolase 10 [OS=Homo sapiens]	85.151	29	18	86	18	798	87.1	18	Pf00443, Pf07145	9100	USP10	-0.373674	0.272859
P13073	Cytochrome c oxidase subunit 4 isoform 1, mitochondrial [OS=Homo sapiens]	84.941	44	13	91	13	169	19.6	13	Pf02936	1327	COX4I1	0.183108	0.168905
P35659-1	Protein DEK [OS=Homo sapiens]	84.835	33	16	130	16	375	42.6	16	Pf08766	7913	DEK	0.143369	0.177974
Q9UNZ2	NSFL1 cofactor p47 [OS=Homo sapiens]	84.793	54	16	126	16	370	40.5	16	Pf00789, Pf08059, Pf14555	55968	NSFL1C	0.659387	0.802438
O43237	Cytoplasmic dynein 1 light intermediate chain 2 [OS=Homo sapiens]	84.771	40	15	106	15	492	54.1	15	Pf05783	1783	DYNC1LI2	0.581808	0.666539
P62913	60S ribosomal protein L11 [OS=Homo sapiens]	84.664	80	16	138	16	178	20.2	16	Pf00281, Pf00673	6135	RPL11	-1.37364	1.00364
O60684	Importin subunit alpha-7 [OS=Homo sapiens]	84.604	32	14	128	7	536	60	14	Pf00514, Pf01749, Pf16186	23633	KPNA6	0.318161	0.572248
Q2NL82	Pre-rRNA-processing protein TSR1 homolog [OS=Homo sapiens]	84.566	19	18	85	18	804	91.8	18	Pf04950, Pf08142	55720	TSR1	-0.51657	0.39534
O00267	Transcription elongation factor Spt5 [OS=Homo sapiens]	84.434	18	15	123	15	1087	120.9	15	Pf00467, Pf03439, Pf11942	6829	SUPT5H	0.0210398	0.0244047
O43865	S-adenosylhomocysteine hydrolase-like protein 1 [OS=Homo sapiens]	84.29	45	20	141	2	530	58.9	20	Pf00670, Pf05221	10768	AHCYL1	-0.0128718	0.00896346
O00303	Eukaryotic translation initiation factor 3 subunit F [OS=Homo sapiens]	84.24	44	12	193	12	357	37.5	12	Pf01398, Pf13012	8665	EIF3F	0.556618	0.286172
Q6YN16	Hydroxysteroid dehydrogenase-like protein 2 [OS=Homo sapiens]	84.066	42	15	98	15	418	45.4	15	Pf00106, Pf02036	84263	HSDL2	0.259016	0.229387
Q13740-1	CD166 antigen [OS=Homo sapiens]	84.06	34	15	77	15	583	65.1	15	Pf08205, Pf13927	214	ALCAM	-0.17642	0.134148
Q9P2B2	prostaglandin F2 receptor negative regulator [OS=Homo sapiens]	83.722	24	16	125	16	879	98.5	16	Pf07686	5738	PTGFRN	0.799023	0.576517
Q9Y2D5	A-kinase anchor protein 2 [OS=Homo sapiens]	83.594	27	15	73	15	859	94.6	15	Pf15304	445815	AKAP2	-0.15967	0.0845289
Q9Y2Q3-1	Glutathione S-transferase kappa 1 [OS=Homo sapiens]	83.585	64	9	90	9	226	25.5	9	Pf01323	373156	GSTK1; LOC51064	0.511325	0.525871
O14776-1	Transcription elongation regulator 1 [OS=Homo sapiens]	83.521	15	17	72	17	1098	123.8	17	Pf00397, Pf01846	101133410; 10915	TCERG1	-0.00545644	0.00640188
Q08752	peptidyl-prolyl cis-trans isomerase D [OS=Homo sapiens]	83.439	37	19	116	17	370	40.7	19	Pf00160, Pf13176	5481	PPID	0.232601	0.669251
P07910-1	Heterogeneous nuclear ribonucleoproteins C1/C2 [OS=Homo sapiens]	83.257	37	16	81	16	306	33.7	16	Pf00076	100172712; 101124683; 101925475; 105503826; 105536757; 108516156; 3183; 465214; 706423	HNRNPC	-0.0662183	0.0259435
Q13618	Cullin-3 [OS=Homo sapiens]	83.115	33	22	69	22	768	88.9	22	Pf00888, Pf10557	8452	CUL3	0.45268	0.760748
Q9Y4W6	AFG3-like protein 2 [OS=Homo sapiens]	83.076	24	22	145	21	797	88.5	22	Pf00004, Pf01434, Pf06480, Pf17862	10939	AFG3L2	0.302711	0.63904
Q96KB5	Lymphokine-activated killer T-cell-originated protein kinase [OS=Homo sapiens]	83.034	44	19	136	19	322	36.1	19	Pf00069	55872	PBK	0.115066	0.0989413
P62847-1	40S ribosomal protein S24 [OS=Homo sapiens]	82.956	64	15	156	15	133	15.4	15	Pf01282	100172593; 100354973; 100397481; 100724673; 100754112; 100968788; 101000059; 101016814; 101976902; 102925733; 104662247; 105502366; 105510455; 105535690; 105597378; 105825479; 105992677; 108281265; 108310440; 108524229; 109682239; 109699379; 20088; 466117; 6229; 81776	LOC100397479; Rps24; RPS24	-0.363172	0.407774
P48506	glutamate--cysteine ligase catalytic subunit [OS=Homo sapiens]	82.924	25	15	76	14	637	72.7	15	Pf03074	2729	GCLC	0.541094	0.797142
P61011-1	signal recognition particle 54 kDa protein [OS=Homo sapiens]	82.922	38	15	115	15	504	55.7	15	Pf00448, Pf02881, Pf02978	100154361; 100173929; 100398983; 100469435; 100667206; 100949458; 100987236; 101020102; 101118904; 101127474; 101323535; 101386080; 101562342; 101672228; 101712361; 101926767; 101965130; 102181816; 102271224; 102497129; 102543080; 102975070; 103001745; 103090076; 103228813; 103666143; 104673359; 104985228; 105094165; 105477965; 105524266; 105550165; 105589059; 107514411; 109575474; 403953; 452858…	FAM177A1; LOC111161802; Srp54; SRP54	-0.0774099	0.0983227
Q96B97-1	SH3 domain-containing kinase-binding protein 1 [OS=Homo sapiens]	82.874	31	13	42	13	665	73.1	13	Pf14604	30011	SH3KBP1	1.00942	0.405865
P30519	Heme oxygenase 2 [OS=Homo sapiens]	82.607	54	13	106	13	316	36	13	Pf01126	3163	HMOX2	0.492857	0.41446
P30837	Aldehyde dehydrogenase X, mitochondrial [OS=Homo sapiens]	82.593	36	16	95	16	517	57.2	16				-0.281159	0.215222
P35520-1	Cystathionine beta-synthase [OS=Homo sapiens]	82.522	29	15	60	15	551	60.5	15	Pf00291, Pf00571	102724560; 875	CBS	-2.58552	1.55318
Q14019	coactosin-like protein [OS=Homo sapiens]	82.48	75	15	188	15	142	15.9	15	Pf00241	23406	COTL1	1.5185	1.5336
A0FGR8-2	Isoform 2 of Extended synaptotagmin-2 [OS=Homo sapiens]	82.46	28	19	110	19	893	98.8	19			ESYT2	0.92572	2.50114
P27694	Replication protein A 70 kDa DNA-binding subunit [OS=Homo sapiens]	82.451	33	18	124	18	616	68.1	18	Pf01336, Pf04057, Pf08646, Pf16900	6117	RPA1	0.564292	0.772174
Q9HC38-2	Isoform 2 of Glyoxalase domain-containing protein 4 [OS=Homo sapiens]	82.437	49	16	149	16	298	33.2	16			GLOD4	0.427086	0.37308
Q15417	Calponin-3 [OS=Homo sapiens]	82.437	50	16	98	15	329	36.4	16	Pf00307, Pf00402	1266	CNN3	-0.206265	0.147684
Q9BR76	Coronin-1B [OS=Homo sapiens]	82.185	30	12	152	12	489	54.2	12	Pf00400, Pf08953, Pf16300	57175	CORO1B	0.0358855	0.033945
Q15717	ELAV-like protein 1 [OS=Homo sapiens]	82.059	41	14	113	14	326	36.1	14	Pf00076	1994	ELAVL1	0.258247	0.315217
O43815	striatin [OS=Homo sapiens]	82.051	26	14	76	14	780	86.1	14	Pf00400, Pf08232	6801	STRN	0.69309	0.415787
P05387	60S acidic ribosomal protein P2 [OS=Homo sapiens]	81.977	84	10	93	10	115	11.7	10	Pf00428	6181	RPLP2	0.457652	0.876916
Q9H078-5	Isoform 5 of Caseinolytic peptidase B protein homolog [OS=Homo sapiens]	81.853	29	17	109	17	506	57.6	17			CLPB	0.00779621	0.00643473
P42345	Serine/threonine-protein kinase mTOR [OS=Homo sapiens]	81.703	9	17	48	17	2549	288.7	17	Pf00454, Pf02259, Pf02260, Pf08771, Pf11865	2475	MTOR	-0.16849	0.109486
P60891	ribose-phosphate pyrophosphokinase 1 [OS=Homo sapiens]	81.667	36	16	92	5	318	34.8	16	Pf13793, Pf14572	5631	PRPS1	-0.0402048	0.0213387
P62158	Calmodulin [OS=Homo sapiens]	81.588	58	10	166	10	149	16.8	10	Pf13499	801; 805; 808	CALM1	0.437168	0.538046
Q13177	Serine/threonine-protein kinase PAK 2 [OS=Homo sapiens]	81.416	36	15	101	14	524	58	15	Pf00069, Pf00786	5062	PAK2	0.243181	0.442856
Q96RP9	Elongation factor G, mitochondrial [OS=Homo sapiens]	81.406	25	16	128	16	751	83.4	16	Pf00009, Pf00679, Pf03144, Pf03764, Pf14492	85476	GFM1	0.855181	0.673834
Q9NXH9-1	tRNA (guanine(26)-N(2))-dimethyltransferase [OS=Homo sapiens]	81.313	27	16	118	16	659	72.2	16	Pf00642, Pf02005	55621	TRMT1	0.283308	0.217596
P62249	40S ribosomal protein S16 [OS=Homo sapiens]	81.283	79	16	230	16	146	16.4	16	Pf00380	6217	RPS16	0.0321755	0.0726286
Q9UNF0	Protein kinase C and casein kinase substrate in neurons protein 2 [OS=Homo sapiens]	81.159	36	20	110	20	486	55.7	20	Pf00018, Pf00611	11252	PACSIN2	0.724654	0.638044
Q04760-1	lactoylglutathione lyase [OS=Homo sapiens]	81.093	77	15	128	15	184	20.8	15	Pf00903	2739	GLO1	-0.226062	0.264867
P34896-1	Serine hydroxymethyltransferase, cytosolic [OS=Homo sapiens]	81.004	35	13	87	12	483	53	13	Pf00464	6470	SHMT1	0.902565	0.945633
P17480-1	Nucleolar transcription factor 1 [OS=Homo sapiens]	80.988	27	17	61	17	764	89.4	17	Pf00505, Pf09011, Pf14887	100987128; 101129769; 101865480; 104654712; 105469162; 105510364; 105543799; 108532185; 454726; 711597; 7343	UBTF	-1.40518	0.436817
Q9Y2W1	Thyroid hormone receptor-associated protein 3 [OS=Homo sapiens]	80.979	22	15	134	15	955	108.6	15	Pf15440	9967	THRAP3	-0.264479	0.290751
P00568	Adenylate kinase isoenzyme 1 [OS=Homo sapiens]	80.919	63	14	152	14	194	21.6	14	Pf00406	203	AK1	0.314434	0.585744
Q8TEX9-1	Importin-4 [OS=Homo sapiens]	80.55	21	17	169	17	1081	118.6	17	Pf02985, Pf03810, Pf13513	79711	IPO4	0.234577	0.179409
O95163	Elongator complex protein 1 [OS=Homo sapiens]	80.479	18	18	84	18	1332	150.2	18	Pf04762	8518	ELP1	0.0604962	0.0675098
Q13451-1	Peptidyl-prolyl cis-trans isomerase FKBP5 [OS=Homo sapiens]	80.389	46	19	79	19	457	51.2	19	Pf00254, Pf00515	2289	FKBP5	0.410366	0.439784
Q15642	Cdc42-interacting protein 4 [OS=Homo sapiens]	80.375	40	19	96	19	601	68.3	19	Pf00018, Pf00611	9322	TRIP10	0.731174	0.965121
Q9Y2Z0-1	Protein SGT1 homolog [OS=Homo sapiens]	80.369	35	12	111	12	365	41	12	Pf04969, Pf05002	10910	SUGT1	-0.0305771	0.035069
O15372	Eukaryotic translation initiation factor 3 subunit H [OS=Homo sapiens]	80.254	47	18	114	18	352	39.9	18	Pf01398, Pf19445	8667	EIF3H	0.137057	0.215645
P30085-1	UMP-CMP kinase [OS=Homo sapiens]	80.201	44	9	110	9	196	22.2	9	Pf00406	51727	CMPK1	0.699489	0.757755
P54920	alpha-soluble nsf attachment protein [OS=Homo sapiens]	79.929	56	12	77	12	295	33.2	12	Pf14938	8775	NAPA	0.737148	0.491337
O60568	Procollagen-lysine,2-oxoglutarate 5-dioxygenase 3 [OS=Homo sapiens]	79.906	28	18	145	18	738	84.7	18	Pf03171	8985	PLOD3	0.777826	0.9481
Q9UKK9	ADP-sugar pyrophosphatase [OS=Homo sapiens]	79.895	45	12	155	12	219	24.3	12	Pf00293	11164	NUDT5	0.0699115	0.10022
P18858	DNA ligase 1 [OS=Homo sapiens]	79.837	20	14	37	14	919	101.7	14	Pf01068, Pf04675, Pf04679	3978	LIG1	-0.341868	0.206761
Q9NYK5-1	39S ribosomal protein L39, mitochondrial [OS=Homo sapiens]	79.645	49	14	113	14	338	38.7	14		54148	MRPL39	-0.489217	0.522321
Q9H223	EH domain-containing protein 4 [OS=Homo sapiens]	79.628	37	17	64	14	541	61.1	17	Pf00350, Pf12763, Pf16880, Pf18150	30844	EHD4	0.450745	0.731107
Q04446	1,4-alpha-glucan-branching enzyme [OS=Homo sapiens]	79.517	30	16	115	16	702	80.4	16	Pf00128, Pf02806, Pf02922	2632	GBE1	0.190002	0.171178
Q9Y4E8-3	Isoform 3 of Ubiquitin carboxyl-terminal hydrolase 15 [OS=Homo sapiens]	79.465	20	15	48	14	956	109.7	15			USP15	0.241489	0.213144
Q27J81	Inverted formin-2 [OS=Homo sapiens]	79.302	19	14	92	14	1249	135.5	14	Pf02181, Pf02205, Pf06367, Pf06371	64423	INF2	0.910372	1.14667
P20839	Inosine-5'-monophosphate dehydrogenase 1 [OS=Homo sapiens]	79.299	36	14	89	13	514	55.4	14	Pf00478, Pf00571	3614	IMPDH1	0.351438	0.292564
P19525	interferon-induced, double-stranded RNA-activated protein kinase [OS=Homo sapiens]	79.163	29	14	86	14	551	62.1	14	Pf00035, Pf00069	5610	EIF2AK2	0.0307823	0.0233207
P51648	Fatty aldehyde dehydrogenase [OS=Homo sapiens]	79.132	27	15	113	14	485	54.8	15	Pf00171	224	ALDH3A2	1.24151	1.73699
Q99829	Copine-1 [OS=Homo sapiens]	79.082	34	18	132	18	537	59	18	Pf00168, Pf07002	8904	CPNE1	-0.374882	0.602767
P61204	ADP-ribosylation factor 3 [OS=Homo sapiens]	79.038	73	12	104	1	181	20.6	12	Pf00025	377	ARF3	0.829392	0.752688
Q9HCC0-1	Methylcrotonoyl-CoA carboxylase beta chain, mitochondrial [OS=Homo sapiens]	79.033	30	14	127	14	563	61.3	14	Pf01039	64087	MCCC2	-0.291293	0.29303
Q53EL6-1	Programmed cell death protein 4 [OS=Homo sapiens]	78.989	36	14	53	14	469	51.7	14	Pf02847	27250	PDCD4	-0.00441929	0.0039644
O00159-1	Unconventional myosin-Ic [OS=Homo sapiens]	78.58	21	20	112	20	1063	121.6	20	Pf00063, Pf00612, Pf06017	4641	MYO1C	0.791056	1.03054
P62942	Peptidyl-prolyl cis-trans isomerase FKBP1A [OS=Homo sapiens]	78.515	81	9	164	9	108	11.9	9	Pf00254	2280	FKBP1A	-0.252159	0.298971
Q96FW1	Ubiquitin thioesterase otub1 [OS=Homo sapiens]	78.485	60	12	156	12	271	31.3	12	Pf10275	55611	OTUB1	0.395446	0.617068
Q15942	Zyxin [OS=Homo sapiens]	78.469	29	11	125	11	572	61.2	11	Pf00412	7791	ZYX	0.398658	0.576424
Q9BS26	Endoplasmic reticulum resident protein 44 [OS=Homo sapiens]	78.225	36	12	113	12	406	46.9	12	Pf00085, Pf13848	23071	ERP44	0.356247	0.646461
P82933	28S ribosomal protein S9, mitochondrial [OS=Homo sapiens]	78.102	36	14	74	14	396	45.8	14	Pf00380	64965	MRPS9	-0.20289	0.179984
Q9UBT2	SUMO-activating enzyme subunit 2 [OS=Homo sapiens]	78.101	24	16	140	16	640	71.2	16	Pf00899, Pf14732, Pf16195	10054	UBA2	-0.0516179	0.0659601
Q16851	UTP--glucose-1-phosphate uridylyltransferase [OS=Homo sapiens]	78.081	39	17	137	17	508	56.9	17	Pf01704	7360	UGP2	0.703518	1.936
P61586	Transforming protein RhoA [OS=Homo sapiens]	78.002	41	11	165	5	193	21.8	11	Pf00071	387	RHOA	0.0987757	0.136669
Q8TCS8	Polyribonucleotide nucleotidyltransferase 1, mitochondrial [OS=Homo sapiens]	78.001	25	16	70	16	783	85.9	16	Pf00013, Pf01138, Pf03725, Pf03726	87178	PNPT1	0.428773	0.630382
P28066-1	Proteasome subunit alpha type-5 [OS=Homo sapiens]	77.961	46	9	138	9	241	26.4	9	Pf00227, Pf10584	100061457; 100403566; 100458349; 100481497; 100580173; 100667388; 100730312; 100774039; 100947299; 101007366; 101029804; 101098808; 101104946; 101321271; 101347799; 101369446; 101570842; 101688820; 101699124; 101834472; 101925588; 101955531; 102186449; 102544709; 102891315; 102926514; 102994783; 103011116; 103082551; 103119088; 103224293; 103272280; 103674995; 104655901; 104981678; 105297267; 105…	LOC101347799; LOC111143461; Psma5; PSMA5	-0.0313703	0.0572999
Q9UI10-1	translation initiation factor eIF-2B subunit delta [OS=Homo sapiens]	77.921	36	14	88	14	523	57.5	14	Pf01008	8890	EIF2B4	0.225354	0.21053
P61106	Ras-related protein Rab-14 [OS=Homo sapiens]	77.839	68	12	144	10	215	23.9	12	Pf00071	51552	RAB14	0.467509	1.01712
P13798	Acylamino-acid-releasing enzyme [OS=Homo sapiens]	77.836	21	17	119	17	732	81.2	17	Pf00326, Pf19283	327	APEH	-0.234977	0.421103
Q9Y3A5	Ribosome maturation protein SBDS [OS=Homo sapiens]	77.726	58	15	134	15	250	28.7	15	Pf01172, Pf09377, Pf20268	51119	SBDS	0.366956	0.80066
P53041	Serine/threonine-protein phosphatase 5 [OS=Homo sapiens]	77.725	30	17	145	17	499	56.8	17	Pf00149, Pf00515, Pf08321	5536	PPP5C	-0.176972	0.261006
Q01970-1	1-phosphatidylinositol 4,5-bisphosphate phosphodiesterase beta-3 [OS=Homo sapiens]	77.476	16	17	83	17	1234	138.7	17	Pf00168, Pf00387, Pf00388, Pf08703, Pf09279, Pf17787	5331	PLCB3	0.944687	1.46785
Q02750	Dual specificity mitogen-activated protein kinase kinase 1 [OS=Homo sapiens]	77.474	43	15	100	8	393	43.4	15	Pf00069	5604	MAP2K1	0.314397	0.908544
O43172-1	U4/U6 small nuclear ribonucleoprotein Prp4 [OS=Homo sapiens]	77.224	40	14	61	14	522	58.4	14	Pf00400, Pf08799	464671; 9128	PRPF4	-0.197845	0.187595
P61163	Alpha-centractin [OS=Homo sapiens]	77.219	56	12	60	8	376	42.6	12	Pf00022	10121	ACTR1A	-0.672435	1.46212
P13807	glycogen [starch] synthase, muscle [OS=Homo sapiens]	77.154	22	12	57	12	737	83.7	12	Pf05693	2997	GYS1	0.320999	0.293587
P15586	N-acetylglucosamine-6-sulfatase [OS=Homo sapiens]	77.139	25	13	81	13	552	62	13	Pf00884	2799	GNS	0.000707972	0.000567347
Q99598	Translin-associated protein X [OS=Homo sapiens]	77.039	48	13	125	13	290	33.1	13	Pf01997	7257	TSNAX	0.37988	1.22293
Q9H9A6	Leucine-rich repeat-containing protein 40 [OS=Homo sapiens]	76.872	37	20	80	20	602	68.2	20	Pf00560, Pf13855	55631	LRRC40	-0.130224	0.14204
P30740	Leukocyte elastase inhibitor [OS=Homo sapiens]	76.865	39	18	112	17	379	42.7	18	Pf00079	1992	SERPINB1	1.57023	1.49427
P62851	40S ribosomal protein S25 [OS=Homo sapiens]	76.827	66	17	180	17	125	13.7	17	Pf03297	6230	RPS25	-0.494435	0.658265
Q7L576-1	cytoplasmic FMR1-interacting protein 1 [OS=Homo sapiens]	76.814	17	17	116	10	1253	145.1	17	Pf05994, Pf07159	23191	CYFIP1	0.201619	0.278374
P23368-1	NAD-dependent malic enzyme, mitochondrial [OS=Homo sapiens]	76.73	33	15	60	15	584	65.4	15	Pf00390, Pf03949	4200	ME2	0.448512	0.430428
Q8TCG1	Protein CIP2A [OS=Homo sapiens]	76.622	21	17	61	17	905	102.1	17		57650	CIP2A	-0.0165947	0.0162561
P09467	Fructose-1,6-bisphosphatase 1 [OS=Homo sapiens]	76.455	51	14	22	13	338	36.8	14	Pf00316, Pf18913	2203	FBP1	-0.879325	0.425748
P54727	UV excision repair protein RAD23 homolog B [OS=Homo sapiens]	76.427	30	11	164	10	409	43.1	11	Pf00240, Pf00627, Pf09280	5887	RAD23B	1.21927	1.30986
P46776	60S ribosomal protein L27a [OS=Homo sapiens]	76.368	51	11	121	11	148	16.6	11	Pf00828	6157	RPL27A	-0.274545	0.29777
P50851-2	Isoform 2 of Lipopolysaccharide-responsive and beige-like anchor protein [OS=Homo sapiens]	76.32	7	18	81	16	2851	317.5	18			LRBA	0.478125	0.440618
Q460N5-1	Isoform 1 of Poly [ADP-ribose] polymerase 14 [OS=Homo sapiens]	76.314	12	15	65	15	1720	193.6	15			PARP14	0.167396	0.111336
Q14671-1	Pumilio homolog 1 [OS=Homo sapiens]	76.041	19	17	71	14	1186	126.4	17	Pf00806	101925885; 104654406; 469256; 704848; 9698	PUM1	-0.438578	0.466215
Q8NBX0	saccharopine dehydrogenase-like oxidoreductase [OS=Homo sapiens]	75.948	38	13	113	13	429	47.1	13	Pf03435, Pf16653	51097	SCCPDH	0.926228	0.764501
P58546	Myotrophin [OS=Homo sapiens]	75.936	77	7	90	7	118	12.9	7	Pf12796	136319	MTPN	0.367882	0.663822
Q92974	Rho guanine nucleotide exchange factor 2 [OS=Homo sapiens]	75.841	19	19	125	19	986	111.5	19	Pf00621, Pf17838	9181	ARHGEF2	-0.427025	0.474556
P22307-1	Non-specific lipid-transfer protein [OS=Homo sapiens]	75.686	28	15	139	15	547	59	15	Pf00108, Pf02036, Pf02803	6342	SCP2	0.526108	0.918175
Q15370	Elongin-B [OS=Homo sapiens]	75.572	68	11	128	11	118	13.1	11	Pf00240	6923	ELOB	0.131738	0.141486
Q9Y305-4	Isoform 4 of Acyl-coenzyme A thioesterase 9, mitochondrial [OS=Homo sapiens]	75.562	34	14	95	14	448	50.8	14			ACOT9	0.558747	0.751345
Q9Y6E2	Basic leucine zipper and W2 domain-containing protein 2 [OS=Homo sapiens]	75.543	44	18	108	17	419	48.1	18	Pf02020	28969	BZW2	0.65088	1.34138
O14579-1	coatomer subunit epsilon [OS=Homo sapiens]	75.337	47	14	107	14	308	34.5	14	Pf04733	11316; 455865	COPE	0.125509	0.284964
Q8TC07-2	Isoform 2 of TBC1 domain family member 15 [OS=Homo sapiens]	75.296	25	14	110	14	674	77.3	14			TBC1D15	0.103547	0.100435
P55265-1	Double-stranded RNA-specific adenosine deaminase [OS=Homo sapiens]	75.281	19	22	103	22	1226	136	22	Pf00035, Pf02137, Pf02295	103	ADAR	0.285806	0.233737
P24539	ATP synthase F(0) complex subunit B1, mitochondrial [OS=Homo sapiens]	75.227	34	12	123	12	256	28.9	12	Pf05405	515	ATP5PB	0.541045	1.02045
Q9P0V9	septin-10 [OS=Homo sapiens]	75.181	28	12	93	12	454	52.6	12	Pf00735	151011	SEPTIN10	0.166094	0.21079
P30050-1	60S ribosomal protein L12 [OS=Homo sapiens]	75.151	75	13	133	13	165	17.8	13	Pf00298, Pf03946	100353722; 100405000; 100405643; 100989623; 101044351; 101091568; 101138627; 101148834; 102725614; 103118662; 105000853; 105608827; 109250132; 109566482; 109692870; 404133; 414416; 473066; 480716; 6136	LOC105608827; LOC111146158; Rpl12; RPL12	-0.249481	0.275619
O95292	Vesicle-associated membrane protein-associated protein B/C [OS=Homo sapiens]	75.057	53	14	145	13	243	27.2	14	Pf00635	9217	VAPB	-0.103628	0.236587
P21281	V-type proton ATPase subunit B, brain isoform [OS=Homo sapiens]	75.056	32	13	105	13	511	56.5	13	Pf00006, Pf02874	526	ATP6V1B2	-0.814008	0.99275
Q9P289	serine/threonine-protein kinase 26 [OS=Homo sapiens]	75	42	17	104	9	416	46.5	17	Pf00069	51765	STK26	0.689096	1.3094
Q03252	Lamin-B2 [OS=Homo sapiens]	74.896	25	17	127	13	620	69.9	17	Pf00038, Pf00932	84823	LMNB2	0.480629	1.07247
O75694	nuclear pore complex protein nup155 [OS=Homo sapiens]	74.838	14	15	64	15	1391	155.1	15	Pf03177, Pf08801	9631	NUP155	0.898269	1.06466
P63220	40S ribosomal protein S21 [OS=Homo sapiens]	74.764	73	9	90	9	83	9.1	9	Pf01249	6227	RPS21	-1.039	0.831725
P00387	NADH-cytochrome b5 reductase 3 [OS=Homo sapiens]	74.708	47	12	83	12	301	34.2	12	Pf00175, Pf00970	1727	CYB5R3	0.423184	1.4065
P19784	casein kinase II subunit alpha' [OS=Homo sapiens]	74.683	40	12	123	11	350	41.2	12	Pf00069	1459	CSNK2A2	0.26459	0.447103
Q96D46	60S ribosomal export protein NMD3 [OS=Homo sapiens]	74.673	41	17	96	17	503	57.6	17	Pf04981	51068	NMD3	-0.329326	0.870398
P20618	proteasome subunit beta type-1 [OS=Homo sapiens]	74.616	49	10	143	10	241	26.5	10	Pf00227	5689	PSMB1	0.20918	0.629216
Q99426	tubulin-folding cofactor B [OS=Homo sapiens]	74.46	58	14	120	14	244	27.3	14	Pf01302, Pf14560	1155	TBCB	-0.131365	0.0990381
Q96CS3	FAS-associated factor 2 [OS=Homo sapiens]	74.353	35	10	74	10	445	52.6	10	Pf00789, Pf14555	23197	FAF2	0.214093	0.323879
Q99700-1	Ataxin-2 [OS=Homo sapiens]	74.315	18	14	76	14	1313	140.2	14	Pf06741, Pf07145, Pf14438	6311	ATXN2	0.238265	0.156944
Q9UJS0	Calcium-binding mitochondrial carrier protein Aralar2 [OS=Homo sapiens]	74.301	27	14	130	11	675	74.1	14	Pf00153	10165	SLC25A13	0.228738	0.480913
Q96PK6-1	RNA-binding protein 14 [OS=Homo sapiens]	74.271	22	15	159	15	669	69.4	15	Pf00076	100526737; 101023227; 101150885; 102119624; 10432; 104664765; 104870300; 105544447; 105577378; 106992427; 108518661	RBM14	-0.317868	0.639169
Q9HCE1	Putative helicase MOV-10 [OS=Homo sapiens]	74.26	20	17	63	17	1003	113.6	17	Pf13087, Pf13604	4343	MOV10	0.0505399	0.037493
Q13630	GDP-L-fucose synthase [OS=Homo sapiens]	74.224	42	12	100	12	321	35.9	12	Pf01370	7264	GFUS	-0.0725982	0.0613183
P30040-1	Endoplasmic reticulum resident protein 29 [OS=Homo sapiens]	74.049	49	12	171	12	261	29	12	Pf07749, Pf07912	10961	ERP29; HEL-S-107	0.803821	1.15608
Q4V328	GRIP1-associated protein 1 [OS=Homo sapiens]	73.98	24	13	93	13	841	95.9	13				-0.507357	0.678616
P10586-1	Receptor-type tyrosine-protein phosphatase F [OS=Homo sapiens]	73.973	11	16	90	14	1907	212.7	16	Pf00041, Pf00102, Pf07679	5792	PTPRF	0.230917	0.189097
P49189	4-trimethylaminobutyraldehyde dehydrogenase [OS=Homo sapiens]	73.908	32	15	107	15	494	53.8	15	Pf00171	223	ALDH9A1	-0.243436	0.516491
O15460-1	Prolyl 4-hydroxylase subunit alpha-2 [OS=Homo sapiens]	73.901	32	16	104	1	535	60.9	16	Pf08336, Pf13640	8974	P4HA2	1.07798	1.38992
O43768	alpha-endosulfine [OS=Homo sapiens]	73.864	64	11	98	8	121	13.4	11	Pf04667	2029	ENSA	-0.681213	0.680052
Q6L8Q7-1	2',5'-phosphodiesterase 12 [OS=Homo sapiens]	73.832	27	12	83	12	609	67.3	12	Pf03372	201626	PDE12	-0.403155	0.452353
Q9NY33	dipeptidyl peptidase 3 [OS=Homo sapiens]	73.832	24	15	98	15	737	82.5	15	Pf03571	10072	DPP3	0.273502	0.341924
Q92734-1	Protein TFG [OS=Homo sapiens]	73.799	33	9	93	9	400	43.4	9	Pf00564	100984342; 10342; 460557	TFG	0.0698859	0.0589045
O95816	BAG family molecular chaperone regulator 2 [OS=Homo sapiens]	73.482	64	14	131	14	211	23.8	14		9532	BAG2	0.336595	0.429825
Q15020	Squamous cell carcinoma antigen recognized by T-cells 3 [OS=Homo sapiens]	73.182	22	16	101	16	963	109.9	16	Pf00076, Pf05391, Pf16605	9733	SART3	0.0438676	0.0379536
O00232-1	26s proteasome non-atpase regulatory subunit 12 [OS=Homo sapiens]	73.057	32	14	78	14	456	52.9	14	Pf01399, Pf18098	100584781; 101018302; 103243162; 104675424; 105469034; 105517795; 105553193; 105599325; 454836; 5718; 718756	PSMD12	0.683667	0.961
P26006	Integrin alpha-3 [OS=Homo sapiens]	72.948	14	12	114	12	1051	116.5	12	Pf01839, Pf08441	3675	ITGA3	0.0500739	0.0594696
P08648	Integrin alpha-5 [OS=Homo sapiens]	72.923	14	11	68	11	1049	114.5	11	Pf01839, Pf08441	3678	ITGA5	0.379344	0.405576
P30405	Peptidyl-prolyl cis-trans isomerase F, mitochondrial [OS=Homo sapiens]	72.791	44	14	120	12	207	22	14	Pf00160	10105	PPIF	0.284864	0.339853
P31930	Cytochrome b-c1 complex subunit 1, mitochondrial [OS=Homo sapiens]	72.767	43	13	102	12	480	52.6	13	Pf00675, Pf05193	7384	UQCRC1	-0.135847	0.226103
P07741-1	Adenine phosphoribosyltransferase [OS=Homo sapiens]	72.738	68	11	91	11	180	19.6	11	Pf00156	100990412; 353; 736305	APRT	-0.106318	0.113843
Q96G03	Phosphoglucomutase-2 [OS=Homo sapiens]	72.477	29	14	109	13	612	68.2	14	Pf00408, Pf02878, Pf02879, Pf02880	55276	PGM2	0.725259	1.05643
Q15067-2	Isoform 2 of Peroxisomal acyl-coenzyme A oxidase 1 [OS=Homo sapiens]	72.392	30	13	57	13	660	74.6	13			ACOX1	1.2468	1.2919
O94826	Mitochondrial import receptor subunit TOM70 [OS=Homo sapiens]	72.327	33	13	125	13	608	67.4	13	Pf00515, Pf13181	9868	TOMM70	0.2759	0.351346
P25685	dnaJ homolog subfamily B member 1 [OS=Homo sapiens]	72.259	39	12	136	10	340	38	12	Pf00226, Pf01556	3337	DNAJB1	-0.166089	0.230479
P61201-1	COP9 signalosome complex subunit 2 [OS=Homo sapiens]	72.193	52	17	85	17	443	51.6	17	Pf01399	100125956; 100393555; 100460689; 100714584; 101109182; 101334252; 101356833; 101376783; 101575869; 101690162; 101827835; 101973861; 102179009; 102454674; 102527403; 102748254; 102817546; 102976749; 102997363; 103087281; 103108401; 103245643; 103272382; 103676723; 104988259; 105288736; 105709990; 106967223; 109263011; 12848; 261736; 453417; 714814; 9318	Cops2; COPS2; LOC101356833; LOC111162519	0.746341	1.23545
Q99873	protein arginine N-methyltransferase 1 [OS=Homo sapiens]	71.992	38	8	97	8	361	41.5	8				0.0904124	0.0964886
Q9Y696	Chloride intracellular channel protein 4 [OS=Homo sapiens]	71.986	51	10	123	9	253	28.8	10	Pf13410	25932	CLIC4	0.361354	0.38789
Q13057	Bifunctional coenzyme A synthase [OS=Homo sapiens]	71.972	27	10	76	10	564	62.3	10	Pf01121, Pf01467	80347	COASY	0.338652	0.424764
Q7L0Y3	Mitochondrial ribonuclease P protein 1 [OS=Homo sapiens]	71.928	34	16	83	16	403	47.3	16	Pf01746	54931	TRMT10C	-0.0842061	0.0834644
P49755	Transmembrane emp24 domain-containing protein 10 [OS=Homo sapiens]	71.85	42	10	103	10	219	25	10	Pf01105	10972	TMED10	-0.0709108	0.0986874
P42285	Superkiller viralicidic activity 2-like 2 [OS=Homo sapiens]	71.85	21	14	85	14	1042	117.7	14	Pf00270, Pf00271, Pf08148, Pf13234	23517	MTREX	-0.446459	0.463755
O75351	Vacuolar protein sorting-associated protein 4B [OS=Homo sapiens]	71.849	36	15	126	10	444	49.3	15	Pf00004, Pf04212, Pf09336, Pf17862	9525	VPS4B	-0.0490816	0.0606309
O75832	26S proteasome non-ATPase regulatory subunit 10 [OS=Homo sapiens]	71.839	63	12	112	12	226	24.4	12	Pf12796	5716	PSMD10	-0.502964	0.363453
P02768-1	Serum albumin [OS=Homo sapiens]	71.807	13	13	1010	13	609	69.3	13	Pf00273	213	ALB	-0.677356	1.2527
O43252	bifunctional 3'-phosphoadenosine 5'-phosphosulfate synthase 1 [OS=Homo sapiens]	71.803	25	13	100	12	624	70.8	13	Pf01583, Pf01747, Pf14306	9061	PAPSS1	0.293081	0.556017
P49721	proteasome subunit beta type-2 [OS=Homo sapiens]	71.783	48	16	138	16	201	22.8	16	Pf00227	5690	PSMB2	0.468786	0.749838
Q15008	26S proteasome non-ATPase regulatory subunit 6 [OS=Homo sapiens]	71.74	37	14	135	14	389	45.5	14	Pf01399, Pf10602	9861	PSMD6	0.399065	0.529114
P61289-1	Proteasome activator complex subunit 3 [OS=Homo sapiens]	71.683	41	12	94	12	254	29.5	12	Pf02251, Pf02252	100065788; 100336105; 100414271; 100675390; 100762340; 100951220; 100972574; 101035032; 101106185; 101131213; 101359250; 101383134; 101678225; 101827841; 10197; 101972927; 102143196; 102273809; 102441316; 102534956; 102746692; 102829359; 102877699; 102910512; 102990676; 103001388; 103011822; 103075519; 103125968; 103270698; 103672590; 104990419; 105090481; 105306269; 105472090; 105579694; 1060030…	HEL-S-283; LOC101359250; LOC103001388; LOC111151323; LOC111166421; Psme3; PSME3	0.0591745	0.0743477
Q8TEM1-1	Nuclear pore membrane glycoprotein 210 [OS=Homo sapiens]	71.682	11	15	67	15	1887	205	15	Pf02368	23225	NUP210	0.21875	0.213783
O95202-1	mitochondrial proton/calcium exchanger protein [OS=Homo sapiens]	71.663	24	17	86	17	739	83.3	17	Pf07766	3954	LETM1	0.140551	0.113989
P43034	Platelet-activating factor acetylhydrolase IB subunit alpha [OS=Homo sapiens]	71.603	44	17	140	17	410	46.6	17	Pf00400, Pf08513	5048	PAFAH1B1	0.95165	2.03238
Q9UKG1	DCC-interacting protein 13-alpha [OS=Homo sapiens]	71.58	27	13	76	13	709	79.6	13	Pf00169, Pf00640, Pf16746	26060	APPL1	0.392414	0.28589
Q14684	Ribosomal RNA processing protein 1 homolog B [OS=Homo sapiens]	71.337	26	17	33	17	758	84.4	17	Pf05997	23076	RRP1B	-1.68079	0.806357
Q9Y5L0-1	Isoform 1 of Transportin-3 [OS=Homo sapiens]	71.289	18	12	45	11	957	107.9	12			TNPO3	0.566102	0.589389
Q6NUK1	Calcium-binding mitochondrial carrier protein SCaMC-1 [OS=Homo sapiens]	71.289	28	16	127	16	477	53.3	16	Pf00153, Pf13499	29957	SLC25A24	0.117882	0.140737
P80303	Nucleobindin-2 [OS=Homo sapiens]	71.244	34	10	62	10	420	50.2	10				0.328794	0.48377
Q9BZZ5-2	Isoform 2 of Apoptosis inhibitor 5 [OS=Homo sapiens]	71.15	23	12	59	2	504	56.7	12			API5	-0.132119	0.113887
Q14137	Ribosome biogenesis protein BOP1 [OS=Homo sapiens]	70.977	24	14	61	14	746	83.6	14	Pf00400, Pf08145	23246	BOP1	-0.167446	0.146798
P35527	Keratin, type I cytoskeletal 9 [OS=Homo sapiens]	70.916	27	13	70	13	623	62	13	Pf00038	3857	KRT9	0.997031	0.387499
Q9H4L5-2	Isoform 1b of Oxysterol-binding protein-related protein 3 [OS=Homo sapiens]	70.867	22	12	44	12	856	97.6	12			OSBPL3	0.647706	0.330743
Q9NR12-1	PDZ and LIM domain protein 7 [OS=Homo sapiens]	70.719	42	14	110	14	457	49.8	14	Pf00412, Pf00595	9260	PDLIM7	0.449469	0.798306
P62820	Ras-related protein Rab-1A [OS=Homo sapiens]	70.651	55	11	132	6	205	22.7	11	Pf00071	5861	RAB1A	0.475174	1.20849
Q32P28-1	Prolyl 3-hydroxylase 1 [OS=Homo sapiens]	70.62	21	12	69	12	736	83.3	12	Pf13640	64175	P3H1	0.097341	0.0872026
Q9BTW9	Tubulin-specific chaperone D [OS=Homo sapiens]	70.612	16	13	102	11	1192	132.5	13	Pf12612	6904	TBCD	0.314444	0.311356
Q96A49	Synapse-associated protein 1 [OS=Homo sapiens]	70.499	25	12	114	12	352	39.9	12	Pf03909	94056	SYAP1	0.283914	0.405547
P36542-1	ATP synthase subunit gamma, mitochondrial [OS=Homo sapiens]	70.498	33	12	135	12	298	33	12	Pf00231	100970277; 101133917; 450294; 509	ATP5F1C	0.113162	0.185613
P02774	vitamin D-binding protein [OS=Homo sapiens]	70.465	14	9	143	9	474	52.9	9	Pf00273, Pf09164		HEL-S-51	-0.587135	0.735837
Q13724-1	Mannosyl-oligosaccharide glucosidase [OS=Homo sapiens]	70.381	22	16	118	16	837	91.9	16	Pf03200, Pf16923	7841	MOGS	0.397659	0.761807
Q99733	Nucleosome assembly protein 1-like 4 [OS=Homo sapiens]	70.373	33	12	173	10	375	42.8	12	Pf00956	4676	NAP1L4	0.457827	0.997946
P43686	26S proteasome regulatory subunit 6B [OS=Homo sapiens]	70.29	40	16	177	15	418	47.3	16	Pf00004, Pf16450, Pf17862	5704	PSMC4	0.117837	0.193401
P17252	Protein kinase C alpha type [OS=Homo sapiens]	70.243	28	15	93	15	672	76.7	15	Pf00069, Pf00130, Pf00168, Pf00433	5578	PRKCA	-0.564392	0.719098
P82979	SAP domain-containing ribonucleoprotein [OS=Homo sapiens]	70.238	56	14	85	14	210	23.7	14	Pf02037	84324	SARNP	0.698898	1.14675
Q9H0U4	ras-related protein Rab-1B [OS=Homo sapiens]	70.219	57	11	158	6	201	22.2	11	Pf00071	81876	RAB1B	-0.158274	0.168933
Q969V3	Nicalin [OS=Homo sapiens]	70.204	29	13	97	13	563	62.9	13	Pf04389	56926	NCLN	0.489063	1.1376
Q9BYT8	Neurolysin, mitochondrial [OS=Homo sapiens]	70.188	21	12	74	12	704	80.6	12	Pf01432	57486	NLN	0.291725	0.34127
O76031	ATP-dependent Clp protease ATP-binding subunit clpX-like, mitochondrial [OS=Homo sapiens]	70.162	26	13	78	13	633	69.2	13	Pf07724, Pf10431	10845	CLPX	0.355196	0.371189
Q15185	Prostaglandin E synthase 3 [OS=Homo sapiens]	70.109	51	9	102	9	160	18.7	9	Pf04969	10728	PTGES3	0.568333	1.24194
Q14CX7-1	N-alpha-acetyltransferase 25, NatB auxiliary subunit [OS=Homo sapiens]	70.105	19	15	73	15	972	112.2	15	Pf09797	80018	NAA25	0.945911	1.07808
Q14980-1	nuclear mitotic apparatus protein 1 [OS=Homo sapiens]	70.07	11	18	57	18	2115	238.1	18		4926	NUMA1	0.760098	0.661006
P06756	Integrin alpha-V [OS=Homo sapiens]	70	14	14	57	14	1048	116	14	Pf00357, Pf01839, Pf08441	3685	ITGAV	0.724575	0.410299
Q9HCN8	Stromal cell-derived factor 2-like protein 1 [OS=Homo sapiens]	69.933	49	9	118	9	221	23.6	9	Pf02815	23753	SDF2L1	-0.296132	0.380235
O00468	Agrin [OS=Homo sapiens]	69.925	11	17	77	17	2067	217.1	17				0.407715	0.515896
A1L0T0	Acetolactate synthase-like protein [OS=Homo sapiens]	69.871	23	11	46	11	632	67.8	11	Pf00205, Pf02775, Pf02776	10994	ILVBL	0.404795	0.595516
Q96T51	RUN and FYVE domain-containing protein 1 [OS=Homo sapiens]	69.859	21	11	95	11	708	79.8	11	Pf01363, Pf02759	80230	RUFY1	-0.0526979	0.0607381
P30042-1	ES1 protein homolog, mitochondrial [OS=Homo sapiens]	69.833	51	10	89	10	268	28.2	10		8209	GATD3	0.489026	0.356196
Q12874	splicing factor 3a subunit 3 [OS=Homo sapiens]	69.735	30	11	50	11	501	58.8	11	Pf11931, Pf12108, Pf13297, Pf16837	10946	SF3A3	-0.267575	0.217193
Q01780	exosome component 10 [OS=Homo sapiens]	69.72	19	18	59	18	885	100.8	18	Pf00570, Pf01612, Pf08066	5394	EXOSC10	-0.0818166	0.0571216
P35269	General transcription factor iif subunit 1 [OS=Homo sapiens]	69.647	35	13	42	13	517	58.2	13	Pf05793	2962	GTF2F1	0.138149	0.20725
Q13136	Liprin-alpha-1 [OS=Homo sapiens]	69.63	17	11	44	10	1202	135.7	11	Pf00536, Pf07647	8500	PPFIA1	-0.613056	0.910789
P18031	Tyrosine-protein phosphatase non-receptor type 1 [OS=Homo sapiens]	69.554	36	12	58	12	435	49.9	12	Pf00102	5770	PTPN1	-0.136122	0.077892
Q00059	Transcription factor A, mitochondrial [OS=Homo sapiens]	69.487	57	15	78	15	246	29.1	15	Pf00505, Pf09011	7019	TFAM	-0.156478	0.126664
Q96A33-1	Coiled-coil domain-containing protein 47 [OS=Homo sapiens]	69.409	32	11	93	11	483	55.8	11	Pf07946	100446040; 100970858; 101154555; 57003; 739076	CCDC47	0.279464	0.411324
O14617-1	AP-3 complex subunit delta-1 [OS=Homo sapiens]	69.407	14	14	88	14	1153	130.1	14	Pf01602, Pf06375	8943	AP3D1	0.00800258	0.0111423
Q9HDC9	Adipocyte plasma membrane-associated protein [OS=Homo sapiens]	69.368	37	12	159	12	416	46.5	12	Pf03088, Pf20067	57136	APMAP	0.713782	1.07597
Q9H3S7	Tyrosine-protein phosphatase non-receptor type 23 [OS=Homo sapiens]	69.331	11	15	65	15	1636	178.9	15	Pf00102, Pf03097, Pf13949	25930	PTPN23	0.340655	0.399764
P99999	cytochrome c [OS=Homo sapiens]	69.318	70	11	168	11	105	11.7	11	Pf00034	54205	CYCS	0.867522	1.35569
P19838	Nuclear factor NF-kappa-B p105 subunit [OS=Homo sapiens]	69.168	22	15	76	15	968	105.3	15	Pf00023, Pf00531, Pf00554, Pf16179	4790	NFKB1	0.42412	0.557098
Q9BQ67	Glutamate-rich WD repeat-containing protein 1 [OS=Homo sapiens]	69.087	26	8	49	8	446	49.4	8	Pf00400, Pf12265	83743	GRWD1	-0.606775	0.511436
P61006	Ras-related protein Rab-8A [OS=Homo sapiens]	69.08	52	12	135	8	207	23.7	12	Pf00071	4218	RAB8A	0.567436	1.54933
Q13439-1	Golgin subfamily A member 4 [OS=Homo sapiens]	69.073	11	18	69	18	2230	261	18	Pf01465	2803	GOLGA4	-0.0892567	0.0857364
Q9HAV7	GrpE protein homolog 1, mitochondrial [OS=Homo sapiens]	68.581	69	12	93	12	217	24.3	12	Pf01025	80273	GRPEL1	-0.265653	0.243425
P14324-2	Isoform 2 of Farnesyl pyrophosphate synthase [OS=Homo sapiens]	68.51	39	12	124	12	353	40.5	12			FDPS	0.760931	0.663366
Q9Y2B0	Protein canopy homolog 2 [OS=Homo sapiens]	68.505	65	11	107	11	182	20.6	11	Pf11938	10330	CNPY2	0.402232	0.301546
O00764-1	Pyridoxal kinase [OS=Homo sapiens]	68.483	51	10	149	10	312	35.1	10	Pf08543	8566	HEL-S-1a; PDXK	0.50383	0.759302
Q5T1M5	FK506-binding protein 15 [OS=Homo sapiens]	68.428	13	12	81	12	1219	133.5	12	Pf00254	23307	FKBP15	0.572021	0.643607
P35249	replication factor C subunit 4 [OS=Homo sapiens]	68.179	47	14	102	14	363	39.7	14	Pf00004, Pf08542	5984	RFC4	0.189077	0.201872
Q9NUQ6	SPATS2-like protein [OS=Homo sapiens]	68.057	27	12	56	12	558	61.7	12	Pf07139	26010	SPATS2L	0.538704	0.443982
Q9ULV4	coronin-1C [OS=Homo sapiens]	68.007	28	16	126	16	474	53.2	16	Pf00400, Pf08953, Pf16300	23603	CORO1C	0.0614226	0.0732295
Q9BPX3	Condensin complex subunit 3 [OS=Homo sapiens]	67.978	15	13	81	13	1015	114.3	13	Pf12719	64151	NCAPG	0.647313	0.828485
Q15003	Condensin complex subunit 2 [OS=Homo sapiens]	67.896	26	14	58	14	741	82.5	14	Pf05786	23397	NCAPH	-0.426572	0.409252
Q96JH7	Deubiquitinating protein VCIP135 [OS=Homo sapiens]	67.84	16	14	73	14	1222	134.2	14	Pf02338, Pf19437	80124	VCPIP1	0.963465	1.03437
P62266	40S ribosomal protein S23 [OS=Homo sapiens]	67.472	65	10	135	10	143	15.8	10	Pf00164	6228	RPS23	-0.403442	0.468447
P45880	Voltage-dependent anion-selective channel protein 2 [OS=Homo sapiens]	67.257	39	12	136	12	294	31.5	12	Pf01459	7417	VDAC2	0.604692	0.936109
Q9GZT3-1	SRA stem-loop-interacting RNA-binding protein, mitochondrial [OS=Homo sapiens]	67.246	57	9	92	9	109	12.3	9	Pf00076	101150183; 81892	SLIRP	0.535	0.753408
Q04323-1	UBX domain-containing protein 1 [OS=Homo sapiens]	67.244	40	8	65	8	297	33.3	8	Pf00627, Pf00789	51035	LOC51035; UBXN1	-0.0311692	0.0243852
Q96C36	Pyrroline-5-carboxylate reductase 2 [OS=Homo sapiens]	67.228	39	12	93	11	320	33.6	12	Pf03807, Pf14748	29920	PYCR2	-0.227092	0.243436
O00273-2	Isoform DFF35 of DNA fragmentation factor subunit alpha [OS=Homo sapiens]	67.219	60	12	63	12	268	29.4	12			DFFA	0.842183	1.27878
Q9Y5K5-1	Ubiquitin carboxyl-terminal hydrolase isozyme L5 [OS=Homo sapiens]	67.205	54	13	75	13	329	37.6	13	Pf01088, Pf18031	51377	UCHL5	0.74904	1.03762
Q15631-1	Translin [OS=Homo sapiens]	67.116	56	12	129	12	228	26.2	12	Pf01997	100189807; 100596936; 100716411; 100951780; 100993602; 101025914; 101139140; 101574183; 101722350; 101926267; 101973857; 103216900; 104665611; 104867808; 105492459; 105511513; 105588098; 105810648; 108542098; 109693806; 459586; 697313; 7247	Tsn; TSN	0.154601	0.140257
P40429	60S ribosomal protein L13a [OS=Homo sapiens]	67.079	50	18	265	18	203	23.6	18	Pf00572	23521	RPL13A	-0.536201	0.625847
Q9Y446	Plakophilin-3 [OS=Homo sapiens]	67.01	22	13	60	13	797	87	13	Pf00514	11187	PKP3	1.33192	1.00548
P42766	60S ribosomal protein L35 [OS=Homo sapiens]	66.901	49	11	211	11	123	14.5	11	Pf00831	11224	RPL35	-0.492272	0.613629
P62316	Small nuclear ribonucleoprotein Sm D2 [OS=Homo sapiens]	66.881	68	12	99	12	118	13.5	12	Pf01423	6633	SNRPD2	-0.220188	0.182265
Q14651	Plastin-1 [OS=Homo sapiens]	66.876	26	12	100	8	629	70.2	12	Pf00036, Pf00307, Pf13833	5357	PLS1	0.730467	0.894751
Q13098	COP9 signalosome complex subunit 1 [OS=Homo sapiens]	66.84	30	14	117	14	491	55.5	14	Pf01399, Pf10602	2873	GPS1	0.33035	0.563755
O60885-1	Bromodomain-containing protein 4 [OS=Homo sapiens]	66.755	10	12	80	8	1362	152.1	12	Pf00439, Pf17035, Pf17105	23476; 455794	BRD4	-0.0147545	0.0127153
Q14444-1	Caprin-1 [OS=Homo sapiens]	66.733	21	12	144	12	709	78.3	12	Pf12287, Pf18293	104658346; 105471539; 105586787; 4076; 451114; 717473	CAPRIN1	-0.0958613	0.0994772
P57737-3	Isoform 3 of Coronin-7 [OS=Homo sapiens]	66.7	16	14	66	14	1048	114.1	14			CORO7	0.328904	0.50016
Q9NQ88	Fructose-2,6-bisphosphatase TIGAR [OS=Homo sapiens]	66.586	58	11	102	11	270	30	11	Pf00300	57103	TIGAR	-0.362975	0.233617
P30533	alpha-2-macroglobulin receptor-associated protein [OS=Homo sapiens]	66.578	36	14	83	14	357	41.4	14	Pf06400, Pf06401	4043	LRPAP1	0.667185	0.731187
Q1KMD3	heterogeneous nuclear ribonucleoprotein U-like protein 2 [OS=Homo sapiens]	66.53	23	14	56	14	747	85.1	14	Pf00622, Pf02037, Pf13671	221092	HNRNPUL2	0.0577227	0.0357133
P12955	xaa-Pro dipeptidase [OS=Homo sapiens]	66.528	25	11	82	11	493	54.5	11	Pf00557, Pf05195	5184	PEPD	0.286519	0.308273
Q99459	Cell division cycle 5-like protein [OS=Homo sapiens]	66.506	24	16	50	16	802	92.2	16	Pf11831, Pf13921	988	CDC5L	-0.197092	0.145424
Q96J01	THO complex subunit 3 [OS=Homo sapiens]	66.455	26	10	47	10	351	38.7	10	Pf00400, Pf08662, Pf12894	84321	THOC3	-0.937606	0.729268
Q00325-2	Isoform B of Phosphate carrier protein, mitochondrial [OS=Homo sapiens]	66.311	43	12	149	12	361	39.9	12			SLC25A3	0.043974	0.0563949
O15118	Niemann-Pick C1 protein [OS=Homo sapiens]	66.255	8	10	63	10	1278	142.1	10	Pf02460, Pf12349, Pf16414	4864	NPC1	-0.403511	0.22928
Q70UQ0-4	Isoform 4 of Inhibitor of nuclear factor kappa-B kinase-interacting protein [OS=Homo sapiens]	66.243	38	13	86	7	377	43.1	13			IKBIP	0.0674875	0.0431432
Q12904-1	aminoacyl tRNA synthase complex-interacting multifunctional protein 1 [OS=Homo sapiens]	66.222	37	12	100	12	312	34.3	12	Pf01588	9255	AIMP1	0.292684	0.475667
P61513	60S ribosomal protein L37a [OS=Homo sapiens]	66.079	76	8	139	8	92	10.3	8	Pf01780	6168	RPL37A	-0.261682	0.283092
P13861	cAMP-dependent protein kinase type II-alpha regulatory subunit [OS=Homo sapiens]	66.053	30	11	81	10	404	45.5	11	Pf00027, Pf02197	5576	PRKAR2A	0.000923012	0.00114341
O95394	phosphoacetylglucosamine mutase [OS=Homo sapiens]	65.894	25	15	112	15	542	59.8	15	Pf00408, Pf02878	5238	PGM3	-0.780387	0.382073
Q02252	Methylmalonate-semialdehyde dehydrogenase [acylating], mitochondrial [OS=Homo sapiens]	65.779	39	15	55	15	535	57.8	15	Pf00171	4329	ALDH6A1	0.364156	0.370992
P21291	Cysteine and glycine-rich protein 1 [OS=Homo sapiens]	65.749	62	9	138	9	193	20.6	9	Pf00412	1465	CSRP1	0.41939	0.421136
P30419	glycylpeptide N-tetradecanoyltransferase 1 [OS=Homo sapiens]	65.645	28	12	78	10	496	56.8	12	Pf01233, Pf02799	4836	NMT1	0.102354	0.153876
P11177	Pyruvate dehydrogenase E1 component subunit beta, mitochondrial [OS=Homo sapiens]	65.639	43	11	86	11	359	39.2	11	Pf02779, Pf02780	5162	PDHB	-0.838548	0.66671
O43592	Exportin-T [OS=Homo sapiens]	65.607	17	14	69	14	962	109.9	14	Pf03810, Pf08389, Pf19282	11260	XPOT	0.26198	0.330398
Q14978-1	nucleolar and coiled-body phosphoprotein 1 [OS=Homo sapiens]	65.478	21	17	72	17	699	73.6	17	Pf05022	9221	NOLC1	0.597684	0.286037
Q9Y4P3	Transducin beta-like protein 2 [OS=Homo sapiens]	65.452	35	16	86	16	447	49.8	16	Pf00400	26608	TBL2	0.361842	0.440821
P63092-1	Guanine nucleotide-binding protein G(s) subunit alpha isoforms short [OS=Homo sapiens]	65.409	39	15	101	14	394	45.6	15	Pf00503	100049657; 103004432; 109692784; 2778; 403943	GNAS; LOC102513869; LOC112932168	0.185423	0.42853
Q9UBC9	Small proline-rich protein 3 [OS=Homo sapiens]	65.345	70	15	15	15	169	18.1	15	Pf02389	6707	SPRR3	1.60753	0.35502
Q9UPN9-1	E3 ubiquitin-protein ligase TRIM33 [OS=Homo sapiens]	65.205	11	10	52	10	1127	122.5	10	Pf00439, Pf00628, Pf00643, Pf13445	51592	TRIM33	-1.01929	1.11176
O43432	Eukaryotic translation initiation factor 4 gamma 3 [OS=Homo sapiens]	65.202	8	11	63	6	1585	176.5	11	Pf02020, Pf02847, Pf02854	8672	EIF4G3	-0.370823	0.317771
O00139-2	Isoform 2 of Kinesin-like protein KIF2A [OS=Homo sapiens]	65.165	26	13	70	12	660	75	13			KIF2A	-1.41437	1.16225
P51114-1	Fragile X mental retardation syndrome-related protein 1 [OS=Homo sapiens]	65.158	28	13	86	12	621	69.7	13	Pf00013, Pf05641, Pf12235, Pf16096, Pf16097, Pf17904, Pf18336	104653527; 105598957; 710170; 8087	FXR1	0.0385577	0.0399788
Q04837	Single-stranded DNA-binding protein, mitochondrial [OS=Homo sapiens]	65.087	64	8	73	8	148	17.2	8	Pf00436	6742	SSBP1	-0.699002	0.538485
P28331-1	NADH-ubiquinone oxidoreductase 75 kDa subunit, mitochondrial [OS=Homo sapiens]	65.082	25	13	86	13	727	79.4	13	Pf00384, Pf09326, Pf10588, Pf13510	101139264; 4719	NDUFS1	0.0445033	0.0565245
Q641Q2	WASH complex subunit 2A [OS=Homo sapiens]	65.072	15	12	61	2	1341	147.1	12	Pf15255	387680	WASHC2A	-0.270543	0.467743
O96019-1	Actin-like protein 6A [OS=Homo sapiens]	65.066	29	8	98	8	429	47.4	8	Pf00022	100395988; 100968810; 101002188; 101147678; 103221206; 104670569; 105523713; 105597721; 108287736; 108532860; 460863; 708935; 86	ACTL6A	0.678161	1.08244
Q7Z5K2-1	Wings apart-like protein homolog [OS=Homo sapiens]	65.05	16	14	31	14	1190	132.9	14	Pf07814	23063	WAPL	-0.39209	0.385451
O43396	Thioredoxin-like protein 1 [OS=Homo sapiens]	64.964	45	9	49	9	289	32.2	9	Pf00085, Pf06201	9352	TXNL1	1.31439	1.23903
O14737	Programmed cell death protein 5 [OS=Homo sapiens]	64.945	62	8	97	8	125	14.3	8	Pf01984	9141	PDCD5	-0.0857118	0.104727
A6NHR9-1	structural maintenance of chromosomes flexible hinge domain-containing protein 1 [OS=Homo sapiens]	64.86	10	18	77	18	2005	226.2	18	Pf06470, Pf13589	23347	SMCHD1	-0.310085	0.271673
P07108	acyl-CoA-binding protein [OS=Homo sapiens]	64.782	76	8	99	8	87	10	8	Pf00887	1622	DBI	1.43878	1.32328
Q66K74	Microtubule-associated protein 1S [OS=Homo sapiens]	64.754	21	13	85	13	1059	112.1	13		55201	MAP1S	0.098793	0.123529
Q6FI81-1	Anamorsin [OS=Homo sapiens]	64.557	46	11	94	11	312	33.6	11	Pf05093, Pf08241	57019	CIAPIN1	0.508422	1.05809
O43395	U4/U6 small nuclear ribonucleoprotein Prp3 [OS=Homo sapiens]	64.516	27	16	47	16	683	77.5	16	Pf01480, Pf06544, Pf08572	9129	PRPF3	0.0325237	0.0222168
Q9H2M9	Rab3 GTPase-activating protein non-catalytic subunit [OS=Homo sapiens]	64.493	13	16	85	16	1393	155.9	16	Pf14655, Pf14656	25782	RAB3GAP2	0.645026	1.92363
Q7L5N1	COP9 signalosome complex subunit 6 [OS=Homo sapiens]	64.476	31	10	74	10	327	36.1	10	Pf01398, Pf13012	10980	COPS6	0.661102	1.62088
Q13418	Integrin-linked protein kinase [OS=Homo sapiens]	64.455	37	14	95	14	452	51.4	14	Pf07714, Pf12796	3611	ILK	0.468623	0.569465
Q5H9R7-1	Serine/threonine-protein phosphatase 6 regulatory subunit 3 [OS=Homo sapiens]	64.333	22	15	48	15	873	97.6	15	Pf04499	101151977; 55291	PPP6R3	0.88932	0.68931
P53597	Succinate--CoA ligase [ADP/GDP-forming] subunit alpha, mitochondrial [OS=Homo sapiens]	64.148	29	10	106	10	346	36.2	10	Pf00549, Pf02629	8802	SUCLG1	-0.35221	0.5694
P16949-1	Stathmin [OS=Homo sapiens]	64.141	87	16	127	16	149	17.3	16	Pf00836	100057411; 100401759; 100435715; 100481903; 100596339; 100966404; 100982926; 101053762; 101082582; 101113917; 101146904; 101337226; 101348598; 101380354; 101866525; 102173139; 102430156; 102543909; 102982651; 103006010; 103069000; 103113077; 103225343; 103666526; 104981137; 105100671; 105494483; 105540867; 105594952; 105708473; 107502537; 108308703; 108518022; 109274348; 109573611; 3925; 456650; …	LOC101348598; Stathmin; STMN1	-0.134385	0.122327
P24928	DNA-directed RNA polymerase II subunit RPB1 [OS=Homo sapiens]	64.121	10	15	75	15	1970	217	15	Pf00623, Pf04983, Pf04990, Pf04992, Pf04997, Pf04998, Pf05000, Pf05001	5430	POLR2A	-0.154869	0.193802
P17612	cAMP-dependent protein kinase catalytic subunit alpha [OS=Homo sapiens]	64.058	33	16	118	6	351	40.6	16	Pf00069	5566	PRKACA	0.469379	0.917778
O95372	acyl-protein thioesterase 2 [OS=Homo sapiens]	64.041	54	12	84	12	231	24.7	12	Pf02230	11313	LYPLA2	0.374222	0.594161
Q96K76	ubiquitin carboxyl-terminal hydrolase 47 [OS=Homo sapiens]	63.95	14	16	58	16	1375	157.2	16	Pf00443, Pf19718	55031	USP47	2.37692	0.83308
P62244	40S ribosomal protein S15a [OS=Homo sapiens]	63.843	70	11	109	11	130	14.8	11	Pf00410	6210	RPS15A	0.357354	0.475825
O43488	aflatoxin B1 aldehyde reductase member 2 [OS=Homo sapiens]	63.829	32	9	100	9	359	39.6	9	Pf00248	8574	AKR7A2	0.119754	0.176959
Q09028	Histone-binding protein RBBP4 [OS=Homo sapiens]	63.791	35	13	125	5	425	47.6	13	Pf00400, Pf12265	5928	RBBP4	-0.970968	1.09085
Q13867	bleomycin hydrolase [OS=Homo sapiens]	63.706	31	12	94	12	455	52.5	12	Pf03051	642	BLMH	0.576115	0.565897
P46926	glucosamine-6-phosphate isomerase 1 [OS=Homo sapiens]	63.668	48	10	100	7	289	32.6	10	Pf01182	10007	GNPDA1	-0.374729	0.79815
P32455	Guanylate-binding protein 1 [OS=Homo sapiens]	63.665	25	12	57	7	592	67.9	12	Pf02263, Pf02841	2633	GBP1	1.41956	0.994693
Q9NZ45	CDGSH iron-sulfur domain-containing protein 1 [OS=Homo sapiens]	63.63	57	8	80	8	108	12.2	8	Pf09360, Pf10660	55847	CISD1	0.972721	0.715169
Q96C19	EF-hand domain-containing protein D2 [OS=Homo sapiens]	63.616	36	13	91	11	240	26.7	13	Pf13499	79180	EFHD2	0.624437	0.745768
Q9NQW7-3	Isoform 3 of Xaa-Pro aminopeptidase 1 [OS=Homo sapiens]	63.462	25	13	95	13	666	74.8	13			XPNPEP1	-0.148983	0.192439
P12004	proliferating cell nuclear antigen [OS=Homo sapiens]	63.425	33	10	126	10	261	28.8	10	Pf00705, Pf02747	5111	PCNA	-0.237458	0.257777
Q9P2R3	Rabankyrin-5 [OS=Homo sapiens]	63.391	15	11	74	11	1169	128.3	11	Pf00023, Pf00651, Pf01363, Pf12796, Pf13637, Pf13857	51479	ANKFY1	-0.531504	0.801373
Q15005	Signal peptidase complex subunit 2 [OS=Homo sapiens]	63.314	48	10	131	10	226	25	10	Pf06703	9789	SPCS2	0.273411	0.567903
P27144	Adenylate kinase 4, mitochondrial [OS=Homo sapiens]	63.243	62	11	108	11	223	25.3	11	Pf00406, Pf05191	205	AK4	-0.0399289	0.0326255
O95336	6-phosphogluconolactonase [OS=Homo sapiens]	63.129	70	11	144	11	258	27.5	11	Pf01182	25796	PGLS	0.408744	0.768405
P78406	mRNA export factor [OS=Homo sapiens]	63.086	41	12	98	12	368	40.9	12	Pf00400	8480	RAE1	-0.0069143	0.0100127
O14744	Protein arginine N-methyltransferase 5 [OS=Homo sapiens]	62.971	25	13	108	13	637	72.6	13	Pf05185, Pf17285, Pf17286	10419	PRMT5	0.222006	0.291766
Q92896	Golgi apparatus protein 1 [OS=Homo sapiens]	62.933	13	15	62	15	1179	134.5	15	Pf00839	2734	GLG1	0.957419	0.871579
P46109	Crk-like protein [OS=Homo sapiens]	62.886	38	14	101	14	303	33.8	14	Pf00017, Pf00018, Pf07653	1399	CRKL	0.846474	0.386862
P32929	Cystathionine gamma-lyase [OS=Homo sapiens]	62.739	31	9	53	9	405	44.5	9	Pf01053	1491	CTH	0.66836	0.383719
O95786	Probable ATP-dependent RNA helicase DDX58 [OS=Homo sapiens]	62.683	18	16	61	16	925	106.5	16	Pf00270, Pf00271, Pf11648, Pf16739, Pf18119	23586	DDX58	0.71582	0.369898
Q9NRY4	Rho GTPase-activating protein 35 [OS=Homo sapiens]	62.655	12	13	74	13	1499	170.4	13	Pf00071, Pf00620, Pf01846, Pf16512, Pf19518	2909	ARHGAP35	-0.531049	0.666838
O95819-3	Isoform 3 of Mitogen-activated protein kinase kinase kinase kinase 4 [OS=Homo sapiens]	62.465	15	14	52	2	1320	150.9	14			MAP4K4	0.880976	0.815177
P35268	60S ribosomal protein L22 [OS=Homo sapiens]	62.413	59	8	143	8	128	14.8	8	Pf01776	6146	RPL22	0.296438	0.664215
P46937-2	Isoform 2 of Transcriptional coactivator YAP1 [OS=Homo sapiens]	62.413	30	10	69	10	488	52.7	10			YAP1	0.712731	0.636737
Q12905	Interleukin enhancer-binding factor 2 [OS=Homo sapiens]	62.394	44	10	88	10	390	43	10	Pf07528	3608	ILF2	0.368082	0.403819
Q52LJ0-2	Isoform 2 of Protein FAM98B [OS=Homo sapiens]	62.294	29	12	72	8	433	45.5	12	Pf10239	283742	FAM98B	-0.541064	0.785172
P25788-1	Proteasome subunit alpha type-3 [OS=Homo sapiens]	62.21	31	9	120	9	255	28.4	9	Pf00227, Pf10584	100398028; 100434960; 100601171; 100979242; 101053223; 101143558; 101865478; 103229087; 104657815; 105473625; 105526019; 105546399; 105586681; 467469; 5684; 700251	PSMA3	0.602012	1.80846
P21266	glutathione S-transferase Mu 3 [OS=Homo sapiens]	62.141	51	12	102	12	225	26.5	12	Pf00043, Pf02798	2947	GSTM3	-0.398907	0.451846
Q9Y6C9	Mitochondrial carrier homolog 2 [OS=Homo sapiens]	62.123	34	8	123	8	303	33.3	8	Pf00153	23788	MTCH2	0.80139	1.42507
Q14160	protein scribble homolog [OS=Homo sapiens]	62.011	12	13	87	12	1630	174.8	13				-1.16094	0.943193
P46779	60S ribosomal protein L28 [OS=Homo sapiens]	61.936	61	12	205	12	137	15.7	12	Pf01778	6158	RPL28	-0.199403	0.243167
Q15738	sterol-4-alpha-carboxylate 3-dehydrogenase, decarboxylating [OS=Homo sapiens]	61.841	48	12	75	12	373	41.9	12	Pf01073	50814	NSDHL	0.295964	0.0917937
P35613	Basigin [OS=Homo sapiens]	61.812	24	8	71	8	385	42.2	8	Pf13927	682	BSG	0.181566	0.118182
O75717	WD repeat and HMG-box DNA-binding protein 1 [OS=Homo sapiens]	61.599	16	14	68	14	1129	125.9	14	Pf00400, Pf12341, Pf12894	11169	WDHD1	-0.128706	0.0720115
P68036	Ubiquitin-conjugating enzyme E2 L3 [OS=Homo sapiens]	61.578	65	10	69	10	154	17.9	10	Pf00179	7332	UBE2L3	0.557962	0.814418
Q9ULC4-1	Malignant T-cell-amplified sequence 1 [OS=Homo sapiens]	61.557	69	11	62	11	181	20.5	11	Pf01472, Pf17832	100396539; 100475568; 100593317; 100970138; 101012496; 101028400; 101153391; 101344388; 101378767; 101976406; 102191218; 102838450; 102923402; 103247361; 104655319; 105468417; 105523213; 105537542; 105598357; 105733201; 105825172; 105986960; 108294446; 28985; 465836; 508412; 696543	LOC101344388; LOC112809463; Mcts1; MCTS1; MCTS2	0.729801	1.82469
Q96IJ6	Mannose-1-phosphate guanyltransferase alpha [OS=Homo sapiens]	61.5	36	12	82	12	420	46.3	12	Pf00483	29926	GMPPA	0.288851	0.514534
P52735-3	Isoform 3 of Guanine nucleotide exchange factor VAV2 [OS=Homo sapiens]	61.463	23	16	53	16	839	97	16			VAV2	0.314863	0.211875
Q15155	Nodal modulator 1 [OS=Homo sapiens]	61.437	16	16	86	16	1222	134.2	16	Pf13620, Pf17802	23420	NOMO1	0.735984	1.14626
Q9P206-2	Isoform 2 of Uncharacterized protein KIAA1522 [OS=Homo sapiens]	61.381	16	12	54	12	1094	113	12			KIAA1522	-0.574213	0.447335
P46977	Dolichyl-diphosphooligosaccharide--protein glycosyltransferase subunit STT3A [OS=Homo sapiens]	61.343	18	16	90	13	705	80.5	16	Pf02516	3703	STT3A	0.741823	1.13676
Q9Y277	Voltage-dependent anion-selective channel protein 3 [OS=Homo sapiens]	61.308	33	9	119	9	283	30.6	9	Pf01459	7419	VDAC3	0.162143	0.181426
Q9UHI6	Probable ATP-dependent RNA helicase DDX20 [OS=Homo sapiens]	61.262	18	12	53	12	824	92.2	12	Pf00270, Pf00271	11218	DDX20	-0.607143	0.636649
P09496-2	Isoform Non-brain of Clathrin light chain A [OS=Homo sapiens]	61.242	41	14	93	14	218	23.6	14			CLTA	-0.859709	1.06747
P31350-1	ribonucleoside-diphosphate reductase subunit M2 [OS=Homo sapiens]	61.157	40	14	75	13	389	44.8	14	Pf00268	6241	RRM2	-0.124604	0.0868294
Q9Y5K6	CD2-associated protein [OS=Homo sapiens]	61.141	26	12	95	12	639	71.4	12	Pf00018, Pf14604	23607	CD2AP	0.264861	0.473528
O15226	NF-kappa-B-repressing factor [OS=Homo sapiens]	61.109	25	12	47	12	690	77.6	12	Pf01424, Pf01585	55922	NKRF	-1.30088	0.741351
Q8IY67-2	Isoform 2 of Ribonucleoprotein PTB-binding 1 [OS=Homo sapiens]	60.962	20	11	57	11	739	77.8	11			RAVER1	0.845014	0.634531
Q07955-1	Serine/arginine-rich splicing factor 1 [OS=Homo sapiens]	60.944	50	14	91	14	248	27.7	14	Pf00076	100056763; 100392422; 100660791; 100689086; 100721786; 100994834; 101048124; 101331127; 101342250; 101362455; 101672394; 101832115; 101865193; 101967450; 102183176; 102540784; 102751095; 102822615; 102881430; 102912078; 103069311; 103126419; 103667357; 104669818; 104997927; 105097799; 105302133; 105539098; 105813669; 106003118; 108311439; 109247213; 109573856; 110809; 615796; 6426; 654327; 689890…	LOC101342250; Srsf1; SRSF1	-0.318893	0.516716
P42892	Endothelin-converting enzyme 1 [OS=Homo sapiens]	60.891	20	11	52	11	770	87.1	11	Pf01431, Pf05649	1889	ECE1	0.684165	0.499704
Q7L2J0-1	7SK snRNA methylphosphate capping enzyme [OS=Homo sapiens]	60.875	28	13	66	13	689	74.3	13	Pf06859, Pf13847	56257	MEPCE	-0.336953	0.226106
Q9NQG5	regulation of nuclear pre-mRNA domain-containing protein 1B [OS=Homo sapiens]	60.768	45	11	98	10	326	36.9	11	Pf04818, Pf16566	58490	RPRD1B	0.335167	0.613037
P09661	U2 small nuclear ribonucleoprotein A' [OS=Homo sapiens]	60.745	45	13	68	13	255	28.4	13	Pf14580	6627	SNRPA1	0.145004	0.130387
Q01433-1	AMP deaminase 2 [OS=Homo sapiens]	60.735	16	14	72	14	879	100.6	14	Pf19326	271	AMPD2	-0.169958	0.150506
Q99439	Calponin-2 [OS=Homo sapiens]	60.699	54	15	111	14	309	33.7	15	Pf00307, Pf00402	1265	CNN2	0.50852	0.961335
P56945	Breast cancer anti-estrogen resistance protein 1 [OS=Homo sapiens]	60.628	21	12	83	12	870	93.3	12	Pf00018, Pf08824, Pf12026	9564	BCAR1	1.07044	1.05652
Q7Z434	Mitochondrial antiviral-signaling protein [OS=Homo sapiens]	60.604	33	9	54	9	540	56.5	9	Pf16739	57506	MAVS	0.372202	0.281852
O94906-1	Pre-mRNA-processing factor 6 [OS=Homo sapiens]	60.55	14	15	94	15	941	106.9	15	Pf06424, Pf13181	100980821; 101153377; 24148; 458425	PRPF6	0.376347	0.466953
O00471	Exocyst complex component 5 [OS=Homo sapiens]	60.312	24	13	127	13	708	81.8	13	Pf07393	10640	EXOC5	-0.859596	0.795196
O43837-1	isocitrate dehydrogenase [NAD] subunit beta, mitochondrial [OS=Homo sapiens]	60.275	30	10	70	10	385	42.2	10	Pf00180	3420	IDH3B	0.293327	0.288274
Q99661-1	Kinesin-like protein KIF2C [OS=Homo sapiens]	60.25	21	11	57	10	725	81.3	11	Pf00225	11004	KIF2C	0.332649	0.315948
Q12792-2	Twinfilin-1 [OS=Homo sapiens]	60.169	33	11	82	9	350	40.3	11	Pf00241	5756	TWF1	0.478979	1.09594
P53701	Cytochrome c-type heme lyase [OS=Homo sapiens]	60.029	41	11	62	11	268	30.6	11	Pf01265	3052	HCCS	-0.555636	0.63707
P39656	Dolichyl-diphosphooligosaccharide--protein glycosyltransferase 48 kDa subunit [OS=Homo sapiens]	59.953	39	11	120	11	456	50.8	11	Pf03345	1650	DDOST	0.38897	0.488282
O60814	Histone H2B type 1-K [OS=Homo sapiens]	59.94	67	13	170	2	126	13.9	13	Pf00125	85236	H2BC12	-0.0447281	0.0438323
Q6PGP7	Tetratricopeptide repeat protein 37 [OS=Homo sapiens]	59.633	11	13	66	13	1564	175.4	13	Pf13181, Pf13432	9652	TTC37	0.840235	1.55622
P62805	histone H4 [OS=Homo sapiens]	59.601	61	12	100	12	103	11.4	12	Pf15511	121504; 554313; 8294; 8359; 8360; 8361; 8362; 8363; 8364; 8365; 8366; 8367; 8368; 8370	H4-16; H4C1; H4C11; H4C12; H4C13; H4C14; H4C15; H4C2; H4C3; H4C4; H4C5; H4C6; H4C8; H4C9	0.294866	0.210924
Q8NCA5	protein FAM98A [OS=Homo sapiens]	59.547	21	11	46	7	519	55.4	11				0.520784	0.426842
Q9UPT5	Exocyst complex component 7 [OS=Homo sapiens]	59.537	22	11	59	11	735	83.3	11	Pf03081	23265	EXOC7	-0.475203	0.545795
Q5JTH9-1	RRP12-like protein [OS=Homo sapiens]	59.528	11	14	55	14	1297	143.6	14	Pf08161	23223	RRP12	0.0710279	0.0721972
Q8TBC4-1	NEDD8-activating enzyme E1 catalytic subunit [OS=Homo sapiens]	59.469	31	11	137	11	463	51.8	11	Pf00899, Pf08825	102116964; 104677916; 105483857; 105515358; 105585673; 108520119; 460496; 696493; 9039	UBA3	0.315525	0.443973
P25325-2	Isoform 2 of 3-mercaptopyruvate sulfurtransferase [OS=Homo sapiens]	59.45	40	11	85	11	317	35.2	11			MPST	0.128564	0.191765
Q9BRA2	Thioredoxin domain-containing protein 17 [OS=Homo sapiens]	59.427	63	7	71	7	123	13.9	7	Pf06110	84817	TXNDC17	-0.154028	0.193967
P48047	ATP synthase subunit O, mitochondrial [OS=Homo sapiens]	59.416	71	12	93	12	213	23.3	12	Pf00213	539	ATP5PO	0.181982	0.243199
Q07960	rho GTPase-activating protein 1 [OS=Homo sapiens]	59.362	42	13	97	13	439	50.4	13	Pf00620, Pf13716	392	ARHGAP1	0.0827788	0.107884
O14979-1	Heterogeneous nuclear ribonucleoprotein D-like [OS=Homo sapiens]	59.295	26	11	62	10	420	46.4	11	Pf00076	100973515; 461215; 9987	HNRNPDL; HNRPDL	-0.922973	0.68966
P36551	Oxygen-dependent coproporphyrinogen-III oxidase, mitochondrial [OS=Homo sapiens]	59.294	20	9	69	9	454	50.1	9	Pf01218	1371	CPOX	-0.453455	0.592789
Q5T8P6	RNA-binding protein 26 [OS=Homo sapiens]	59.289	14	12	83	1	1007	113.5	12	Pf01480	64062	RBM26	-0.364204	0.353315
Q9NQC3	Reticulon-4 [OS=Homo sapiens]	59.172	11	9	54	9	1192	129.9	9	Pf02453	57142	RTN4	0.657281	0.941149
Q14498-1	RNA-binding protein 39 [OS=Homo sapiens]	59.137	24	13	100	11	530	59.3	13	Pf00076, Pf15519	100049658; 100054976; 100137604; 100328710; 100389769; 100464054; 100670239; 100988125; 101099707; 101125583; 101326184; 101348913; 101383239; 101447153; 101684395; 101723579; 102532005; 102739644; 102814016; 102921980; 102993546; 103014814; 103079538; 104999354; 105304319; 105496280; 105719174; 105827611; 105981609; 106973841; 107501277; 108292350; 108538492; 109272502; 109567407; 109682636; 458…	LOC101348913; LOC111141906; LOC112827340; Rbm39; RBM39	-0.418232	0.350517
P15927-1	Replication protein A 32 kDa subunit [OS=Homo sapiens]	59.113	52	8	49	8	270	29.2	8	Pf08784	6118	RPA2	0.10242	0.0858978
Q9Y5A9-1	YTH domain-containing family protein 2 [OS=Homo sapiens]	59.109	18	11	86	8	579	62.3	11	Pf04146	100596105; 103225249; 104675694; 105494574; 108530038; 51441; 717225; 740305	YTHDF2	0.00414765	0.00356855
Q06787-6	Isoform 5 of Synaptic functional regulator FMR1 [OS=Homo sapiens]	59.076	31	10	50	9	590	66.4	10			FMR1	-0.693989	0.593386
P50750	Cyclin-dependent kinase 9 [OS=Homo sapiens]	59.001	31	12	74	11	372	42.8	12	Pf00069	1025	CDK9	-0.558777	0.658021
O75521	Enoyl-CoA delta isomerase 2, mitochondrial [OS=Homo sapiens]	58.945	37	14	58	14	394	43.6	14	Pf00378, Pf00887	10455	ECI2	0.34305	0.29893
O76021	Ribosomal L1 domain-containing protein 1 [OS=Homo sapiens]	58.864	36	14	62	14	490	54.9	14	Pf00687	26156	RSL1D1	-0.424645	0.29877
O75027-1	ATP-binding cassette sub-family B member 7, mitochondrial [OS=Homo sapiens]	58.851	8	5	42	5	752	82.6	5	Pf00005, Pf00664	22	ABCB7	1.36413	0.840091
Q14534	squalene monooxygenase [OS=Homo sapiens]	58.798	34	13	24	13	574	63.9	13	Pf08491, Pf13450	6713	SQLE	1.73013	0.452444
Q7Z5L9-2	Isoform 2 of Interferon regulatory factor 2-binding protein 2 [OS=Homo sapiens]	58.779	29	12	57	10	571	59.4	12			IRF2BP2	0.381006	0.483898
Q9BQ61	Uncharacterized protein C19orf43 [OS=Homo sapiens]	58.722	55	12	81	12	176	18.4	12		79002	TRIR	0.103861	0.0866826
Q9UBQ7	Glyoxylate reductase/hydroxypyruvate reductase [OS=Homo sapiens]	58.566	45	9	62	9	328	35.6	9	Pf00389, Pf02826	9380	GRHPR	-0.390915	0.521617
Q13823	Nucleolar GTP-binding protein 2 [OS=Homo sapiens]	58.562	17	10	97	10	731	83.6	10	Pf01926, Pf08153	29889	GNL2	-0.719987	0.727275
Q68CZ2-1	Tensin-3 [OS=Homo sapiens]	58.491	15	13	65	11	1445	155.2	13	Pf00017, Pf08416, Pf10409	64759	TNS3	0.634888	0.996934
Q9NZT2-1	opioid growth factor receptor [OS=Homo sapiens]	58.478	26	11	72	11	677	73.3	11	Pf04664, Pf04680	11054	OGFR	0.139346	0.152289
Q02818	Nucleobindin-1 [OS=Homo sapiens]	58.459	32	12	66	12	461	53.8	12	Pf13499	4924	NUCB1	0.594426	0.386725
Q15126	phosphomevalonate kinase [OS=Homo sapiens]	58.408	41	9	73	9	192	22	9	Pf04275	10654	PMVK	-0.0291635	0.021025
P26196	Probable ATP-dependent RNA helicase DDX6 [OS=Homo sapiens]	58.386	36	11	70	11	483	54.4	11	Pf00270, Pf00271	1656	DDX6	0.407603	0.404241
Q7Z739	YTH domain-containing family protein 3 [OS=Homo sapiens]	58.265	19	12	57	3	585	63.8	12	Pf04146	253943	YTHDF3	0.524154	0.891904
O15294	UDP-N-acetylglucosamine--peptide N-acetylglucosaminyltransferase 110 kDa subunit [OS=Homo sapiens]	58.194	19	14	55	14	1046	116.9	14	Pf00515, Pf13181, Pf13414, Pf13424, Pf13844	8473	OGT	0.0296526	0.0205897
O14777	Kinetochore protein NDC80 homolog [OS=Homo sapiens]	58.15	23	13	72	13	642	73.9	13	Pf03801, Pf18077	10403	NDC80	0.107549	0.084988
P61019-1	Ras-related protein Rab-2A [OS=Homo sapiens]	57.98	45	9	98	6	212	23.5	9	Pf00071	100173573; 100402188; 100477546; 100580326; 101010747; 101044645; 101371182; 101569539; 101698057; 101825193; 101926772; 102729903; 103236857; 103254893; 104660098; 105291417; 105482235; 105585188; 105724879; 105824083; 107519663; 108317236; 109250270; 404009; 464197; 5862; 699383	LOC111155454; RAB2; Rab2a; RAB2A	0.166936	0.181932
Q9Y376	Calcium-binding protein 39 [OS=Homo sapiens]	57.97	38	15	87	11	341	39.8	15	Pf08569	51719	CAB39	0.954249	0.980331
Q9NUQ3-1	Gamma-taxilin [OS=Homo sapiens]	57.944	30	16	60	15	528	60.5	16	Pf09728	55787	TXLNG	-0.35261	0.382085
O43813	LanC-like protein 1 [OS=Homo sapiens]	57.93	33	10	62	10	399	45.3	10	Pf05147	10314	LANCL1	1.41851	2.10692
Q9UQB8	Brain-specific angiogenesis inhibitor 1-associated protein 2 [OS=Homo sapiens]	57.858	29	12	78	12	552	60.8	12	Pf07653, Pf08397	10458	BAIAP2	0.471702	0.657061
Q16778	Histone H2B type 2-E [OS=Homo sapiens]	57.828	67	13	141	3	126	13.9	13	Pf00125	8349	H2BC21	0.00786897	0.00850384
Q96CW1	AP-2 complex subunit mu [OS=Homo sapiens]	57.687	43	17	115	17	435	49.6	17	Pf00928, Pf01217	1173	AP2M1	0.391053	0.870578
Q15428	splicing factor 3a subunit 2 [OS=Homo sapiens]	57.683	23	11	46	11	464	49.2	11	Pf12874, Pf16835	8175	SF3A2	-0.412002	0.39309
O43765	Small glutamine-rich tetratricopeptide repeat-containing protein alpha [OS=Homo sapiens]	57.612	33	11	81	11	313	34	11	Pf00515, Pf13181, Pf16546	6449	SGTA	0.114018	0.117657
Q15063-1	Periostin [OS=Homo sapiens]	57.595	19	13	56	13	836	93.3	13	Pf02469	10631	POSTN	-0.281183	0.279141
P28482	mitogen-activated protein kinase 1 [OS=Homo sapiens]	57.474	35	10	78	8	360	41.4	10	Pf00069	5594	MAPK1	-0.0540277	0.0615945
P17931	Galectin-3 [OS=Homo sapiens]	57.442	38	12	174	12	250	26.1	12	Pf00337	3958	LGALS3	1.11617	1.24004
P06454-1	Prothymosin alpha [OS=Homo sapiens]	57.354	27	7	78	7	111	12.2	7	Pf03247	100590568; 101126951; 102134193; 105473927; 105591612; 108294618; 5757; 712553	LOC111527560; PTMA	1.18592	1.05654
P42356	phosphatidylinositol 4-kinase alpha [OS=Homo sapiens]	57.336	10	14	38	14	2102	236.7	14	Pf00454, Pf00613, Pf19274	5297	PI4KA	0.213068	0.0826779
P24534	Elongation factor 1-beta [OS=Homo sapiens]	57.313	42	10	121	9	225	24.7	10	Pf00736, Pf10587	1933	EEF1B2	0.00470944	0.00490992
Q9BZE4	Nucleolar GTP-binding protein 1 [OS=Homo sapiens]	57.252	17	14	69	14	634	73.9	14	Pf06858, Pf08155, Pf17835	23560	GTPBP4	-0.151939	0.120973
Q96I99-1	Succinate--CoA ligase [GDP-forming] subunit beta, mitochondrial [OS=Homo sapiens]	57.171	28	13	100	13	432	46.5	13	Pf00549, Pf08442	8801	SUCLG2	-0.316827	0.643453
Q01844	RNA-binding protein EWS [OS=Homo sapiens]	57.112	14	9	77	9	656	68.4	9	Pf00076, Pf00641	2130	EWSR1	-0.0516352	0.0624331
O75146	Huntingtin-interacting protein 1-related protein [OS=Homo sapiens]	56.957	16	16	61	16	1068	119.3	16	Pf01608, Pf07651, Pf16515	9026	HIP1R	0.0492049	0.0357311
Q8IZP0	abl interactor 1 [OS=Homo sapiens]	56.904	20	9	54	6	508	55	9	Pf00018, Pf07815	10006	ABI1	-0.455541	0.405331
Q9NTZ6	RNA-binding protein 12 [OS=Homo sapiens]	56.9	14	12	124	12	932	97.3	12	Pf00076	10137	RBM12	0.0321282	0.0396485
P62993	Growth factor receptor-bound protein 2 [OS=Homo sapiens]	56.882	56	12	134	12	217	25.2	12	Pf00017, Pf00018	2885	GRB2	-0.115667	0.19103
P53582	Methionine aminopeptidase 1 [OS=Homo sapiens]	56.862	33	10	40	10	386	43.2	10	Pf00557, Pf15801	23173	METAP1	0.108664	0.104031
P30084	Enoyl-CoA hydratase, mitochondrial [OS=Homo sapiens]	56.816	45	12	110	12	290	31.4	12	Pf00378	1892	ECHS1	0.0450303	0.0449961
P62899	60S ribosomal protein L31 [OS=Homo sapiens]	56.799	61	9	94	9	125	14.5	9	Pf01198	6160	RPL31	-1.02595	0.745063
Q8N766-1	ER membrane protein complex subunit 1 [OS=Homo sapiens]	56.783	18	12	61	12	993	111.7	12	Pf07774, Pf13360	23065	EMC1	0.340487	0.590905
P10515	Dihydrolipoyllysine-residue acetyltransferase component of pyruvate dehydrogenase complex, mitochondrial [OS=Homo sapiens]	56.744	17	9	74	9	647	69	9	Pf00198, Pf00364, Pf02817	1737	DLAT	0.452531	0.499501
Q9P016	Thymocyte nuclear protein 1 [OS=Homo sapiens]	56.724	66	12	66	12	225	25.7	12	Pf01878	29087	THYN1	0.0880196	0.0646826
Q16698	2,4-dienoyl-CoA reductase, mitochondrial [OS=Homo sapiens]	56.62	38	10	117	10	335	36	10	Pf13561	1666	DECR1	0.371751	0.339924
Q9H0S4	Probable ATP-dependent RNA helicase DDX47 [OS=Homo sapiens]	56.617	29	11	42	11	455	50.6	11	Pf00270, Pf00271	51202	DDX47	0.20806	0.137784
Q09161	Nuclear cap-binding protein subunit 1 [OS=Homo sapiens]	56.559	19	14	83	14	790	91.8	14	Pf02854, Pf09088, Pf09090	4686	NCBP1	0.321618	0.452599
Q8IYB7	DIS3-like exonuclease 2 [OS=Homo sapiens]	56.301	21	11	58	11	885	99.2	11	Pf00773, Pf17216, Pf17849, Pf17877	129563	DIS3L2	0.43047	0.570578
O14964	Hepatocyte growth factor-regulated tyrosine kinase substrate [OS=Homo sapiens]	56.28	14	13	72	13	777	86.1	13	Pf00790, Pf01363, Pf12210	9146	HGS	-0.303051	0.354176
Q13464	Rho-associated protein kinase 1 [OS=Homo sapiens]	56.26	12	15	83	10	1354	158.1	15	Pf00069, Pf08912	6093	ROCK1	-0.0379608	0.0336246
O95782	AP-2 complex subunit alpha-1 [OS=Homo sapiens]	56.248	20	19	131	15	977	107.5	19	Pf01602, Pf02296, Pf02883	160	AP2A1	0.330279	0.49824
P61764	Syntaxin-binding protein 1 [OS=Homo sapiens]	56.232	19	10	73	10	594	67.5	10	Pf00995	6812	STXBP1	0.156893	0.110093
P28074-1	proteasome subunit beta type-5 [OS=Homo sapiens]	56.177	31	9	147	9	263	28.5	9	Pf00227	100173015; 100988289; 467401; 5693	PSMB5	0.386688	0.772711
Q6PI48	Aspartate--tRNA ligase, mitochondrial [OS=Homo sapiens]	55.919	24	14	65	14	645	73.5	14	Pf00152, Pf01336, Pf02938	55157	DARS2	0.262841	0.282035
Q9UQN3-1	Charged multivesicular body protein 2b [OS=Homo sapiens]	55.899	38	12	57	12	213	23.9	12	Pf03357	100172566; 100972013; 101138549; 25978; 735485	CHMP2B	-0.527054	0.6827
O94874-1	E3 UFM1-protein ligase 1 [OS=Homo sapiens]	55.845	19	12	63	12	794	89.5	12	Pf09743	23376	UFL1	-0.0993202	0.130289
Q9BRX2	Protein pelota homolog [OS=Homo sapiens]	55.728	26	10	90	10	385	43.3	10	Pf03463, Pf03464, Pf03465	53918	PELO	0.0412602	0.085261
Q9Y606	tRNA pseudouridine synthase A [OS=Homo sapiens]	55.715	33	10	43	10	427	47.4	10	Pf01416	80324	PUS1	0.357818	0.795757
P06703	protein S100-A6 [OS=Homo sapiens]	55.7	50	9	124	9	90	10.2	9	Pf01023	6277	S100A6	1.00415	0.680179
O15231-3	Isoform 3 of Zinc finger protein 185 [OS=Homo sapiens]	55.697	20	10	50	6	690	73.6	10			ZNF185	0.486551	0.274431
Q13185	chromobox protein homolog 3 [OS=Homo sapiens]	55.686	51	9	55	7	183	20.8	9	Pf00385, Pf01393	11335	CBX3	0.165015	0.149677
P62318	small nuclear ribonucleoprotein sm d3 [OS=Homo sapiens]	55.592	56	8	67	8	126	13.9	8	Pf01423	6634	SNRPD3	-1.6411	1.02072
Q96C86	M7GpppX diphosphatase [OS=Homo sapiens]	55.55	41	11	73	11	337	38.6	11	Pf05652, Pf11969	28960	DCPS	0.962288	1.77716
O75122-3	Isoform 3 of CLIP-associating protein 2 [OS=Homo sapiens]	55.533	11	13	52	1	1515	165.8	13				-0.91152	0.927075
Q16629	serine/arginine-rich splicing factor 7 [OS=Homo sapiens]	55.531	33	8	77	8	238	27.4	8	Pf00076	6432	SRSF7	-0.258421	0.253661
O60826	Coiled-coil domain-containing protein 22 [OS=Homo sapiens]	55.497	18	7	54	7	627	70.7	7	Pf05667	28952	CCDC22	0.0924617	0.0884642
Q9HD20	manganese-transporting ATPase 13A1 [OS=Homo sapiens]	55.36	14	13	40	13	1204	132.9	13	Pf00122, Pf00702	57130	ATP13A1	0.667884	0.392203
Q13409-3	Isoform 2C of Cytoplasmic dynein 1 intermediate chain 2 [OS=Homo sapiens]	55.331	27	13	61	13	612	68.4	13			DYNC1I2	-0.434517	0.389054
Q16775-1	Hydroxyacylglutathione hydrolase, mitochondrial [OS=Homo sapiens]	55.294	35	7	102	7	308	33.8	7	Pf00753, Pf16123	3029	HAGH	0.579956	0.607512
O75400	pre-mRNA-processing factor 40 homolog A [OS=Homo sapiens]	55.252	12	12	71	12	957	108.7	12	Pf00397, Pf01846	55660	PRPF40A	-0.00894085	0.00871645
P48147	prolyl endopeptidase [OS=Homo sapiens]	55.222	24	13	57	13	710	80.6	13	Pf00326, Pf02897	5550	PREP	0.626014	0.864168
Q8WU90	Zinc finger CCCH domain-containing protein 15 [OS=Homo sapiens]	55.221	31	12	95	12	426	48.6	12	Pf00642, Pf16543	55854	ZC3H15	-0.241039	0.217501
P28072	Proteasome subunit beta type-6 [OS=Homo sapiens]	55.167	40	8	94	8	239	25.3	8	Pf00227	5694	PSMB6	0.266937	0.495899
P23142-4	Isoform C of Fibulin-1 [OS=Homo sapiens]	55.16	13	7	58	2	683	74.4	7			FBLN1	-0.235638	0.211256
Q9GZL7	ribosome biogenesis protein WDR12 [OS=Homo sapiens]	55.151	23	10	42	10	423	47.7	10	Pf00400, Pf08154	55759	WDR12	0.366434	0.285598
Q9H0C8	Integrin-linked kinase-associated serine/threonine phosphatase 2C [OS=Homo sapiens]	55.094	37	10	44	10	392	42.9	10	Pf00481	80895	ILKAP	0.110096	0.118597
Q5JTZ9	alanine--tRNA ligase, mitochondrial [OS=Homo sapiens]	55.03	17	13	71	13	985	107.3	13	Pf01411, Pf07973	57505	AARS2	-0.632611	0.791802
Q92890-1	Isoform Long of Ubiquitin recognition factor in ER-associated degradation protein 1 [OS=Homo sapiens]	54.902	30	11	80	11	343	38.7	11			UFD1	0.37491	0.387205
O14639-1	Actin-binding LIM protein 1 [OS=Homo sapiens]	54.895	18	11	26	3	778	87.6	11	Pf00412, Pf02209, Pf16182	3983	ABLIM1	0.482564	0.510554
P49207	60S ribosomal protein L34 [OS=Homo sapiens]	54.808	53	13	102	13	117	13.3	13	Pf01199	6164	RPL34	-0.66895	0.78913
Q53H82	Endoribonuclease LACTB2 [OS=Homo sapiens]	54.684	49	12	75	12	288	32.8	12	Pf00753, Pf17778	51110	LACTB2	0.779494	1.19188
O75821	Eukaryotic translation initiation factor 3 subunit G [OS=Homo sapiens]	54.678	38	11	92	11	320	35.6	11	Pf00076, Pf12353	8666	EIF3G	0.708116	1.3043
Q9P2R7	Succinate--CoA ligase [ADP-forming] subunit beta, mitochondrial [OS=Homo sapiens]	54.592	26	13	93	13	463	50.3	13	Pf00549, Pf08442	8803	SUCLA2	0.21332	0.223081
O43660-1	Pleiotropic regulator 1 [OS=Homo sapiens]	54.563	34	12	28	12	514	57.2	12	Pf00400	5356	PLRG1	-0.745014	0.502285
Q13247	Serine/arginine-rich splicing factor 6 [OS=Homo sapiens]	54.486	33	13	108	8	344	39.6	13	Pf00076	6431	SRSF6	-0.56658	0.569546
Q06203	amidophosphoribosyltransferase [OS=Homo sapiens]	54.436	23	10	64	10	517	57.4	10	Pf00156, Pf13522	5471	PPAT	-0.945403	0.872259
Q16527	Cysteine and glycine-rich protein 2 [OS=Homo sapiens]	54.403	60	9	61	9	193	20.9	9	Pf00412	1466	CSRP2	-0.622719	0.611797
Q9BV57	1,2-dihydroxy-3-keto-5-methylthiopentene dioxygenase [OS=Homo sapiens]	54.346	53	8	56	8	179	21.5	8	Pf03079	55256	ADI1	0.167997	0.104409
P78385	keratin, type II cuticular Hb3 [OS=Homo sapiens]	54.335	26	12	35	6	493	54.2	12	Pf00038, Pf16208	3889	KRT83	-0.32638	0.269402
O75608	Acyl-protein thioesterase 1 [OS=Homo sapiens]	54.326	48	6	68	6	230	24.7	6	Pf02230	10434	LYPLA1	0.574746	0.675384
P55769	NHP2-like protein 1 [OS=Homo sapiens]	54.294	54	7	108	7	128	14.2	7	Pf01248	4809	SNU13	-0.624678	0.849071
P02751	fibronectin [OS=Homo sapiens]	54.251	6	12	55	12	2386	262.5	12				-0.554532	0.618931
Q15369-1	elongin-C [OS=Homo sapiens]	54.219	57	6	107	6	112	12.5	6	Pf03931	100028060; 100060902; 100153381; 100341083; 100404481; 100439601; 100628309; 100729701; 100757872; 100928425; 100994363; 101026337; 101050065; 101107798; 101358566; 101365614; 101563104; 101568710; 101686218; 101723674; 101926366; 102033470; 102090127; 102182517; 102267084; 102384075; 102444242; 102540948; 102560183; 102814552; 102993527; 103018321; 103070363; 103127875; 103236978; 103273345; 103…	eloc; Eloc; ELOC; eloc.L; eloca; LOC101358566; LOC101876177; LOC107159622; LOC107550711; LOC107664095; LOC107751353; LOC108935425; LOC109062479; LOC111156807; LOC113045545; LOC113937395; LOC114788746; LOC115195324; Tceb1; TCEB1	0.238115	0.66099
Q7KZI7-1	Serine/threonine-protein kinase MARK2 [OS=Homo sapiens]	54.023	22	12	57	9	788	87.9	12	Pf00069, Pf00627, Pf02149	100980135; 2011	MARK2	-0.0984577	0.0502209
Q66K14-1	TBC1 domain family member 9B [OS=Homo sapiens]	53.991	10	11	62	11	1250	140.4	11	Pf00566, Pf02893	23061	TBC1D9B	0.0220348	0.0190474
Q8TDD1	ATP-dependent RNA helicase DDX54 [OS=Homo sapiens]	53.951	18	12	56	12	881	98.5	12	Pf00270, Pf00271, Pf08147	79039	DDX54	0.0936233	0.0776533
Q8NBJ7-1	Sulfatase-modifying factor 2 [OS=Homo sapiens]	53.951	28	7	74	7	301	33.8	7	Pf03781	25870	SUMF2	0.65088	0.762996
Q16222-1	UDP-N-acetylhexosamine pyrophosphorylase [OS=Homo sapiens]	53.936	27	13	58	12	522	58.7	13	Pf01704	6675	UAP1	0.329673	0.225215
Q9BSJ2-1	Gamma-tubulin complex component 2 [OS=Homo sapiens]	53.921	18	14	67	14	902	102.5	14	Pf04130, Pf17681	10844	TUBGCP2	0.22667	0.147612
Q92667	A-kinase anchor protein 1, mitochondrial [OS=Homo sapiens]	53.903	12	7	59	7	903	97.3	7	Pf00013, Pf00567	8165	AKAP1	-0.132366	0.101243
Q3ZCQ8	Mitochondrial import inner membrane translocase subunit TIM50 [OS=Homo sapiens]	53.897	25	10	109	10	353	39.6	10	Pf03031	92609	TIMM50	-0.16703	0.46906
O15498	Synaptobrevin homolog YKT6 [OS=Homo sapiens]	53.89	45	8	75	8	198	22.4	8	Pf00957, Pf13774	10652	YKT6	0.485817	0.700266
Q5T6F2	Ubiquitin-associated protein 2 [OS=Homo sapiens]	53.847	12	10	67	10	1119	117	10	Pf12478	55833	UBAP2	0.429698	0.274712
O95834	echinoderm microtubule-associated protein-like 2 [OS=Homo sapiens]	53.833	19	9	44	8	649	70.6	9	Pf00400, Pf03451	24139	EML2	-0.0517112	0.0726534
Q86V48-1	Leucine zipper protein 1 [OS=Homo sapiens]	53.812	16	12	47	12	1076	120.2	12		7798	LUZP1	-0.17157	0.116375
Q68EM7	Rho GTPase-activating protein 17 [OS=Homo sapiens]	53.752	22	12	36	12	881	95.4	12	Pf00620, Pf03114	55114	ARHGAP17	-2.02252	0.796444
P56537-1	eukaryotic translation initiation factor 6 [OS=Homo sapiens]	53.714	55	7	83	7	245	26.6	7	Pf01912	100607278; 100981971; 101015154; 101152531; 102136039; 103216043; 104680526; 105496261; 105502556; 105533843; 105582316; 108538501; 3692; 458200; 709602	EIF6	0.277637	0.263194
O95487-1	Protein transport protein Sec24B [OS=Homo sapiens]	53.693	12	10	48	10	1268	137.3	10	Pf00626, Pf04810, Pf04811, Pf04815, Pf08033	10427	SEC24B	-0.0310437	0.0229651
P07686	Beta-hexosaminidase subunit beta [OS=Homo sapiens]	53.624	24	9	50	9	556	63.1	9	Pf00728, Pf14845	3074	HEXB	-0.400651	0.563623
Q9NYL9	tropomodulin-3 [OS=Homo sapiens]	53.593	43	11	91	11	352	39.6	11	Pf03250	29766	TMOD3	0.442562	0.631762
O15382	Branched-chain-amino-acid aminotransferase, mitochondrial [OS=Homo sapiens]	53.488	26	7	76	7	392	44.3	7	Pf01063	587	BCAT2	0.654595	1.26387
Q9GZR7	ATP-dependent RNA helicase DDX24 [OS=Homo sapiens]	53.482	19	12	50	11	859	96.3	12	Pf00270, Pf00271	57062	DDX24	-0.10294	0.161886
Q96EE3	nucleoporin Seh1 [OS=Homo sapiens]	53.404	27	10	57	10	360	39.6	10	Pf00400	81929	SEH1L	-0.0927611	0.0977849
Q5JRA6-1	Transport and Golgi organization protein 1 homolog [OS=Homo sapiens]	53.372	10	14	66	14	1907	213.6	14	Pf07653	375056	MIA3	0.10563	0.0771469
O95793	double-stranded RNA-binding protein Staufen homolog 1 [OS=Homo sapiens]	53.361	27	11	62	10	577	63.1	11	Pf00035, Pf16482	6780	STAU1	-0.0793796	0.0811656
O43290	U4/U6.U5 tri-snRNP-associated protein 1 [OS=Homo sapiens]	53.289	19	12	53	12	800	90.2	12	Pf03343, Pf19252	9092	SART1	-0.822642	0.902849
O14976	Cyclin-G-associated kinase [OS=Homo sapiens]	53.279	12	12	64	12	1311	143.1	12	Pf00069, Pf10409	2580	GAK	-0.388205	0.598459
P15374	Ubiquitin carboxyl-terminal hydrolase isozyme L3 [OS=Homo sapiens]	53.232	50	9	80	9	230	26.2	9	Pf01088	7347	UCHL3	0.510097	0.776781
Q8IX12	Cell division cycle and apoptosis regulator protein 1 [OS=Homo sapiens]	53.134	16	13	108	13	1150	132.7	13	Pf02037, Pf14443, Pf14444, Pf19256, Pf19257	55749	CCAR1	0.389299	0.637328
Q9H6T3	RNA polymerase II-associated protein 3 [OS=Homo sapiens]	53.134	27	13	48	13	665	75.7	13	Pf00515, Pf13176, Pf13181, Pf13877	79657	RPAP3	-0.339494	0.358529
O75569-1	Interferon-inducible double-stranded RNA-dependent protein kinase activator A [OS=Homo sapiens]	53.132	33	9	70	9	313	34.4	9	Pf00035	100997154; 105468965; 105579877; 459776; 703063; 8575	PRKRA	-0.160989	0.196458
P52306-1	Rap1 GTPase-GDP dissociation stimulator 1 [OS=Homo sapiens]	53.06	17	9	43	9	607	66.3	9	Pf00514	5910	RAP1GDS1	0.326791	0.360585
P11166	Solute carrier family 2, facilitated glucose transporter member 1 [OS=Homo sapiens]	53.029	11	10	82	10	492	54	10	Pf00083	6513	SLC2A1	0.93474	0.527179
Q9Y6D5	Brefeldin A-inhibited guanine nucleotide-exchange protein 2 [OS=Homo sapiens]	53.025	7	11	60	9	1785	201.9	11	Pf01369, Pf09324, Pf12783, Pf16213, Pf20252	10564	ARFGEF2	0.20736	0.199272
Q99961	Endophilin-A2 [OS=Homo sapiens]	52.99	37	12	84	9	368	41.5	12	Pf00018, Pf03114	6455	SH3GL1	-0.13866	0.154461
Q7L2H7	Eukaryotic translation initiation factor 3 subunit M [OS=Homo sapiens]	52.983	28	8	76	8	374	42.5	8	Pf01399, Pf18005	10480	EIF3M	0.571923	0.627381
P22061	protein-L-isoaspartate(D-aspartate) O-methyltransferase [OS=Homo sapiens]	52.98	38	11	88	11	227	24.6	11	Pf01135	5110	PCMT1	-0.0559124	0.0528452
O60493-1	sorting nexin-3 [OS=Homo sapiens]	52.876	61	8	45	8	162	18.8	8	Pf00787	100137455; 100173677; 100328699; 100478824; 100972079; 101039311; 101117083; 101324524; 101367337; 101422048; 101556057; 101682778; 101825574; 101956673; 102128152; 102179565; 102277889; 102529667; 102889713; 102920119; 102985089; 102997843; 103240623; 103267291; 104677469; 105000672; 105292472; 105492037; 105519469; 105581339; 105707476; 105815922; 107518486; 107975233; 108314720; 109263504; 109…	LOC111158258; Snx3; SNX3; Snx3_1	-1.10851	0.896865
Q9NR31	GTP-binding protein SAR1a [OS=Homo sapiens]	52.817	40	8	91	5	198	22.4	8	Pf00025	56681	SAR1A	0.975192	1.50091
P62879	Guanine nucleotide-binding protein G(I)/G(S)/G(T) subunit beta-2 [OS=Homo sapiens]	52.779	25	9	122	1	340	37.3	9	Pf00400	2783	GNB2	0.46225	0.498526
Q96P70	Importin-9 [OS=Homo sapiens]	52.7	13	10	65	10	1041	115.9	10	Pf03810	55705	IPO9	0.815567	1.30367
P12109	Collagen alpha-1(VI) chain [OS=Homo sapiens]	52.678	14	11	108	11	1028	108.5	11	Pf00092, Pf01391	1291	COL6A1	-0.0491478	0.0283694
Q6PIU2	Neutral cholesterol ester hydrolase 1 [OS=Homo sapiens]	52.673	34	11	78	11	408	45.8	11	Pf07859	57552	NCEH1	1.64224	1.59818
P47914	60S ribosomal protein L29 [OS=Homo sapiens]	52.668	52	13	93	13	159	17.7	13	Pf01779	6159	RPL29	-0.7246	0.638689
O75475-1	PC4 and SFRS1-interacting protein [OS=Homo sapiens]	52.639	20	12	91	10	530	60.1	12	Pf00855, Pf11467	101150483; 11168; 465001	PSIP1	-0.821678	0.581858
P49902	Cytosolic purine 5'-nucleotidase [OS=Homo sapiens]	52.527	28	11	52	11	561	64.9	11	Pf05761	22978	NT5C2	1.12767	1.17834
Q9NNW5	WD repeat-containing protein 6 [OS=Homo sapiens]	52.474	13	8	23	8	1121	121.6	8	Pf00400	11180	WDR6	0.40522	0.401266
P29084	transcription initiation factor iie subunit beta [OS=Homo sapiens]	52.434	36	11	24	11	291	33	11	Pf02186, Pf18121	2961	GTF2E2	0.100243	0.0764279
P09110-1	3-ketoacyl-CoA thiolase, peroxisomal [OS=Homo sapiens]	52.224	33	8	36	8	424	44.3	8	Pf00108, Pf02803	30; 460268	ACAA1	-0.70466	0.433261
Q8WYA6	Beta-catenin-like protein 1 [OS=Homo sapiens]	52.21	21	11	72	11	563	65.1	11	Pf08216	56259	CTNNBL1	0.276757	0.251485
Q14232	Translation initiation factor eIF-2B subunit alpha [OS=Homo sapiens]	52.16	37	10	99	10	305	33.7	10	Pf01008	1967	EIF2B1	0.63557	1.07918
Q9P0L0-2	Isoform 2 of Vesicle-associated membrane protein-associated protein A [OS=Homo sapiens]	52.059	34	10	109	1	294	32.6	10			VAPA	-0.069474	0.104222
Q13363-1	C-terminal-binding protein 1 [OS=Homo sapiens]	52.03	40	11	49	7	440	47.5	11	Pf00389, Pf02826	1487	CTBP1	0.0919279	0.103039
Q9H9B4	Sideroflexin-1 [OS=Homo sapiens]	52.017	33	11	67	10	322	35.6	11	Pf03820	94081	SFXN1	0.0314027	0.0327966
Q9NQR4	Omega-amidase NIT2 [OS=Homo sapiens]	51.973	46	9	73	9	276	30.6	9	Pf00795	56954	NIT2	0.453868	0.581041
Q8N3D4	EH domain-binding protein 1-like protein 1 [OS=Homo sapiens]	51.961	12	13	43	11	1523	161.8	13	Pf00307, Pf10358, Pf12130	254102	EHBP1L1	0.588823	0.63963
O14828	Secretory carrier-associated membrane protein 3 [OS=Homo sapiens]	51.922	31	9	83	9	347	38.3	9	Pf04144	10067	SCAMP3	0.24923	0.37831
P29218-1	Inositol monophosphatase 1 [OS=Homo sapiens]	51.922	36	11	88	11	277	30.2	11	Pf00459	3612	IMPA1	-0.0686395	0.0525461
Q9BWU0	kanadaptin [OS=Homo sapiens]	51.876	18	11	48	11	796	88.8	11	Pf00498	22950	SLC4A1AP	-0.39951	0.373812
O94966-5	Isoform 5 of Ubiquitin carboxyl-terminal hydrolase 19 [OS=Homo sapiens]	51.82	10	10	72	10	1419	155.9	10			USP19	0.156502	0.13491
P36915-1	Guanine nucleotide-binding protein-like 1 [OS=Homo sapiens]	51.724	21	9	37	9	607	68.6	9	Pf01926	2794	GNL1	0.380347	0.43121
O75934	Pre-mRNA-splicing factor spf27 [OS=Homo sapiens]	51.723	52	8	45	8	225	26.1	8	Pf05700	10286	BCAS2	-0.0170518	0.0116994
P52815	39S ribosomal protein L12, mitochondrial [OS=Homo sapiens]	51.7	33	9	70	9	198	21.3	9	Pf00542, Pf16320	6182	MRPL12	0.183565	0.209092
P62491-1	Ras-related protein Rab-11A [OS=Homo sapiens]	51.697	36	9	64	8	216	24.4	9	Pf00071	100009072; 100174499; 100386325; 100477283; 100676260; 100713435; 100767114; 100958340; 100986633; 101005850; 101031948; 101082410; 101128801; 101342403; 101363769; 101582013; 101683868; 101718831; 101829175; 101925291; 101970112; 102188223; 102515084; 102529421; 102772427; 102824497; 102898464; 102907843; 103013182; 103082090; 103245458; 103679069; 104662567; 104984684; 105309896; 105488335; 105…	LOC101342403; LOC101615114; LOC111159970; Rab11a; RAB11A	0.00132346	0.0014707
Q04206	Transcription factor p65 [OS=Homo sapiens]	51.548	28	12	54	12	551	60.2	12	Pf00554, Pf16179	5970	RELA	0.682844	1.4227
Q13555	Calcium/calmodulin-dependent protein kinase type II subunit gamma [OS=Homo sapiens]	51.532	31	14	67	9	558	62.6	14				0.476993	0.483638
P14550	alcohol dehydrogenase [NADP(+)] [OS=Homo sapiens]	51.426	49	11	61	10	325	36.6	11	Pf00248	10327	AKR1A1	0.672086	0.905345
O95218-1	Zinc finger Ran-binding domain-containing protein 2 [OS=Homo sapiens]	51.404	25	10	74	10	330	37.4	10	Pf00641	100411304; 100594783; 100995617; 101025331; 101039420; 101129473; 102141748; 105498371; 105508104; 105537918; 105595865; 703513; 744970; 9406	ZRANB2	-0.233742	0.271112
P36507	Dual specificity mitogen-activated protein kinase kinase 2 [OS=Homo sapiens]	51.376	29	12	80	5	400	44.4	12	Pf00069	5605	MAP2K2	0.649038	1.82587
Q92804-1	TATA-binding protein-associated factor 2N [OS=Homo sapiens]	51.307	30	13	83	11	592	61.8	13	Pf00076, Pf00641	8148	TAF15	-0.527386	0.765357
P35080-1	Profilin-2 [OS=Homo sapiens]	51.248	59	9	86	4	140	15	9	Pf00235	100173558; 100189697; 100404606; 100717681; 100964647; 101139387; 101581876; 101725935; 101925958; 102811100; 460989; 5217; 713460	Pfn2; PFN2	-0.4259	0.353588
Q96FQ6	Protein S100-A16 [OS=Homo sapiens]	51.222	55	6	54	6	103	11.8	6	Pf01023	140576	S100A16	0.154573	0.121082
O75844	caax prenyl protease 1 homolog [OS=Homo sapiens]	51.198	24	8	43	8	475	54.8	8	Pf01435, Pf16491	10269	ZMPSTE24	0.708402	0.993918
Q9Y6G9	Cytoplasmic dynein 1 light intermediate chain 1 [OS=Homo sapiens]	51.178	37	13	76	13	523	56.5	13	Pf05783	51143	DYNC1LI1	-0.191327	0.278038
Q9NP61-1	ADP-ribosylation factor GTPase-activating protein 3 [OS=Homo sapiens]	51.12	19	9	68	8	516	56.9	9	Pf01412	26286	ARFGAP3	0.405781	0.57058
Q8IU81	Interferon regulatory factor 2-binding protein 1 [OS=Homo sapiens]	51.101	35	12	57	11	584	61.6	12	Pf00097, Pf11261	26145	IRF2BP1	-0.86371	0.699475
Q96T88	E3 ubiquitin-protein ligase UHRF1 [OS=Homo sapiens]	51.088	16	11	59	11	793	89.8	11	Pf00240, Pf00628, Pf02182, Pf12148	29128	UHRF1	-0.070352	0.0731557
Q53H12	Acylglycerol kinase, mitochondrial [OS=Homo sapiens]	51.06	32	11	49	11	422	47.1	11	Pf00781, Pf19712	55750	AGK	0.572321	0.896293
P04899-1	guanine nucleotide-binding protein G(i) subunit alpha-2 [OS=Homo sapiens]	51.034	42	10	84	5	355	40.4	10	Pf00503	101011251; 103227664; 103255466; 104667102; 105480474; 105509681; 105573715; 108526962; 2771; 703780	GNAI2	0.42793	0.388794
Q9UH65	Switch-associated protein 70 [OS=Homo sapiens]	51.008	18	13	85	12	585	69	13	Pf00169	23075	SWAP70	0.327253	0.290489
Q05048	Cleavage stimulation factor subunit 1 [OS=Homo sapiens]	50.938	28	10	40	10	431	48.3	10	Pf00400, Pf16699	1477	CSTF1	0.0893509	0.0960545
Q9Y3B7-1	39S ribosomal protein L11, mitochondrial [OS=Homo sapiens]	50.933	63	10	104	10	192	20.7	10	Pf00298, Pf03946	100973378; 466677; 65003	MRPL11	-0.0835279	0.060131
Q9Y2T2	ap-3 complex subunit mu-1 [OS=Homo sapiens]	50.899	33	9	92	8	418	46.9	9	Pf00928, Pf01217	26985	AP3M1	0.461873	1.3448
Q9BVK6	Transmembrane emp24 domain-containing protein 9 [OS=Homo sapiens]	50.893	43	9	66	8	235	27.3	9	Pf01105	54732	TMED9	-0.17183	0.206308
Q71RC2	La-related protein 4 [OS=Homo sapiens]	50.89	17	7	46	7	724	80.5	7	Pf05383	113251	LARP4	-0.0818855	0.0632222
Q9NVS9	Pyridoxine-5'-phosphate oxidase [OS=Homo sapiens]	50.809	37	6	65	6	261	30	6	Pf01243, Pf10590	55163	PNPO	0.0944427	0.0858584
Q96CV9-1	Optineurin [OS=Homo sapiens]	50.695	24	12	33	12	577	65.9	12	Pf11577, Pf16516, Pf18414		OPTN	0.372684	0.411559
Q9UNE7-1	E3 ubiquitin-protein ligase CHIP [OS=Homo sapiens]	50.563	44	13	52	13	303	34.8	13	Pf04564, Pf12895, Pf18391	100442467; 100972088; 102128000; 10273; 103225621; 104676942; 105485895; 105574288; 108519428; 453803; 697105	STUB1	-0.397842	0.346782
P08134	Rho-related GTP-binding protein RhoC [OS=Homo sapiens]	50.525	31	8	105	2	193	22	8	Pf00071	389	RHOC	-0.357161	0.471079
Q9H444	Charged multivesicular body protein 4b [OS=Homo sapiens]	50.474	32	12	162	10	224	24.9	12	Pf03357	128866	CHMP4B	0.068949	0.0817262
Q86TB9	Protein PAT1 homolog 1 [OS=Homo sapiens]	50.446	18	8	53	8	770	86.8	8	Pf09770	219988	PATL1	0.200398	0.202989
Q14318	peptidyl-prolyl cis-trans isomerase FKBP8 [OS=Homo sapiens]	50.441	29	10	45	10	412	44.5	10	Pf00254	23770	FKBP8	-0.215099	0.177247
Q9UHN6-1	Cell surface hyaluronidase [OS=Homo sapiens]	50.252	11	14	51	14	1383	154.3	14	Pf10162, Pf15711	23670	CEMIP2; TMEM2	1.20309	0.745844
Q9Y5M8	signal recognition particle receptor subunit beta [OS=Homo sapiens]	50.245	41	11	65	11	271	29.7	11	Pf09439	58477	SRPRB	0.531089	0.923263
Q99436	Proteasome subunit beta type-7 [OS=Homo sapiens]	50.217	26	6	66	6	277	29.9	6	Pf00227, Pf12465	5695	PSMB7	0.444916	0.812746
P26885	Peptidyl-prolyl cis-trans isomerase FKBP2 [OS=Homo sapiens]	50.145	56	8	67	8	142	15.6	8	Pf00254	2286	FKBP2	1.10614	3.00973
Q13564-1	NEDD8-activating enzyme E1 regulatory subunit [OS=Homo sapiens]	50.138	28	12	36	12	534	60.2	12	Pf00899	8883	NAE1	-0.465966	0.646053
Q96KP1	exocyst complex component 2 [OS=Homo sapiens]	50.097	15	11	61	11	924	104	11	Pf01833, Pf15469	55770	EXOC2	-0.0697235	0.0733689
P21964-1	Catechol O-methyltransferase [OS=Homo sapiens]	50.07	56	10	66	10	271	30	10	Pf01596	1312	COMT	0.158971	0.130246
Q12849	G-rich sequence factor 1 [OS=Homo sapiens]	50.026	27	10	61	10	480	53.1	10	Pf00076	2926	GRSF1	0.545365	0.35623
Q13492-1	Phosphatidylinositol-binding clathrin assembly protein [OS=Homo sapiens]	50	25	12	59	12	652	70.7	12	Pf07651	8301	PICALM	0.353049	0.287592
P0C0L4-1	Complement C4-A [OS=Homo sapiens]	49.854	7	10	119	10	1744	192.7	10	Pf00207, Pf01759, Pf01821, Pf01835, Pf07677, Pf07678, Pf07703, Pf17789, Pf17791	720; 721	C4A	-0.592765	0.562601
Q96RQ3	Methylcrotonoyl-CoA carboxylase subunit alpha, mitochondrial [OS=Homo sapiens]	49.786	14	8	41	8	725	80.4	8	Pf00289, Pf00364, Pf02785, Pf02786	56922	MCCC1	-0.155502	0.0849531
Q9NTJ5	Phosphatidylinositide phosphatase SAC1 [OS=Homo sapiens]	49.745	16	10	41	10	587	66.9	10	Pf02383	22908	SACM1L	0.108133	0.120619
O00541-1	Pescadillo homolog [OS=Homo sapiens]	49.745	23	11	93	11	588	68	11	Pf06732, Pf16589	23481	PES1	0.190157	0.221166
Q9Y3U8	60S ribosomal protein L36 [OS=Homo sapiens]	49.711	59	11	116	11	105	12.2	11	Pf01158	25873	RPL36	-0.544624	0.565741
Q9Y371	Endophilin-B1 [OS=Homo sapiens]	49.624	38	11	48	11	365	40.8	11	Pf03114, Pf14604	51100	SH3GLB1	-0.0677517	0.053125
P09012	U1 SMALL NUCLEAR RIBONUCLEOPROTEIN A [OS=Homo sapiens]	49.592	29	7	120	6	282	31.3	7	Pf00076	6626	SNRPA	-0.0242423	0.0171758
O00461	Golgi integral membrane protein 4 [OS=Homo sapiens]	49.472	16	10	38	10	696	81.8	10		27333	GOLIM4	-0.072384	0.0598691
Q7Z4W1	L-xylulose reductase [OS=Homo sapiens]	49.452	39	10	85	10	244	25.9	10	Pf13561	51181	DCXR	-0.0792617	0.0473837
O75688	Protein phosphatase 1B [OS=Homo sapiens]	49.452	28	9	67	7	479	52.6	9	Pf00481, Pf07830	5495	PPM1B	0.0962411	0.0782738
O15042	U2 snRNP-associated SURP motif-containing protein [OS=Homo sapiens]	49.429	15	14	71	14	1029	118.2	14	Pf00076, Pf01805, Pf04818, Pf08312	23350	U2SURP	0.322181	0.903966
Q9NVX2	Notchless protein homolog 1 [OS=Homo sapiens]	49.366	23	10	65	10	485	53.3	10	Pf00400, Pf08154	54475	NLE1	0.0426197	0.0597374
Q9Y2W2	WW domain-binding protein 11 [OS=Homo sapiens]	49.291	16	10	55	10	641	70	10	Pf09429	51729	WBP11	0.589954	1.04377
Q96EY1-1	DnaJ homolog subfamily A member 3, mitochondrial [OS=Homo sapiens]	49.003	23	7	42	7	480	52.5	7	Pf00226, Pf00684, Pf01556	9093	DNAJA3	0.073529	0.133279
Q8IY17-1	Neuropathy target esterase [OS=Homo sapiens]	48.959	11	10	53	10	1366	149.9	10				0.897115	0.867307
Q5GLZ8-1	Probable E3 ubiquitin-protein ligase HERC4 [OS=Homo sapiens]	48.955	13	8	60	8	1057	118.5	8	Pf00415, Pf00632	26091	HERC4	0.889711	1.00006
P61758	Prefoldin subunit 3 [OS=Homo sapiens]	48.894	55	11	85	11	197	22.6	11				-0.274313	0.349735
P48960-1	CD97 antigen [OS=Homo sapiens]	48.892	15	9	58	9	835	91.8	9	Pf00002, Pf01825, Pf07645	976	ADGRE5	1.11585	0.702476
P60866	40S ribosomal protein S20 [OS=Homo sapiens]	48.877	66	11	63	11	119	13.4	11	Pf00338	6224	RPS20	-0.566038	0.594478
P36957	Dihydrolipoyllysine-residue succinyltransferase component of 2-oxoglutarate dehydrogenase complex, mitochondrial [OS=Homo sapiens]	48.815	25	11	100	11	453	48.7	11	Pf00198, Pf00364	1743	DLST	0.973555	0.79343
Q92879	CUGBP Elav-like family member 1 [OS=Homo sapiens]	48.779	26	12	91	8	486	52	12	Pf00076	10658	CELF1	0.0197787	0.0168579
Q8N6T3-1	ADP-ribosylation factor GTPase-activating protein 1 [OS=Homo sapiens]	48.721	30	9	64	9	406	44.6	9	Pf01412	55738	ARFGAP1	0.229141	0.303005
P08397-1	porphobilinogen deaminase [OS=Homo sapiens]	48.688	30	9	80	9	361	39.3	9	Pf01379, Pf03900	3145; 744366	HMBS	0.0434394	0.037336
Q8WXI9	Transcriptional repressor p66-beta [OS=Homo sapiens]	48.58	21	10	65	9	593	65.2	10	Pf00320, Pf16563	57459	GATAD2B	0.430581	0.522171
P63208	s-phase kinase-associated protein 1 [OS=Homo sapiens]	48.545	77	9	78	9	163	18.6	9	Pf01466, Pf03931	6500	SKP1	0.353294	0.341716
Q9HD45	Transmembrane 9 superfamily member 3 [OS=Homo sapiens]	48.544	16	8	76	8	589	67.8	8	Pf02990	56889	TM9SF3	0.473911	0.752045
Q4VC31	coiled-coil domain-containing protein 58 [OS=Homo sapiens]	48.506	56	8	68	8	144	16.6	8	Pf09774	131076	MIX23	0.254312	0.257316
Q9NTI5	Sister chromatid cohesion protein PDS5 homolog B [OS=Homo sapiens]	48.48	10	11	47	8	1447	164.6	11	Pf20168	23047	PDS5B	-0.378314	0.673821
P63000-2	Isoform B of Ras-related C3 botulinum toxin substrate 1 [OS=Homo sapiens]	48.462	48	10	111	5	211	23.5	10			RAC1	0.250084	0.335608
P19971	thymidine phosphorylase [OS=Homo sapiens]	48.383	21	9	36	9	482	49.9	9	Pf00591, Pf02885, Pf07831	1890	TYMP	1.52285	1.18163
Q9UMX5	Neudesin [OS=Homo sapiens]	48.374	54	7	42	7	172	18.8	7	Pf00173	29937	NENF	0.32455	0.608483
Q9H832	Ubiquitin-conjugating enzyme E2 Z [OS=Homo sapiens]	48.368	24	8	74	8	354	38.2	8	Pf00179	65264	UBE2Z	0.521521	1.03127
Q9UI30	Multifunctional methyltransferase subunit TRM112-like protein [OS=Homo sapiens]	48.298	65	6	55	6	125	14.2	6	Pf03966	51504	TRMT112	-0.381763	0.567972
Q15813	Tubulin-specific chaperone E [OS=Homo sapiens]	48.246	31	12	67	12	527	59.3	12	Pf01302, Pf14560	6905	TBCE	-0.504566	1.12868
Q9UKX7	Nuclear pore complex protein Nup50 [OS=Homo sapiens]	48.242	33	11	34	11	468	50.1	11	Pf00638, Pf08911	10762	NUP50	0.0663134	0.0740343
P24666-1	Low molecular weight phosphotyrosine protein phosphatase [OS=Homo sapiens]	48.175	44	7	83	7	158	18	7	Pf01451	101148243; 458990; 52	ACP1	0.197914	0.312289
Q13188	serine/threonine-protein kinase 3 [OS=Homo sapiens]	48.155	26	10	31	7	491	56.3	10	Pf00069, Pf11629	6788	STK3	-0.333969	0.246222
Q9UIJ7-1	GTP:AMP phosphotransferase AK3, mitochondrial [OS=Homo sapiens]	48.101	61	10	69	10	227	25.6	10	Pf00406, Pf05191	101147145; 50808	AK3	-0.255658	0.167084
O14908-1	PDZ domain-containing protein GIPC1 [OS=Homo sapiens]	48.064	33	6	77	6	333	36	6	Pf00595	10755	GIPC1	0.438353	0.608138
P61086	Ubiquitin-conjugating enzyme E2 K [OS=Homo sapiens]	47.983	43	9	83	9	200	22.4	9	Pf00179, Pf00627	3093	UBE2K	0.785339	1.33877
Q08379	Golgin subfamily A member 2 [OS=Homo sapiens]	47.797	13	10	76	10	1002	113	10	Pf15070, Pf19046	2801	GOLGA2	0.254757	0.149463
Q9Y2X7-1	ARF GTPase-activating protein GIT1 [OS=Homo sapiens]	47.775	19	10	46	8	761	84.3	10	Pf01412, Pf08518, Pf12205, Pf12796, Pf16559	28964	GIT1	-0.622723	0.654184
P53367-2	Isoform A of Arfaptin-1 [OS=Homo sapiens]	47.771	33	10	36	10	341	38.6	10			ARFIP1	-0.232416	0.367529
P35250-1	Replication factor C subunit 2 [OS=Homo sapiens]	47.769	29	8	35	8	354	39.1	8	Pf00004, Pf08542	5982	RFC2	0.0844718	0.0514387
Q9BWE0	Replication initiator 1 [OS=Homo sapiens]	47.761	27	10	55	10	567	63.5	10	Pf00096	29803	REPIN1	0.556281	0.595878
Q96ST3	Paired amphipathic helix protein Sin3a [OS=Homo sapiens]	47.725	12	13	47	13	1273	145.1	13	Pf02671, Pf08295, Pf16879	25942	SIN3A	-0.19206	0.140551
Q4G0N4	NAD kinase 2, mitochondrial [OS=Homo sapiens]	47.716	28	8	25	8	442	49.4	8	Pf01513	133686	NADK2	0.5322	0.57218
Q8N684-1	Cleavage and polyadenylation specificity factor subunit 7 [OS=Homo sapiens]	47.56	28	11	97	11	471	52	11	Pf00076	100438768; 101049705; 104679388; 105577592; 108297186; 108533612; 451237; 693730; 79869	CPSF7	-0.112503	0.0906047
O95571	Persulfide dioxygenase ETHE1, mitochondrial [OS=Homo sapiens]	47.517	42	6	59	6	254	27.9	6	Pf00753	23474	ETHE1	-0.0701	0.0541129
P33240	cleavage stimulation factor subunit 2 [OS=Homo sapiens]	47.413	26	11	24	5	577	60.9	11	Pf00076, Pf14304, Pf14327	1478	CSTF2	-0.00939622	0.00600576
Q9BXW7	Haloacid dehalogenase-like hydrolase domain-containing 5 [OS=Homo sapiens]	47.376	31	10	53	10	423	46.3	10	Pf13344	27440	HDHD5	0.525891	0.616965
Q9UBS4	DnaJ homolog subfamily B member 11 [OS=Homo sapiens]	47.354	25	8	56	8	358	40.5	8	Pf00226, Pf01556	51726	DNAJB11	0.395599	0.634328
P19823	Inter-alpha-trypsin inhibitor heavy chain H2 [OS=Homo sapiens]	47.311	11	10	156	10	946	106.4	10	Pf00092, Pf06668, Pf08487	3698	ITIH2	-0.435751	0.479486
P52788-1	Spermine synthase [OS=Homo sapiens]	47.305	32	10	91	10	366	41.2	10	Pf01564, Pf17284, Pf17950	100455032; 100592294; 108312672; 6611; 739762	SMS	0.414536	1.28911
Q9NP79	Vacuolar protein sorting-associated protein VTA1 homolog [OS=Homo sapiens]	47.284	32	10	27	10	307	33.9	10	Pf04652, Pf18097	51534	VTA1	-0.651946	0.544499
P53384	Cytosolic Fe-S cluster assembly factor nubp1 [OS=Homo sapiens]	47.277	31	8	70	8	320	34.5	8	Pf10609	4682	NUBP1	0.215321	0.309352
Q92522	Histone H1x [OS=Homo sapiens]	47.271	42	9	49	9	213	22.5	9	Pf00538	8971	H1-10	-1.56175	1.09824
P27448-5	MAP/microtubule affinity-regulating kinase 3 [OS=Homo sapiens]	47.245	16	9	41	6	753	84.4	9				-0.135421	0.0882547
P08240-1	signal recognition particle receptor subunit alpha [OS=Homo sapiens]	47.231	20	11	63	11	638	69.8	11	Pf00448, Pf02881, Pf04086	100976470; 466844; 6734	SRPRA	0.958992	1.11275
Q9BRP8	Partner of Y14 and mago [OS=Homo sapiens]	47.195	62	9	67	9	204	22.6	9	Pf09282	84305	PYM1	-0.2918	0.273878
P49593	Protein phosphatase 1F [OS=Homo sapiens]	47.179	21	8	55	8	454	49.8	8	Pf00481	9647	PPM1F	-0.259269	0.29358
Q9BV20-1	methylthioribose-1-phosphate isomerase [OS=Homo sapiens]	47.133	39	10	37	10	369	39.1	10	Pf01008	84245	MRI1	-0.360028	0.328519
Q96DI7	U5 small nuclear ribonucleoprotein 40 kDa protein [OS=Homo sapiens]	46.934	41	9	24	9	357	39.3	9	Pf00400	9410	SNRNP40	-0.813478	1.0508
Q9H488-1	GDP-fucose protein O-fucosyltransferase 1 [OS=Homo sapiens]	46.861	28	6	71	6	388	43.9	6	Pf10250	23509; 449504	POFUT1	0.268923	0.236461
Q7Z4V5	Hepatoma-derived growth factor-related protein 2 [OS=Homo sapiens]	46.814	14	9	95	7	671	74.3	9	Pf00855, Pf11467	84717	HDGFL2	-0.0367331	0.0267495
O00154	cytosolic acyl coenzyme A thioester hydrolase [OS=Homo sapiens]	46.772	30	11	118	11	380	41.8	11	Pf03061	11332	ACOT7	0.566053	0.964535
P49458	Signal recognition particle 9 kDa protein [OS=Homo sapiens]	46.703	64	10	73	10	86	10.1	10	Pf05486	6726	SRP9	0.13224	0.125291
P01023	alpha-2-macroglobulin [OS=Homo sapiens]	46.608	9	11	154	9	1474	163.2	11	Pf00207, Pf01835, Pf07677, Pf07678, Pf07703, Pf17789, Pf17791	2	A2M	-0.739371	0.898911
P61026	ras-related protein rab-10 [OS=Homo sapiens]	46.6	43	10	86	5	200	22.5	10	Pf00071	10890	RAB10	0.301539	0.697446
Q8NCW5	NAD(P)H-hydrate epimerase [OS=Homo sapiens]	46.554	39	9	119	9	288	31.7	9	Pf03853	128240	NAXE	0.596044	0.98927
P63167	Dynein light chain 1, cytoplasmic [OS=Homo sapiens]	46.485	74	8	77	4	89	10.4	8	Pf01221	8655	DYNLL1	0.132452	0.166596
Q9NQT8	Kinesin-like protein KIF13B [OS=Homo sapiens]	46.385	7	11	37	9	1826	202.7	11	Pf00225, Pf00498, Pf01302, Pf12423, Pf12473, Pf16183	23303	KIF13B	0.0390187	0.0259808
P11802	Cyclin-dependent kinase 4 [OS=Homo sapiens]	46.325	42	10	43	9	303	33.7	10	Pf00069	1019	CDK4	-0.406512	0.299749
Q99570	Phosphoinositide 3-kinase regulatory subunit 4 [OS=Homo sapiens]	46.314	9	9	35	9	1358	153	9	Pf00069, Pf00400	30849	PIK3R4	0.377783	0.324136
Q96KG9	N-terminal kinase-like protein [OS=Homo sapiens]	46.306	19	11	68	11	808	89.6	11	Pf00069	57410	SCYL1	0.839802	2.11461
P49756-1	RNA-binding protein 25 [OS=Homo sapiens]	46.248	13	9	76	9	843	100.1	9	Pf00076, Pf01480	100968641; 101133379; 453012; 58517	RBM25	0.292457	0.294376
Q9NVP1	ATP-dependent RNA helicase DDX18 [OS=Homo sapiens]	46.231	21	12	45	12	670	75.4	12	Pf00270, Pf00271, Pf13959	8886	DDX18	0.403997	0.298675
P51970	NADH dehydrogenase [ubiquinone] 1 alpha subcomplex subunit 8 [OS=Homo sapiens]	46.225	55	8	47	8	172	20.1	8	Pf06747	4702	NDUFA8	-0.211834	0.198454
P54709	sodium/potassium-transporting ATPase subunit beta-3 [OS=Homo sapiens]	46.222	45	9	50	9	279	31.5	9	Pf00287	483	ATP1B3	1.07515	1.09767
Q86WJ1-1	Chromodomain-helicase-DNA-binding protein 1-like [OS=Homo sapiens]	46.195	11	11	24	11	897	100.9	11				-1.37067	1.13006
P16104	Histone H2AX [OS=Homo sapiens]	46.011	64	9	57	3	143	15.1	9	Pf00125, Pf16211	3014	H2AX	-0.0930683	0.0964682
P02794	Ferritin heavy chain [OS=Homo sapiens]	45.992	35	6	45	6	183	21.2	6	Pf00210	2495	FTH1	0.119112	0.071757
Q9NRV9	Heme-binding protein 1 [OS=Homo sapiens]	45.958	60	9	32	9	189	21.1	9	Pf04832	50865	HEBP1	0.0820424	0.0851759
Q9UKK3	Poly [ADP-ribose] polymerase 4 [OS=Homo sapiens]	45.896	8	9	33	9	1724	192.5	9	Pf00092, Pf00533, Pf00644, Pf08487	143	PARP4	-0.243766	0.218441
P35813	Protein phosphatase 1A [OS=Homo sapiens]	45.882	37	11	47	9	382	42.4	11	Pf00481, Pf07830	5494	PPM1A	-0.173307	0.158277
O43747-1	AP-1 complex subunit gamma-1 [OS=Homo sapiens]	45.875	16	13	83	12	822	91.3	13	Pf01602, Pf02883	100394696; 100990351; 101029636; 101144815; 104654751; 105491316; 105525992; 105537202; 108311657; 108527464; 164; 454228	AP1G1	0.381882	0.657087
O75663	TIP41-like protein [OS=Homo sapiens]	45.798	42	9	43	9	272	31.4	9	Pf04176	261726	TIPRL	-0.197472	0.252336
Q9H7B2	Ribosome production factor 2 homolog [OS=Homo sapiens]	45.773	32	11	43	11	306	35.6	11	Pf04427	84154	RPF2	-0.138142	0.10782
Q9UGP8	Translocation protein SEC63 homolog [OS=Homo sapiens]	45.742	14	9	52	9	760	87.9	9	Pf00226, Pf02889	11231	SEC63	0.814335	2.21893
P48507	Glutamate--cysteine ligase regulatory subunit [OS=Homo sapiens]	45.709	20	7	69	7	274	30.7	7	Pf00248	2730	GCLM	0.213966	0.212802
Q15555	Microtubule-associated protein RP/EB family member 2 [OS=Homo sapiens]	45.702	26	8	61	8	327	37	8	Pf00307, Pf03271	10982	MAPRE2	-0.981574	1.32364
Q5TFE4	5'-nucleotidase domain-containing protein 1 [OS=Homo sapiens]	45.69	27	11	65	11	455	51.8	11	Pf05761	221294	NT5DC1	0.372881	0.446218
Q13526	peptidyl-prolyl cis-trans isomerase NIMA-interacting 1 [OS=Homo sapiens]	45.619	52	6	70	6	163	18.2	6	Pf00397, Pf00639	5300	PIN1	-0.24184	0.358142
Q8WX92	Negative elongation factor B [OS=Homo sapiens]	45.576	22	11	43	11	580	65.7	11	Pf06209	25920	NELFB	1.03188	1.53935
Q15750-1	TGF-beta-activated kinase 1 and MAP3K7-binding protein 1 [OS=Homo sapiens]	45.514	27	8	63	8	504	54.6	8	Pf00481	100587157; 100985128; 102122493; 10454; 105464421; 105538854; 105572923; 458845; 703409	MAP3K7IP1; TAB1	0.158261	0.148244
P98179	RNA-binding protein 3 [OS=Homo sapiens]	45.506	59	8	83	8	157	17.2	8	Pf00076	5935	RBM3	-0.969246	0.645634
P41743	Protein kinase c iota type [OS=Homo sapiens]	45.456	16	7	42	7	596	68.2	7	Pf00069, Pf00130, Pf00433, Pf00564	5584	PRKCI	0.334666	0.234967
Q8IWJ2	GRIP and coiled-coil domain-containing protein 2 [OS=Homo sapiens]	45.443	8	11	32	10	1684	195.8	11	Pf01465, Pf16704	9648	GCC2	0.0141225	0.0105991
Q12768	WASH complex subunit 5 [OS=Homo sapiens]	45.265	10	10	37	10	1159	134.2	10	Pf10266	9897	WASHC5	0.290476	0.349498
P18085	ADP-ribosylation factor 4 [OS=Homo sapiens]	45.061	66	8	61	5	180	20.5	8	Pf00025	378	ARF4	0.536068	0.28327
Q9Y314	nitric oxide synthase-interacting protein [OS=Homo sapiens]	45.044	43	9	55	9	301	33.2	9	Pf15906	51070	NOSIP	0.448119	0.353509
P56211	cAMP-regulated phosphoprotein 19 [OS=Homo sapiens]	45.022	54	7	79	4	112	12.3	7	Pf04667	10776	ARPP19	-0.610072	0.607997
Q14376	UDP-glucose 4-epimerase [OS=Homo sapiens]	44.884	28	10	75	10	348	38.3	10	Pf16363	2582	GALE	0.29433	0.289152
P61769	Beta-2-microglobulin [OS=Homo sapiens]	44.812	78	8	72	8	119	13.7	8	Pf07654	567	B2M	0.636777	0.480242
P49821	NADH dehydrogenase [ubiquinone] flavoprotein 1, mitochondrial [OS=Homo sapiens]	44.754	20	10	52	10	464	50.8	10	Pf01512, Pf10531, Pf10589	4723	NDUFV1	0.537698	0.258517
Q9Y6A5	Transforming acidic coiled-coil-containing protein 3 [OS=Homo sapiens]	44.731	18	10	40	10	838	90.3	10	Pf05010	10460	TACC3	0.366223	0.323909
P82650	28S ribosomal protein S22, mitochondrial [OS=Homo sapiens]	44.684	21	7	48	7	360	41.3	7	Pf10245	56945	MRPS22	-0.361208	0.300476
Q9NR19-1	Acetyl-coenzyme A synthetase, cytoplasmic [OS=Homo sapiens]	44.67	24	11	33	11	701	78.5	11	Pf00501, Pf13193, Pf16177	55902	ACSS2	-0.079748	0.0654868
Q9NSV4-4	Isoform 4 of Protein diaphanous homolog 3 [OS=Homo sapiens]	44.629	11	11	32	1	1182	135.5	11			DIAPH3	-0.246331	0.276815
Q9BQ39	ATP-dependent RNA helicase DDX50 [OS=Homo sapiens]	44.616	20	13	52	11	737	82.5	13	Pf00270, Pf00271, Pf08152	79009	DDX50	-0.784329	0.564957
P51571	translocon-associated protein subunit delta [OS=Homo sapiens]	44.575	24	6	59	6	173	19	6	Pf05404	6748	SSR4	1.06771	2.37322
P48556	26S proteasome non-ATPase regulatory subunit 8 [OS=Homo sapiens]	44.565	28	8	79	8	350	39.6	8	Pf10075	5714	PSMD8	0.206072	0.41107
Q9Y5A7	NEDD8 ultimate buster 1 [OS=Homo sapiens]	44.552	17	10	30	10	615	70.5	10	Pf00627, Pf18037	51667	NUB1	-1.20696	0.568481
P60953	Cell division control protein 42 homolog [OS=Homo sapiens]	44.548	61	11	72	10	191	21.2	11	Pf00071	998	CDC42	0.165877	0.268532
Q12765	Secernin-1 [OS=Homo sapiens]	44.521	21	9	74	9	414	46.4	9	Pf03577	9805	SCRN1	0.3902	0.400056
Q96Q11-1	CCA tRNA nucleotidyltransferase 1, mitochondrial [OS=Homo sapiens]	44.466	23	10	58	10	434	50.1	10	Pf01743, Pf12627	51095	TRNT1	0.699748	1.01913
O75436-1	Vacuolar protein sorting-associated protein 26A [OS=Homo sapiens]	44.408	28	8	89	8	327	38.1	8	Pf03643	100174023; 100385858; 100968466; 100997365; 101049781; 104661959; 105597255; 105716671; 108318128; 108531507; 717371; 748846; 9559	VPS26A	0.716849	1.73575
Q92541	RNA polymerase-associated protein RTF1 homolog [OS=Homo sapiens]	44.315	19	11	44	11	710	80.3	11	Pf03126	23168	RTF1	-0.0352626	0.0309556
O00186	syntaxin-binding protein 3 [OS=Homo sapiens]	44.303	20	9	64	9	592	67.7	9	Pf00995	6814	STXBP3	0.278581	0.426408
Q8N3U4-1	Cohesin subunit SA-2 [OS=Homo sapiens]	44.274	12	11	48	11	1231	141.2	11	Pf08514	100992232; 10735; 473766	STAG2	-0.254531	0.3296
Q53H96	Pyrroline-5-carboxylate reductase 3 [OS=Homo sapiens]	44.262	31	8	47	8	274	28.6	8	Pf03807, Pf14748	65263	PYCR3	0.115602	0.0889122
O14562	Ubiquitin domain-containing protein UBFD1 [OS=Homo sapiens]	44.208	37	9	58	9	309	33.4	9	Pf00240	56061	UBFD1	0.44312	0.568023
Q9H845	Acyl-CoA dehydrogenase family member 9, mitochondrial [OS=Homo sapiens]	44.158	29	11	48	11	621	68.7	11	Pf00441, Pf02770, Pf02771	28976	ACAD9	0.07125	0.0701116
P36955	Pigment epithelium-derived factor [OS=Homo sapiens]	44.132	13	6	90	6	418	46.3	6	Pf00079	5176	SERPINF1	-0.569043	0.793439
Q9BUQ8	Probable ATP-dependent RNA helicase DDX23 [OS=Homo sapiens]	44.087	17	12	62	12	820	95.5	12	Pf00270, Pf00271	9416	DDX23	-0.472925	0.714923
P55036-1	26S proteasome non-ATPase regulatory subunit 4 [OS=Homo sapiens]	43.955	33	9	68	9	377	40.7	9	Pf02809, Pf13519	100192399; 101330212; 102987409; 5710	PSMD4	0.0514079	0.0784153
Q8IZ83	Aldehyde dehydrogenase family 16 member A1 [OS=Homo sapiens]	43.915	15	9	49	9	802	85.1	9	Pf00171	126133	ALDH16A1	0.310756	0.350375
P55957-1	BH3-interacting domain death agonist [OS=Homo sapiens]	43.901	47	7	45	7	195	22	7	Pf06393	637	BID	0.555888	0.614178
O00203-1	AP-3 complex subunit beta-1 [OS=Homo sapiens]	43.831	10	11	61	8	1094	121.2	11	Pf01602, Pf14796, Pf14797	8546	AP3B1	0.43238	1.0472
P09417	dihydropteridine reductase [OS=Homo sapiens]	43.765	50	8	63	8	244	25.8	8	Pf00106	5860	QDPR	0.190312	0.182475
Q8N9N8	probable RNA-binding protein EIF1AD [OS=Homo sapiens]	43.717	30	5	54	5	165	19	5	Pf01176	84285	EIF1AD	-0.418842	0.401448
Q9BTV4	Transmembrane protein 43 [OS=Homo sapiens]	43.684	27	8	52	8	400	44.8	8	Pf07787	79188	TMEM43	-0.277804	0.363151
P12259	Coagulation factor V [OS=Homo sapiens]	43.655	6	12	77	12	2224	251.5	12	Pf00754, Pf07732	2153	F5	-0.677596	0.731111
P36969	Phospholipid hydroperoxide glutathione peroxidase, mitochondrial [OS=Homo sapiens]	43.621	53	10	53	10	197	22.2	10	Pf00255	2879	GPX4	0.422898	0.514802
Q9NZW5	MAGUK p55 subfamily member 6 [OS=Homo sapiens]	43.543	21	10	64	9	540	61.1	10	Pf00595, Pf00625, Pf02828, Pf07653	51678	PALS2	-0.0342166	0.018722
Q8TBA6	Golgin subfamily A member 5 [OS=Homo sapiens]	43.538	18	10	46	10	731	83	10	Pf09787	9950	GOLGA5	0.345143	0.413374
O75915	PRA1 family protein 3 [OS=Homo sapiens]	43.48	32	7	50	7	188	21.6	7	Pf03208	10550	ARL6IP5	0.0300439	0.0446641
Q86W92-1	Liprin-beta-1 [OS=Homo sapiens]	43.453	12	9	49	9	1011	114	9	Pf00536, Pf07647	8496	PPFIBP1	-0.133414	0.132918
O60341	Lysine-specific histone demethylase 1A [OS=Homo sapiens]	43.442	11	9	51	9	852	92.8	9	Pf01593, Pf04433	23028	KDM1A	0.37832	0.453069
Q15392	Delta(24)-sterol reductase [OS=Homo sapiens]	43.397	17	8	90	8	516	60.1	8	Pf01565	1718	DHCR24	1.3976	1.94234
Q13155	aminoacyl tRNA synthase complex-interacting multifunctional protein 2 [OS=Homo sapiens]	43.352	32	9	100	9	320	35.3	9	Pf14497, Pf16780, Pf18569	7965	AIMP2	0.569422	1.2432
Q13547	histone deacetylase 1 [OS=Homo sapiens]	43.341	20	9	64	4	482	55.1	9	Pf00850	3065	HDAC1	-0.282244	0.211765
Q9Y450-1	HBS1-like protein [OS=Homo sapiens]	43.306	21	9	48	6	684	75.4	9	Pf00009, Pf03143, Pf03144, Pf08938	10767	HBS1L	-0.483056	0.455764
Q6P158-1	putative ATP-dependent RNA helicase DHX57 [OS=Homo sapiens]	43.298	9	11	64	9	1386	155.5	11	Pf00270, Pf00271, Pf04408, Pf05773, Pf07717, Pf18044	90957	DHX57	-0.460606	0.499698
P10620	Microsomal glutathione S-transferase 1 [OS=Homo sapiens]	43.28	21	5	28	5	155	17.6	5	Pf01124	4257	MGST1	0.491872	0.388118
Q9UBF2	Coatomer subunit gamma-2 [OS=Homo sapiens]	43.236	14	8	29	8	871	97.6	8	Pf01602, Pf08752, Pf16381	26958	COPG2	0.0110822	0.00937442
Q9BRJ2	39S ribosomal protein L45, mitochondrial [OS=Homo sapiens]	43.213	39	9	38	9	306	35.3	9	Pf04280		MRPL45	-0.521531	0.488388
P49770	Translation initiation factor eIF-2B subunit beta [OS=Homo sapiens]	43.188	33	11	43	11	351	39	11	Pf01008	8892	EIF2B2	0.359553	0.489
Q9UKY7	Protein CDV3 homolog [OS=Homo sapiens]	43.187	48	8	85	8	258	27.3	8	Pf15359	55573	CDV3	0.162753	0.221143
P47813	Eukaryotic translation initiation factor 1A, X-chromosomal [OS=Homo sapiens]	43.175	47	7	72	7	144	16.5	7	Pf01176	1964	EIF1AX	-0.538245	0.771151
Q3V6T2-1	Girdin [OS=Homo sapiens]	43.087	7	10	55	10	1871	215.9	10	Pf19047	55704	CCDC88A	-0.526832	0.559406
O15160	DNA-directed RNA polymerases I and III subunit RPAC1 [OS=Homo sapiens]	43.023	34	8	35	8	346	39.2	8	Pf01000, Pf01193	9533	POLR1C	-0.761285	0.865733
Q16777	Histone H2A type 2-C [OS=Homo sapiens]	43.009	66	9	107	4	129	14	9	Pf00125, Pf16211	8338	H2AC20	0.277345	0.275618
Q9GZS3	WD repeat-containing protein 61 [OS=Homo sapiens]	43.005	25	5	48	5	305	33.6	5	Pf00400	80349	WDR61	0.978157	1.32411
P10644	cAMP-dependent protein kinase type I-alpha regulatory subunit [OS=Homo sapiens]	42.998	29	12	64	9	381	43	12	Pf00027, Pf02197	5573	PRKAR1A	0.0872166	0.1184
P68402-1	platelet-activating factor acetylhydrolase IB subunit beta [OS=Homo sapiens]	42.906	48	8	66	8	229	25.6	8	Pf13472	100173993; 100347625; 100477395; 100602316; 100989145; 101085656; 101152706; 101335784; 101356254; 101690071; 101840451; 101865769; 101976170; 102283395; 102991322; 103091327; 103248549; 103662355; 104981347; 105476440; 105501069; 105541049; 105582453; 108536407; 109278593; 109676623; 282514; 451567; 5049; 703013	HEL-S-303; LOC101356254; LOC111153892; PA1B2; Pafah1b2; PAFAH1B2; PAFAH1B2P68402; SIDT2	1.1303	1.23344
Q08257	Quinone oxidoreductase [OS=Homo sapiens]	42.873	34	10	63	10	329	35.2	10	Pf08240, Pf13602	1429	CRYZ	0.17297	0.203297
Q96DG6	Carboxymethylenebutenolidase homolog [OS=Homo sapiens]	42.855	36	8	65	8	245	28	8	Pf01738	134147	CMBL	1.63266	2.10841
P63313	thymosin beta-10 [OS=Homo sapiens]	42.802	48	6	90	6	44	5	6	Pf01290	9168	TMSB10	0.502561	0.59931
P30044-1	Peroxiredoxin-5, mitochondrial [OS=Homo sapiens]	42.8	43	6	100	6	214	22.1	6	Pf08534	25824	PRDX5	0.683366	2.08806
P09497-2	Isoform Non-brain of Clathrin light chain B [OS=Homo sapiens]	42.761	34	9	50	9	211	23.2	9			CLTB	0.646876	0.590681
P30626-1	Sorcin [OS=Homo sapiens]	42.718	43	8	79	8	198	21.7	8	Pf13405, Pf13833	100174725; 463518; 6717	SRI	-0.197164	0.207902
Q8TAG9	Exocyst complex component 6 [OS=Homo sapiens]	42.683	10	6	52	5	804	93.7	6	Pf04091	54536	EXOC6	0.475638	0.368363
Q9GZZ1-1	N-alpha-acetyltransferase 50 [OS=Homo sapiens]	42.681	47	7	34	7	169	19.4	7	Pf00583	100071372; 100171579; 100472027; 100513438; 100981135; 101042088; 101091471; 101326331; 101365472; 101694526; 102129158; 102541570; 102734387; 102997042; 103107544; 103228297; 103678813; 104992454; 105529623; 105725058; 105816758; 106977758; 109266407; 470884; 517211; 709764; 80218	LOC111151391; Naa50; NAA50	0.036659	0.0352097
P84090	Enhancer of rudimentary homolog [OS=Homo sapiens]	42.662	77	7	34	7	104	12.3	7	Pf01133	2079	ERH	-0.644347	1.27335
Q9NVJ2	ADP-ribosylation factor-like protein 8B [OS=Homo sapiens]	42.661	33	6	70	2	186	21.5	6	Pf00025	55207	ARL8B	0.857021	0.816112
O60566	Mitotic checkpoint serine/threonine-protein kinase BUB1 beta [OS=Homo sapiens]	42.575	12	9	27	9	1050	119.5	9	Pf08311	701	BUB1B	0.856223	0.188345
Q70E73	Ras-associated and pleckstrin homology domains-containing protein 1 [OS=Homo sapiens]	42.575	10	8	46	8	1250	135.2	8	Pf00169, Pf00788	65059	RAPH1	-0.51917	1.02743
P33316-3	Deoxyuridine 5'-triphosphate nucleotidohydrolase, mitochondrial [OS=Homo sapiens]	42.534	39	8	102	8	252	26.5	8	Pf00692	1854	DUT	0.137379	0.157942
P26447	Protein S100-A4 [OS=Homo sapiens]	42.504	58	9	91	9	101	11.7	9	Pf01023	6275	S100A4	4.48981	1.29709
Q9UBC2-1	Epidermal growth factor receptor substrate 15-like 1 [OS=Homo sapiens]	42.439	19	10	39	10	864	94.2	10	Pf12763	58513	EPS15L1	-0.616031	0.794741
Q15334	Lethal(2) giant larvae protein homolog 1 [OS=Homo sapiens]	42.36	12	9	49	9	1064	115.3	9	Pf00400, Pf08366	3996	LLGL1	-0.0385661	0.0419696
Q14165	Malectin [OS=Homo sapiens]	42.337	27	7	56	7	292	32.2	7	Pf11721	9761	MLEC	-0.0341473	0.0387939
Q6P1N0	Coiled-coil and C2 domain-containing protein 1A [OS=Homo sapiens]	42.334	15	11	40	11	951	104	11	Pf00168	54862	CC2D1A	-0.0718649	0.0577676
P61923	Coatomer subunit zeta-1 [OS=Homo sapiens]	42.299	39	7	62	7	177	20.2	7	Pf01217	22818	COPZ1	0.179493	0.296343
O43681	ATPase ASNA1 [OS=Homo sapiens]	42.269	20	6	79	6	348	38.8	6	Pf02374	439	GET3	0.386422	0.661689
Q96FX7	tRNA (adenine(58)-N(1))-methyltransferase catalytic subunit TRMT61A [OS=Homo sapiens]	42.217	50	7	54	7	289	31.4	7	Pf08704	115708	TRMT61A	0.177266	0.155906
P35914	Hydroxymethylglutaryl-CoA lyase, mitochondrial [OS=Homo sapiens]	42.169	29	9	71	9	325	34.3	9	Pf00682	3155	HMGCL	0.179135	0.197187
Q5VWZ2	Lysophospholipase-like protein 1 [OS=Homo sapiens]	42.143	41	9	75	9	237	26.3	9	Pf02230	127018	LYPLAL1	0.643962	0.974377
Q86X55	Histone-arginine methyltransferase CARM1 [OS=Homo sapiens]	42.086	12	7	78	7	608	65.8	7	Pf06325, Pf11531	10498	CARM1	0.601527	1.23892
P31942	Heterogeneous nuclear ribonucleoprotein H3 [OS=Homo sapiens]	42.054	33	7	39	6	346	36.9	7	Pf00076	3189	HNRNPH3	0.380654	0.2656
Q6NUQ4	Transmembrane protein 214 [OS=Homo sapiens]	42.014	16	9	48	9	689	77.1	9	Pf10151	54867	TMEM214	0.510676	0.742432
P05026	Sodium/potassium-transporting ATPase subunit beta-1 [OS=Homo sapiens]	42.012	23	9	61	9	303	35	9	Pf00287	481	ATP1B1	0.58498	0.591519
Q709C8	Vacuolar protein sorting-associated protein 13C [OS=Homo sapiens]	41.988	5	9	19	9	3753	422.1	9	Pf06650, Pf09333, Pf12624, Pf16908, Pf16909, Pf16910	54832	VPS13C	0.37305	0.302681
Q9H936	Mitochondrial glutamate carrier 1 [OS=Homo sapiens]	41.849	23	5	51	5	323	34.4	5	Pf00153	79751	SLC25A22	0.960528	2.13471
O60825-1	6-phosphofructo-2-kinase/fructose-2,6-bisphosphatase 2 [OS=Homo sapiens]	41.806	27	12	44	9	505	58.4	12	Pf00300, Pf01591	100985933; 101134985; 457687; 5208	PFKFB2	0.787078	0.503988
Q9BWM7	Sideroflexin-3 [OS=Homo sapiens]	41.777	28	7	58	6	321	35.5	7	Pf03820	81855	SFXN3	0.203621	0.182177
P51153	Ras-related protein Rab-13 [OS=Homo sapiens]	41.74	38	8	70	5	203	22.8	8	Pf00071	5872	RAB13	-0.0845328	0.0943946
Q86Y56	Dynein assembly factor 5, axonemal [OS=Homo sapiens]	41.734	15	12	57	12	855	93.5	12		54919	DNAAF5	-0.134863	0.118013
Q9UIA9	exportin-7 [OS=Homo sapiens]	41.723	10	11	72	11	1087	123.8	11	Pf03810	23039	XPO7	0.283529	0.381886
Q9H3N1	Thioredoxin-related transmembrane protein 1 [OS=Homo sapiens]	41.714	28	8	97	8	280	31.8	8	Pf00085	81542	TMX1	0.219426	0.224439
Q9H3K6-1	bola-like protein 2 [OS=Homo sapiens]	41.654	83	8	60	8	86	10.1	8	Pf01722	552900; 654483	BOLA2; BOLA2B	-0.0867201	0.0856078
Q9NU22	Midasin [OS=Homo sapiens]	41.647	3	12	26	12	5596	632.4	12	Pf07728, Pf17865, Pf17867	23195	MDN1	-0.237177	0.391862
P27105	erythrocyte band 7 integral membrane protein [OS=Homo sapiens]	41.491	37	9	45	9	288	31.7	9	Pf01145	2040	STOM	1.18479	1.23836
P08579	U2 small nuclear ribonucleoprotein B'' [OS=Homo sapiens]	41.461	37	8	63	7	225	25.5	8	Pf00076	6629	SNRPB2	-0.851813	0.75335
P33121	Long-chain-fatty-acid--CoA ligase 1 [OS=Homo sapiens]	41.433	15	10	53	10	698	77.9	10	Pf00501, Pf13193	2180	ACSL1	1.28663	0.916577
O94804	Serine/threonine-protein kinase 10 [OS=Homo sapiens]	41.359	15	12	31	11	968	112.1	12	Pf00069, Pf12474	6793	STK10	-0.820222	0.695104
Q53FA7-1	Quinone oxidoreductase PIG3 [OS=Homo sapiens]	41.228	32	9	49	9	332	35.5	9	Pf00107, Pf08240	9540	TP53I3	0.432326	0.795815
Q9H7D7	WD repeat-containing protein 26 [OS=Homo sapiens]	41.151	18	8	50	8	661	72.1	8	Pf00400, Pf17814	80232	WDR26	0.192287	0.255476
P49247	ribose-5-phosphate isomerase [OS=Homo sapiens]	41.103	29	8	55	8	311	33.2	8	Pf06026	22934	RPIA	-0.0815972	0.0850388
Q9NZJ4-1	Sacsin [OS=Homo sapiens]	40.971	2	8	43	8	4579	520.8	8	Pf00240, Pf05168	26278	SACS	0.797687	1.07171
Q5VT52	Regulation of nuclear pre-mRNA domain-containing protein 2 [OS=Homo sapiens]	40.955	8	7	44	7	1461	155.9	7	Pf04818	23248	RPRD2	-0.165757	0.137868
Q01085	Nucleolysin TIAR [OS=Homo sapiens]	40.943	25	9	62	5	375	41.6	9	Pf00076	7073	TIAL1	0.445762	0.864263
Q8IXB1-1	DnaJ homolog subfamily C member 10 [OS=Homo sapiens]	40.889	12	9	63	9	793	91	9	Pf00085, Pf00226	54431	DNAJC10	-0.0613076	0.0517355
Q7KZ85	transcription elongation factor spt6 [OS=Homo sapiens]	40.871	9	12	33	12	1726	198.9	12	Pf00575, Pf14632, Pf14633, Pf14635, Pf14639, Pf14641, Pf17674	6830	SUPT6H	0.00214094	0.00273199
Q9H0P0-1	Isoform 1 of Cytosolic 5'-nucleotidase 3A [OS=Homo sapiens]	40.85	25	6	48	6	297	33.9	6			NT5C3A	0.844871	0.835679
Q13033	Striatin-3 [OS=Homo sapiens]	40.839	12	7	44	6	797	87.2	7	Pf00400, Pf08232	29966	STRN3	-0.0843586	0.0734833
P11532-1	Dystrophin [OS=Homo sapiens]	40.837	3	9	21	1	3685	426.5	9	Pf00307, Pf00397, Pf00435, Pf00569, Pf09068, Pf09069	1756	DMD	-0.149075	0.221217
Q15435	Protein phosphatase 1 regulatory subunit 7 [OS=Homo sapiens]	40.62	31	11	55	11	360	41.5	11	Pf14580	5510	PPP1R7	-0.483745	0.493225
O15212	Prefoldin subunit 6 [OS=Homo sapiens]	40.581	50	9	128	9	129	14.6	9	Pf01920	10471	PFDN6	-0.0120843	0.0136359
O96013-1	serine/threonine-protein kinase PAK 4 [OS=Homo sapiens]	40.576	18	8	21	8	591	64	8	Pf00069, Pf00786	10298	PAK4	-0.193662	0.190119
Q9Y5Q8-1	general transcription factor 3C polypeptide 5 [OS=Homo sapiens]	40.509	26	8	34	8	519	59.5	8	Pf09734, Pf17682	9328	GTF3C5	0.0548075	0.0494563
Q7Z2Z2	Elongation factor-like GTPase 1 [OS=Homo sapiens]	40.475	12	12	64	12	1120	125.4	12	Pf00009, Pf00679, Pf14492	79631	EFL1	-0.0746922	0.0848099
Q9H074	Polyadenylate-binding protein-interacting protein 1 [OS=Homo sapiens]	40.422	20	6	62	6	479	53.5	6	Pf02854, Pf07145	10605	PAIP1	0.906399	0.720057
Q9NR46	Endophilin-B2 [OS=Homo sapiens]	40.283	31	10	47	10	395	43.9	10	Pf03114, Pf14604	56904	SH3GLB2	-0.36284	0.373732
Q9HA77	probable cysteine--tRNA ligase, mitochondrial [OS=Homo sapiens]	40.264	20	9	63	9	564	62.2	9	Pf01406	79587	CARS2	-0.026608	0.0192395
P10599-1	thioredoxin [OS=Homo sapiens]	40.255	73	4	104	4	105	11.7	4	Pf00085	100172836; 100984512; 101141924; 7295; 740248	TXN	1.02202	0.633723
P49720	proteasome subunit beta type-3 [OS=Homo sapiens]	40.248	48	9	57	9	205	22.9	9	Pf00227	5691	PSMB3	0.833057	1.97816
Q86V81	THO complex subunit 4 [OS=Homo sapiens]	40.211	39	6	28	6	257	26.9	6	Pf00076, Pf13865	10189	ALYREF	-0.478515	0.489943
Q00765	Receptor expression-enhancing protein 5 [OS=Homo sapiens]	40.044	41	11	67	11	189	21.5	11	Pf03134	7905	REEP5	-0.34372	0.447983
P05067-1	Amyloid-beta A4 protein [OS=Homo sapiens]	40.013	17	9	34	9	770	86.9	9	Pf00014, Pf02177, Pf03494, Pf10515, Pf12924, Pf12925	351	APP	0.512335	0.841869
Q14181	DNA polymerase alpha subunit B [OS=Homo sapiens]	39.98	22	10	27	10	598	65.9	10	Pf04042, Pf08418	23649	POLA2	-0.191239	0.340521
O75718	Cartilage-associated protein [OS=Homo sapiens]	39.865	27	11	95	11	401	46.5	11		10491	CRTAP	0.470913	0.672384
Q71DI3	histone H3.2 [OS=Homo sapiens]	39.865	51	8	41	5	136	15.4	8	Pf00125	126961; 333932; 653604	H3C13; H3C14; H3C15	0.0761972	0.0543954
Q99567	Nuclear pore complex protein Nup88 [OS=Homo sapiens]	39.849	13	7	51	7	741	83.5	7	Pf10168	4927	NUP88	0.500967	0.463027
O14578-4	Isoform 4 of Citron Rho-interacting kinase [OS=Homo sapiens]	39.791	6	11	25	11	2069	236.5	11			CIT	0.443816	0.231536
P47755	F-actin-capping protein subunit alpha-2 [OS=Homo sapiens]	39.698	25	6	41	4	286	32.9	6	Pf01267	830	CAPZA2	0.684121	0.745574
O15270	Serine palmitoyltransferase 2 [OS=Homo sapiens]	39.463	19	8	30	8	562	62.9	8	Pf00155	9517	SPTLC2	0.694722	0.768075
Q92665	28S ribosomal protein S31, mitochondrial [OS=Homo sapiens]	39.452	20	9	32	9	395	45.3	9	Pf15433	10240	MRPS31	0.827891	0.384767
P27361-1	mitogen-activated protein kinase 3 [OS=Homo sapiens]	39.406	27	8	76	5	379	43.1	8	Pf00069	454037; 5595	MAPK3	-0.69343	0.421176
Q13443	disintegrin and metalloproteinase domain-containing protein 9 [OS=Homo sapiens]	39.355	11	8	44	8	819	90.5	8	Pf00200, Pf01421, Pf01562, Pf08516	8754	ADAM9	-0.0688042	0.0359407
O00487	26S proteasome non-ATPase regulatory subunit 14 [OS=Homo sapiens]	39.353	36	7	50	7	310	34.6	7	Pf01398, Pf13012	10213	PSMD14	0.123833	0.13254
Q9P2I0	Cleavage and polyadenylation specificity factor subunit 2 [OS=Homo sapiens]	39.305	15	10	36	10	782	88.4	10	Pf07521, Pf10996, Pf13299, Pf16661	53981	CPSF2	-0.0958535	0.0955027
Q6P1X6	UPF0598 protein C8orf82 [OS=Homo sapiens]	39.295	49	7	46	7	216	23.9	7	Pf14956	414919	C8orf82	0.33744	0.271418
Q8WUM0	Nuclear pore complex protein Nup133 [OS=Homo sapiens]	39.13	13	9	40	9	1156	128.9	9	Pf03177	55746	NUP133	0.345858	0.595912
Q5T6V5	queuosine salvage protein [OS=Homo sapiens]	39.122	28	12	52	12	341	39	12	Pf10343	84267	C9orf64	-0.233684	0.525547
Q8IV08	Phospholipase D3 [OS=Homo sapiens]	39.099	18	7	47	7	490	54.7	7	Pf13918	23646	PLD3	0.351499	0.544252
Q9Y3D9	28S ribosomal protein S23, mitochondrial [OS=Homo sapiens]	39.055	49	7	58	7	190	21.8	7	Pf10484	51649	MRPS23	-0.0812978	0.0692422
Q9UNI6	Dual specificity protein phosphatase 12 [OS=Homo sapiens]	39.048	24	7	61	7	340	37.7	7	Pf00782	11266	DUSP12	0.355825	0.535354
Q8N6R0-5	Methyltransferase-like protein 13 [OS=Homo sapiens]	39.043	16	8	40	8	699	78.7	8	Pf01564, Pf08241	51603	feat; METTL13	0.125941	0.134917
Q14696	LRP chaperone MESD [OS=Homo sapiens]	38.964	27	7	58	7	234	26.1	7	Pf10185	23184	MESD	0.487345	0.80979
Q9H2W6	39S ribosomal protein L46, mitochondrial [OS=Homo sapiens]	38.862	34	7	43	7	279	31.7	7	Pf11788	26589	MRPL46	0.048246	0.0640452
Q9BU23-1	Lipase maturation factor 2 [OS=Homo sapiens]	38.837	15	8	48	8	707	79.6	8	Pf06762	91289	LMF2	0.750692	1.05356
Q96EP5	DAZ-associated protein 1 [OS=Homo sapiens]	38.833	14	4	67	4	407	43.4	4	Pf00076	26528	DAZAP1	-0.100048	0.182429
Q96S66	chloride channel CLIC-like protein 1 [OS=Homo sapiens]	38.804	22	10	37	10	551	62	10	Pf05934	23155	CLCC1	-0.263559	0.198138
Q9BYD2	39S ribosomal protein L9, mitochondrial [OS=Homo sapiens]	38.793	33	9	36	9	267	30.2	9	Pf01281	65005	MRPL9	-0.204963	0.149922
Q15257-1	Serine/threonine-protein phosphatase 2A activator [OS=Homo sapiens]	38.789	23	7	67	7	358	40.6	7	Pf03095	5524	PTPA	0.152312	0.274912
O43148-1	mRNA cap guanine-N7 methyltransferase [OS=Homo sapiens]	38.618	22	9	37	9	476	54.8	9	Pf03291	8731	RNMT	0.396823	0.424485
P35270	Sepiapterin reductase [OS=Homo sapiens]	38.615	30	7	53	7	261	28	7	Pf00106	6697	SPR	0.278744	0.39506
P04818	thymidylate synthase [OS=Homo sapiens]	38.596	26	8	42	8	313	35.7	8	Pf00303	7298	TYMS	0.44439	0.299885
Q96HS1-1	Serine/threonine-protein phosphatase Pgam5, mitochondrial [OS=Homo sapiens]	38.531	33	8	33	8	289	32	8	Pf00300	101154277; 192111; 452388	PGAM5	0.138646	0.150468
Q8N1G2	Cap-specific mRNA (nucleoside-2'-O-)-methyltransferase 1 [OS=Homo sapiens]	38.525	14	7	56	7	835	95.3	7	Pf01585, Pf01728	23070	CMTR1	-0.474195	0.445318
Q9UII2-1	ATPase inhibitor, mitochondrial [OS=Homo sapiens]	38.511	52	10	85	10	106	12.2	10	Pf04568	100171464; 100986848; 456682; 93974	ATP5IF1	0.272823	0.139472
P63279	SUMO-conjugating enzyme ubc9 [OS=Homo sapiens]	38.47	47	5	59	5	158	18	5	Pf00179	7329	UBE2I	0.619583	0.847429
Q9UGV2	protein NDRG3 [OS=Homo sapiens]	38.448	37	7	34	7	375	41.4	7	Pf03096	57446	NDRG3	0.0276036	0.0189449
Q8TAF3-1	WD repeat-containing protein 48 [OS=Homo sapiens]	38.428	17	9	22	9	677	76.2	9	Pf00400, Pf11816	100518629; 100602903; 100991226; 101100409; 101154044; 101978150; 102127972; 103221048; 104668738; 105296554; 105480219; 105519806; 105553414; 105573886; 105719543; 107499623; 108289091; 109248766; 57599; 695026	WDR48	-1.39103	1.18721
P55039	Developmentally-regulated GTP-binding protein 2 [OS=Homo sapiens]	38.387	22	8	41	8	364	40.7	8	Pf01926, Pf02824, Pf16897	1819	DRG2	0.30055	0.371436
Q6UXN9	WD repeat-containing protein 82 [OS=Homo sapiens]	38.309	22	8	62	8	313	35.1	8	Pf00400	80335	WDR82	-0.147779	0.155093
Q96T76-1	MMS19 nucleotide excision repair protein homolog [OS=Homo sapiens]	38.287	12	8	30	8	1030	113.2	8	Pf12460, Pf14500	64210	MMS19	0.42357	0.444963
P61326	Protein mago nashi homolog [OS=Homo sapiens]	38.283	55	6	53	6	146	17.2	6	Pf02792	4116	MAGOH	-0.411755	0.517407
Q9Y676	28S ribosomal protein S18b, mitochondrial [OS=Homo sapiens]	38.274	23	7	29	7	258	29.4	7	Pf01084	28973	MRPS18B	-0.799056	0.820415
P61619	Protein transport protein Sec61 subunit alpha isoform 1 [OS=Homo sapiens]	38.269	17	8	40	8	476	52.2	8	Pf00344, Pf10559	29927	SEC61A1	0.810988	1.20253
Q96JG6	Syndetin [OS=Homo sapiens]	38.255	9	7	29	7	964	111.1	7	Pf10474, Pf10475	55610	VPS50	0.0437666	0.0521599
Q96ST2	protein IWS1 homolog [OS=Homo sapiens]	38.236	13	7	36	7	819	91.9	7	Pf08711	55677	IWS1	0.283745	0.229219
Q9Y613	FH1/FH2 domain-containing protein 1 [OS=Homo sapiens]	38.165	11	10	33	10	1164	126.5	10	Pf02181, Pf18382	29109	FHOD1	0.505899	0.730591
P31937	3-hydroxyisobutyrate dehydrogenase, mitochondrial [OS=Homo sapiens]	38.147	31	7	47	7	336	35.3	7	Pf03446, Pf14833	11112	HIBADH	-0.510191	0.745687
Q14244	Ensconsin [OS=Homo sapiens]	37.929	18	11	37	11	749	84	11	Pf05672	9053	MAP7	-0.0657498	0.0608088
O96000	NADH dehydrogenase [ubiquinone] 1 beta subcomplex subunit 10 [OS=Homo sapiens]	37.9	34	6	63	6	172	20.8	6	Pf10249	4716	NDUFB10	0.158915	0.235545
P50402	Emerin [OS=Homo sapiens]	37.872	19	8	96	8	254	29	8	Pf03020	2010	EMD	-0.200231	0.217912
Q9UII4	E3 ISG15--protein ligase HERC5 [OS=Homo sapiens]	37.844	13	8	15	8	1024	116.8	8	Pf00415, Pf00632	51191	HERC5	0.246139	0.222383
Q96FJ2	Dynein light chain 2, cytoplasmic [OS=Homo sapiens]	37.717	45	6	73	2	89	10.3	6	Pf01221	140735	DYNLL2	0.545475	0.524236
Q9UBN7-1	histone deacetylase 6 [OS=Homo sapiens]	37.665	6	4	46	4	1215	131.3	4	Pf00850, Pf02148	10013	HDAC6	0.476322	0.507144
Q9BZE1	39S ribosomal protein L37, mitochondrial [OS=Homo sapiens]	37.641	20	7	29	7	423	48.1	7	Pf07147	51253	MRPL37	0.91957	1.59778
P82930	28S ribosomal protein S34, mitochondrial [OS=Homo sapiens]	37.543	37	9	85	9	218	25.6	9	Pf16053	65993	MRPS34	-0.134756	0.0812704
P17096-1	High mobility group protein HMG-I/HMG-Y [OS=Homo sapiens]	37.463	46	4	62	1	107	11.7	4		100470412; 101131237; 101331868; 101382464; 102143250; 102729079; 103072316; 103221639; 103665477; 105474477; 105514209; 105544187; 105593129; 106976095; 108299796; 108516234; 109271469; 3159; 442946; 746594	HMGA1; LOC111152215	1.76567	0.666597
P82094	TATA element modulatory factor [OS=Homo sapiens]	37.399	8	6	31	6	1093	122.8	6	Pf12325, Pf12329	7110	TMF1	-0.711738	0.526744
Q969X5	Endoplasmic reticulum-Golgi intermediate compartment protein 1 [OS=Homo sapiens]	37.384	38	8	36	8	290	32.6	8	Pf07970, Pf13850	57222	ERGIC1	0.295893	0.124493
Q9NUQ8	ATP-binding cassette sub-family F member 3 [OS=Homo sapiens]	37.376	17	10	49	10	709	79.7	10	Pf00005, Pf12848	55324	ABCF3	0.187482	0.249099
Q9UKN8	General transcription factor 3C polypeptide 4 [OS=Homo sapiens]	37.319	16	8	48	8	822	91.9	8	Pf12657, Pf12660, Pf19336	9329	GTF3C4	-0.559084	0.49135
Q9NUL3	Double-stranded RNA-binding protein Staufen homolog 2 [OS=Homo sapiens]	37.301	18	8	26	7	570	62.6	8	Pf00035, Pf16482	100967421	STAU2	-0.652725	0.948114
Q99707	methionine synthase [OS=Homo sapiens]	37.205	8	10	40	10	1265	140.4	10	Pf00809, Pf02310, Pf02574, Pf02607, Pf02965	4548	MTR	-1.85416	0.66902
P40123	Adenylyl cyclase-associated protein 2 [OS=Homo sapiens]	37.204	17	6	39	6	477	52.8	6	Pf01213, Pf08603	10486	CAP2	0.0700981	0.0569047
O14936	peripheral plasma membrane protein CASK [OS=Homo sapiens]	37.19	9	8	41	8	926	105.1	8	Pf00018, Pf00069, Pf00595, Pf00625, Pf02828	8573	CASK	0.72167	1.03445
O60333	Kinesin-like protein KIF1B [OS=Homo sapiens]	37.169	7	9	41	2	1816	204.3	9	Pf00169, Pf00225, Pf00498, Pf12423, Pf12473, Pf16183	23095	KIF1B	-0.268735	0.23504
Q15819	Ubiquitin-conjugating enzyme E2 variant 2 [OS=Homo sapiens]	37.16	47	7	45	5	145	16.4	7	Pf00179	7336	UBE2V2	-0.227029	0.301423
Q9UQ88-1	Cyclin-dependent kinase 11A [OS=Homo sapiens]	37.053	13	10	35	10	783	91.3	10	Pf00069	728642	CDK11A	0.312008	0.266865
Q969H8	Myeloid-derived growth factor [OS=Homo sapiens]	37.048	39	6	75	6	173	18.8	6	Pf10572	56005	MYDGF	0.889363	1.24921
Q9NR28-1	Diablo homolog, mitochondrial [OS=Homo sapiens]	37.036	22	6	40	6	239	27.1	6	Pf09057	56616	DIABLO	0.469671	0.581955
P18615	Negative elongation factor E [OS=Homo sapiens]	37.027	27	9	61	9	380	43.2	9	Pf00076	7936	NELFE	0.140013	0.205137
Q8IZH2-1	5'-3' exoribonuclease 1 [OS=Homo sapiens]	36.971	10	10	32	10	1706	194	10	Pf03159, Pf17846, Pf18129, Pf18332, Pf18334	54464	XRN1	-0.588996	0.894632
Q9Y5P6	Mannose-1-phosphate guanyltransferase beta [OS=Homo sapiens]	36.846	19	6	38	6	360	39.8	6	Pf00132, Pf00483	29925	GMPPB	-0.240482	0.140524
O00264	Membrane-associated progesterone receptor component 1 [OS=Homo sapiens]	36.816	34	8	68	7	195	21.7	8	Pf00173	10857	PGRMC1	0.524183	0.575656
Q9H0W8	protein SMG9 [OS=Homo sapiens]	36.767	26	7	56	7	520	57.6	7	Pf10220	56006	SMG9	-0.596402	0.420077
O95486-1	Protein transport protein Sec24A [OS=Homo sapiens]	36.694	12	8	50	8	1093	119.7	8	Pf00626, Pf04810, Pf04811, Pf04815, Pf08033	10802	SEC24A	0.719986	0.996122
P15529-2	Isoform B of Membrane cofactor protein [OS=Homo sapiens]	36.681	12	6	35	3	399	44.2	6			CD46	0.208785	0.132543
O43314-1	inositol hexakisphosphate and diphosphoinositol-pentakisphosphate kinase 2 [OS=Homo sapiens]	36.621	12	11	34	11	1243	140.3	11	Pf00328, Pf18086	23262	PPIP5K2	1.35689	1.12153
P52948-1	nuclear pore complex protein Nup98-Nup96 [OS=Homo sapiens]	36.614	6	9	32	9	1817	197.5	9	Pf04096, Pf12110	4928	NUP98	0.100902	0.138146
P85037-1	Forkhead box protein K1 [OS=Homo sapiens]	36.542	16	10	64	8	733	75.4	10	Pf00250, Pf00498	221937	FOXK1	-0.133258	0.172605
Q8TB72-3	Isoform 3 of Pumilio homolog 2 [OS=Homo sapiens]	36.534	10	9	38	6	1064	113.9	9			PUM2	0.34652	0.483723
Q9UK76	Jupiter microtubule associated homolog 1 [OS=Homo sapiens]	36.527	40	4	44	4	154	16	4	Pf17054	51155	JPT1	-0.0306469	0.0197831
Q9BTE7	DCN1-like protein 5 [OS=Homo sapiens]	36.525	34	7	67	6	237	27.5	7	Pf03556	84259	DCUN1D5	0.0750935	0.0653162
Q6ZS17	RHO family-interacting cell polarization regulator 1 [OS=Homo sapiens]	36.524	8	8	35	8	1223	132.2	8	Pf15903	79567	RIPOR1	0.477348	0.5316
Q8TBX8-1	Phosphatidylinositol 5-phosphate 4-kinase type-2 gamma [OS=Homo sapiens]	36.508	21	9	40	9	421	47.3	9	Pf01504	79837	PIP4K2C	0.703708	0.917137
O43663-1	Protein regulator of cytokinesis 1 [OS=Homo sapiens]	36.498	18	9	21	9	620	71.6	9	Pf03999	9055	PRC1	-0.606234	0.417077
O14950	Myosin regulatory light chain 12B [OS=Homo sapiens]	36.437	44	4	60	2	172	19.8	4	Pf08976, Pf13405	103910; 10627	MYL12B	0.368257	0.730415
Q06033-1	Inter-alpha-trypsin inhibitor heavy chain H3 [OS=Homo sapiens]	36.41	8	8	68	8	890	99.8	8	Pf00092, Pf06668, Pf08487	3699	ITIH3	-0.659898	0.921198
Q9NP72	Ras-related protein Rab-18 [OS=Homo sapiens]	36.4	37	7	60	7	206	23	7	Pf00071	22931	RAB18	0.421546	0.974226
P42695	condensin-2 complex subunit D3 [OS=Homo sapiens]	36.389	7	7	40	7	1498	168.8	7	Pf12717	23310	NCAPD3	-0.768155	0.849308
Q9UMY4-1	Sorting nexin-12 [OS=Homo sapiens]	36.333	46	6	58	6	172	19.7	6			SNX12	-0.676485	0.574279
O43169	Cytochrome b5 type B [OS=Homo sapiens]	36.248	50	6	38	6	146	16.3	6	Pf00173			0.633153	1.22165
Q8TAQ2	SWI/SNF complex subunit SMARCC2 [OS=Homo sapiens]	36.204	9	10	43	5	1214	132.8	10	Pf00249, Pf04433, Pf16495, Pf16496, Pf16498	6601	SMARCC2	0.374353	0.351059
Q9H0A0	RNA cytidine acetyltransferase [OS=Homo sapiens]	36.145	8	6	46	6	1025	115.7	6	Pf05127, Pf08351, Pf13718, Pf13725	55226	NAT10	0.0432143	0.0333656
Q9NQ48	Leucine zipper transcription factor-like protein 1 [OS=Homo sapiens]	36.11	32	8	49	8	299	34.6	8	Pf15294	54585	LZTFL1	-1.41771	2.07254
P82932	28S ribosomal protein S6, mitochondrial [OS=Homo sapiens]	35.893	56	8	40	8	125	14.2	8	Pf01250	64968	MRPS6	-0.457018	0.335144
Q9Y4R8	telomere length regulation protein TEL2 homolog [OS=Homo sapiens]	35.847	13	8	36	8	837	91.7	8	Pf10193	9894	TELO2	0.133046	0.104054
Q8N5K1	CDGSH iron-sulfur domain-containing protein 2 [OS=Homo sapiens]	35.805	47	7	27	7	135	15.3	7	Pf09360, Pf10660	493856	CISD2	-0.155866	0.145268
P84095	Rho-related GTP-binding protein RhoG [OS=Homo sapiens]	35.794	45	7	58	6	191	21.3	7	Pf00071	391	RHOG	0.0377815	0.0362403
P53602	Diphosphomevalonate decarboxylase [OS=Homo sapiens]	35.787	32	9	38	9	400	43.4	9	Pf00288, Pf18376	4597	MVD	-1.17166	0.595356
Q13685	angio-associated migratory cell protein [OS=Homo sapiens]	35.769	23	7	48	7	434	46.7	7	Pf00400	14	AAMP	-0.796641	0.914862
Q96ER9	Coiled-coil domain-containing protein 51 [OS=Homo sapiens]	35.651	24	9	44	9	411	45.8	9		79714	CCDC51	0.471976	0.519338
Q15843	NEDD8 [OS=Homo sapiens]	35.627	63	6	68	6	81	9.1	6	Pf00240	4738	NEDD8	-0.669165	1.26431
Q9C0D5	Protein TANC1 [OS=Homo sapiens]	35.597	6	9	27	9	1861	202.1	9	Pf00023, Pf12796	85461	TANC1	0.389865	0.38679
Q9GZN8	UPF0687 protein C20orf27 [OS=Homo sapiens]	35.585	34	5	59	5	174	19.3	5	Pf15006	54976	C20orf27	0.134756	0.120693
Q92747	Actin-related protein 2/3 complex subunit 1A [OS=Homo sapiens]	35.577	29	7	47	6	370	41.5	7	Pf00400	10552	ARPC1A	0.58444	0.674461
Q9Y2V2	Calcium-regulated heat-stable protein 1 [OS=Homo sapiens]	35.574	54	6	55	6	147	15.9	6	Pf00313	23589	CARHSP1	0.789343	1.49491
Q9P287	BRCA2 and CDKN1A-interacting protein [OS=Homo sapiens]	35.519	21	6	65	2	314	36	6	Pf13862	56647	BCCIP	-0.0190387	0.0220825
P40938	replication factor C subunit 3 [OS=Homo sapiens]	35.474	25	7	51	7	356	40.5	7	Pf13177	5983	RFC3	-0.358605	0.41261
Q9UJ70	N-acetyl-D-glucosamine kinase [OS=Homo sapiens]	35.407	22	7	37	7	344	37.4	7	Pf01869	55577	NAGK	-0.0406135	0.0752867
P78362-2	Isoform 2 of SRSF protein kinase 2 [OS=Homo sapiens]	35.352	15	8	53	6	699	79	8			SRPK2	0.125851	0.124804
Q9P260-1	LisH domain and HEAT repeat-containing protein KIAA1468 [OS=Homo sapiens]	35.334	6	7	41	7	1216	134.5	7		57614	RELCH	0.512578	0.983581
P14854	Cytochrome c oxidase subunit 6B1 [OS=Homo sapiens]	35.324	85	8	40	8	86	10.2	8	Pf02297	1340	COX6B1	-0.621973	0.750885
Q9BSD7	Cancer-related nucleoside-triphosphatase [OS=Homo sapiens]	35.295	46	8	31	8	190	20.7	8	Pf03266	84284	NTPCR	-0.829454	2.01881
Q8IXH7	Negative elongation factor C/D [OS=Homo sapiens]	35.244	17	8	33	8	590	66.2	8	Pf04858	51497	NELFCD	0.221326	0.215426
P07305	Histone H1.0 [OS=Homo sapiens]	35.123	32	8	66	8	194	20.9	8	Pf00538	3005	H1-0	-0.155463	0.0627114
Q8NBF2-1	NHL repeat-containing protein 2 [OS=Homo sapiens]	35.119	9	6	31	6	726	79.4	6	Pf01436, Pf13905	374354	NHLRC2	-0.740176	1.18233
Q9NP81-1	Serine--tRNA ligase, mitochondrial [OS=Homo sapiens]	35.015	13	4	57	4	518	58.2	4	Pf00587	54938	SARS2	-0.172242	0.137826
Q6UUV7-1	CREB-regulated transcription coactivator 3 [OS=Homo sapiens]	34.996	18	6	38	6	619	66.9	6	Pf12884, Pf12885, Pf12886	64784	CRTC3	0.432384	0.183685
Q96IZ0	PRKC apoptosis WT1 regulator protein [OS=Homo sapiens]	34.983	19	6	52	6	340	36.5	6		5074	PAWR	0.0968085	0.0820797
P22087	rRNA 2'-O-methyltransferase fibrillarin [OS=Homo sapiens]	34.974	39	8	57	8	321	33.8	8	Pf01269	2091	FBL	0.0233991	0.0148906
O60232	Sjoegren syndrome/scleroderma autoantigen 1 [OS=Homo sapiens]	34.935	55	6	25	6	199	21.5	6	Pf06677	10534	ZNRD2	0.304618	0.272838
Q15382	GTP-binding protein rheb [OS=Homo sapiens]	34.93	34	8	45	8	184	20.5	8	Pf00071	6009	RHEB	0.299216	0.22796
Q14194-1	Dihydropyrimidinase-related protein 1 [OS=Homo sapiens]	34.772	20	10	39	8	572	62.1	10	Pf01979	1400	CRMP1	0.365955	0.288739
Q92905	COP9 signalosome complex subunit 5 [OS=Homo sapiens]	34.701	26	7	44	7	334	37.6	7	Pf01398, Pf18323	10987	COPS5	0.567973	1.39998
O75223-1	gamma-glutamylcyclotransferase [OS=Homo sapiens]	34.681	41	7	47	7	188	21	7	Pf13772	100984104; 101138956; 463327; 79017	C7orf24; GGCT	0.735764	0.956561
Q9BTU6	Phosphatidylinositol 4-kinase type 2-alpha [OS=Homo sapiens]	34.574	20	6	23	6	479	54	6	Pf00454	55361	PI4K2A	0.267042	0.491737
Q9UBB9-1	Tuftelin-interacting protein 11 [OS=Homo sapiens]	34.527	13	7	25	7	837	96.8	7	Pf01585, Pf07842, Pf12457	100981317; 101140922; 24144	TFIP11	-0.34013	0.291591
P53990-1	IST1 homolog [OS=Homo sapiens]	34.511	24	8	42	8	364	39.7	8	Pf03398	9798	IST1	-0.238818	0.364932
Q12846	Syntaxin-4 [OS=Homo sapiens]	34.491	23	6	61	6	297	34.2	6	Pf00804, Pf05739	6810	STX4	0.0860032	0.0944823
Q9Y508-1	E3 ubiquitin-protein ligase RNF114 [OS=Homo sapiens]	34.318	31	8	30	8	228	25.7	8	Pf05605, Pf13445, Pf18574	100979652; 55905	RNF114	0.43574	0.531311
P49642	DNA primase small subunit [OS=Homo sapiens]	34.24	13	6	44	6	420	49.9	6	Pf01896	5557	PRIM1	-0.294942	0.403883
Q9P2M7-1	cingulin [OS=Homo sapiens]	34.238	12	10	12	9	1197	136.3	10				0.651549	1.09849
Q9H788	SH2 domain-containing protein 4A [OS=Homo sapiens]	34.092	22	9	43	9	454	52.7	9	Pf00017	63898	SH2D4A	1.17107	0.478852
Q9H6Z4	Ran-binding protein 3 [OS=Homo sapiens]	33.947	17	7	49	7	567	60.2	7	Pf00638	8498	RANBP3	0.0498216	0.0348456
Q96IU4	Protein ABHD14B [OS=Homo sapiens]	33.871	49	7	90	7	210	22.3	7	Pf12697	84836	ABHD14B	0.916459	1.03603
Q8N183	NADH dehydrogenase [ubiquinone] 1 alpha subcomplex assembly factor 2 [OS=Homo sapiens]	33.867	46	7	61	7	169	19.8	7	Pf05071	91942	NDUFAF2	0.496636	0.419524
Q05209-1	Tyrosine-protein phosphatase non-receptor type 12 [OS=Homo sapiens]	33.859	11	7	30	7	780	88.1	7	Pf00102	5782	PTPN12	0.822742	1.33973
Q96G46	tRNA-dihydrouridine(47) synthase [NAD(P)(+)]-like [OS=Homo sapiens]	33.819	14	7	28	7	650	72.5	7	Pf01207, Pf18044	56931	DUS3L	-0.647647	0.625389
O95140	Mitofusin-2 [OS=Homo sapiens]	33.753	12	9	47	8	757	86.3	9	Pf00350, Pf04799	9927	MFN2	0.534807	0.847101
P34949	mannose-6-phosphate isomerase [OS=Homo sapiens]	33.731	20	6	36	6	423	46.6	6	Pf01238, Pf20511, Pf20512	4351	MPI	0.195014	0.138836
O75746	Calcium-binding mitochondrial carrier protein Aralar1 [OS=Homo sapiens]	33.694	15	7	47	4	678	74.7	7	Pf00153	8604	SLC25A12	-0.31502	0.360954
P11234	Ras-related protein Ral-B [OS=Homo sapiens]	33.69	28	6	62	3	206	23.4	6	Pf00071	5899	RALB	0.897522	0.893271
Q14738-1	Serine/threonine-protein phosphatase 2A 56 kDa regulatory subunit delta isoform [OS=Homo sapiens]	33.639	16	8	34	6	602	69.9	8	Pf01603	101134228; 104667330; 462705; 5528	PPP2R5D	-0.108106	0.0594966
Q8TD30-1	Alanine aminotransferase 2 [OS=Homo sapiens]	33.621	21	8	39	8	523	57.9	8	Pf00155	101142979; 84706	GPT2	0.085253	0.0558083
P56545	c-terminal-binding protein 2 [OS=Homo sapiens]	33.589	24	9	54	5	445	48.9	9	Pf00389, Pf02826	1488	CTBP2	-0.862519	1.05011
P10909-1	Clusterin [OS=Homo sapiens]	33.538	19	10	40	10	449	52.5	10	Pf01093	1191	CLU	-0.243236	0.16706
O75340-2	Isoform 2 of Programmed cell death protein 6 [OS=Homo sapiens]	33.484	37	7	83	1	189	21.7	7			PDCD6	1.45901	1.58104
Q9HD15	Steroid receptor RNA activator 1 [OS=Homo sapiens]	33.476	45	6	20	6	236	25.7	6				-0.995455	0.792554
Q9NZ01-1	Very-long-chain enoyl-CoA reductase [OS=Homo sapiens]	33.469	20	7	53	7	308	36	7	Pf02544	100971383; 455786; 9524	LOC111162454; TECR	0.335214	0.746657
P41236	Protein phosphatase inhibitor 2 [OS=Homo sapiens]	33.461	36	7	38	7	205	23	7	Pf04979	5504	PPP1R2	-0.108847	0.115461
Q15398	Disks large-associated protein 5 [OS=Homo sapiens]	33.452	10	8	30	8	846	95.1	8	Pf03359	9787	DLGAP5	-0.383368	0.373283
O60563	Cyclin-T1 [OS=Homo sapiens]	33.386	11	6	54	6	726	80.6	6	Pf00134	904	CCNT1	-0.1843	0.179564
Q92599-1	Septin-8 [OS=Homo sapiens]	33.243	14	7	102	3	483	55.7	7	Pf00735	101926198; 103244521; 23176	SEPTIN8	-0.302609	0.265596
Q96G23	Ceramide synthase 2 [OS=Homo sapiens]	33.142	9	5	39	5	380	44.8	5	Pf00046, Pf03798	29956	CERS2	-0.413932	0.439489
Q9NRN7	L-aminoadipate-semialdehyde dehydrogenase-phosphopantetheinyl transferase [OS=Homo sapiens]	33.074	28	8	60	8	309	35.8	8	Pf01648	60496	AASDHPPT	-0.297593	0.295118
Q09472	Histone acetyltransferase p300 [OS=Homo sapiens]	33.068	5	9	25	5	2414	264	9	Pf00439, Pf00569, Pf02135, Pf02172, Pf06001, Pf08214, Pf09030	2033	EP300	-0.802692	0.744245
Q8NHQ9	ATP-dependent RNA helicase DDX55 [OS=Homo sapiens]	33.043	14	5	34	5	600	68.5	5	Pf00270, Pf00271, Pf13959	57696	DDX55	-0.118629	0.065614
Q96P48-6	Arf-GAP with Rho-GAP domain, ANK repeat and PH domain-containing protein 1 [OS=Homo sapiens]	33.039	8	8	18	8	1450	162.1	8	Pf00169, Pf00536, Pf00620, Pf00788, Pf01412	116985	ARAP1	-0.246359	0.22305
Q08AD1	Calmodulin-regulated spectrin-associated protein 2 [OS=Homo sapiens]	33.016	10	8	36	8	1489	168	8	Pf08683, Pf11971, Pf17095	23271	CAMSAP2	0.0833359	0.0507585
O14841	5-oxoprolinase [OS=Homo sapiens]	32.986	9	6	32	6	1288	137.4	6	Pf01968, Pf02538, Pf05378, Pf19278	26873	OPLAH	-0.343121	0.316621
Q6DD87	Zinc finger protein 787 [OS=Homo sapiens]	32.827	27	7	36	7	383	40.5	7				0.641042	0.536915
P02771	Alpha-fetoprotein [OS=Homo sapiens]	32.758	8	6	51	6	609	68.6	6	Pf00273	174	AFP	-0.74158	1.13248
O15269	serine palmitoyltransferase 1 [OS=Homo sapiens]	32.701	18	7	59	7	473	52.7	7	Pf00155	10558	SPTLC1	0.395176	0.660204
Q9H2P0	Activity-dependent neuroprotector homeobox protein [OS=Homo sapiens]	32.683	11	8	39	8	1102	123.5	8	Pf00046, Pf19627	23394	ADNP	0.0911813	0.0648007
Q8NB90-1	Spermatogenesis-associated protein 5 [OS=Homo sapiens]	32.614	11	8	60	7	893	97.8	8	Pf00004, Pf17862	166378	SPATA5	-0.549947	0.3925
Q9UJA5-1	tRNA (adenine(58)-N(1))-methyltransferase non-catalytic subunit TRM6 [OS=Homo sapiens]	32.596	15	7	47	7	497	55.8	7	Pf04189	51605	TRMT6	0.327287	0.723317
O43598-1	2'-deoxynucleoside 5'-phosphate N-hydrolase 1 [OS=Homo sapiens]	32.537	41	7	55	7	174	19.1	7	Pf05014	10591; 463191	C6orf108; DNPH1	-0.404666	0.269768
Q05655	protein kinase C delta type [OS=Homo sapiens]	32.497	12	7	57	6	676	77.5	7	Pf00069, Pf00130, Pf00433	5580	PRKCD	-0.726657	0.942363
Q02978	Mitochondrial 2-oxoglutarate/malate carrier protein [OS=Homo sapiens]	32.482	24	7	56	7	314	34	7	Pf00153	8402	SLC25A11	0.670363	0.664143
O75323-1	Protein NipSnap homolog 2 [OS=Homo sapiens]	32.474	30	7	45	6	286	33.7	7	Pf07978	2631	NIPSNAP2	0.208286	0.160898
P63173	60s ribosomal protein l38 [OS=Homo sapiens]	32.449	54	5	78	5	70	8.2	5	Pf01781	6169	RPL38	0.0928382	0.0851486
Q9NPQ8	Synembryn-A [OS=Homo sapiens]	32.424	14	6	43	5	531	59.7	6	Pf10165	60626	RIC8A	0.667121	1.77227
O95747	Serine/threonine-protein kinase OSR1 [OS=Homo sapiens]	32.417	16	7	52	7	527	58	7	Pf00069, Pf12202	9943	OXSR1	0.403955	0.430578
O75368	SH3 domain-binding glutamic acid-rich-like protein [OS=Homo sapiens]	32.409	61	6	33	6	114	12.8	6	Pf04908	6451	SH3BGRL	0.192472	0.174372
Q9NRG9-1	Aladin [OS=Homo sapiens]	32.398	16	7	29	7	546	59.5	7	Pf00400	8086	AAAS	0.669449	0.541253
P41240	tyrosine-protein kinase CSK [OS=Homo sapiens]	32.391	21	8	37	8	450	50.7	8	Pf00017, Pf00018, Pf07714	1445	CSK	-0.16314	0.151445
Q92615	la-related protein 4B [OS=Homo sapiens]	32.362	18	9	39	9	738	80.5	9	Pf05383	23185	LARP4B	-1.06222	1.10556
P51452	dual specificity protein phosphatase 3 [OS=Homo sapiens]	32.193	26	5	59	5	185	20.5	5	Pf00782	1845	DUSP3	0.0785733	0.109998
Q99614	tetratricopeptide repeat protein 1 [OS=Homo sapiens]	32.178	25	5	41	5	292	33.5	5	Pf00515, Pf13181	7265	TTC1	-1.18592	0.797336
Q9HAB8-1	phosphopantothenate--cysteine ligase [OS=Homo sapiens]	32.171	25	9	45	9	311	34	9	Pf04127	79717	PPCS	1.14356	1.09619
P84085	ADP-ribosylation factor 5 [OS=Homo sapiens]	32.143	48	7	79	3	180	20.5	7	Pf00025	381	ARF5	0.0908541	0.0641228
Q15121	Astrocytic phosphoprotein PEA-15 [OS=Homo sapiens]	31.956	50	7	34	7	130	15	7	Pf01335	8682	PEA15	-0.665858	1.36731
Q9Y639-1	Isoform 1 of Neuroplastin [OS=Homo sapiens]	31.885	12	5	31	5	282	31.3	5			NPTN	1.24245	0.413447
O00567	Nucleolar protein 56 [OS=Homo sapiens]	31.882	12	7	57	7	594	66	7	Pf01798, Pf08156	10528	NOP56	-0.128943	0.0936471
P00747	Plasminogen [OS=Homo sapiens]	31.868	6	5	44	5	810	90.5	5	Pf00024, Pf00051, Pf00089	5340	PLG	-0.441615	0.343414
Q9Y697	Cysteine desulfurase, mitochondrial [OS=Homo sapiens]	31.809	20	7	38	7	457	50.2	7	Pf00266	9054	NFS1	0.00150366	0.00181722
Q86YR5-1	G-protein-signaling modulator 1 [OS=Homo sapiens]	31.797	15	6	12	6	675	74.5	6	Pf02188, Pf13424	26086	GPSM1	-1.54183	0.575934
O75935	Dynactin subunit 3 [OS=Homo sapiens]	31.765	25	8	69	8	186	21.1	8	Pf07426	11258	DCTN3	0.087385	0.266962
Q9H2K8	Serine/threonine-protein kinase TAO3 [OS=Homo sapiens]	31.689	13	10	28	10	898	105.3	10	Pf00069	51347	TAOK3	0.92754	1.0845
P82909	28S ribosomal protein S36, mitochondrial [OS=Homo sapiens]	31.634	58	6	48	6	103	11.5	6		92259	MRPS36	0.083855	0.0836177
P00751-1	Complement factor B [OS=Homo sapiens]	31.585	13	7	32	7	764	85.5	7	Pf00084, Pf00089, Pf00092	629	CFB	-0.613132	0.761349
P61224-1	Ras-related protein Rap-1b [OS=Homo sapiens]	31.564	26	5	86	2	184	20.8	5	Pf00071	100014092; 100079331; 100152555; 100171907; 100339891; 100413220; 100543810; 100553457; 100665185; 100734094; 100769542; 100995578; 101013495; 101036065; 101106317; 101125880; 101320637; 101348129; 101562050; 101726671; 101812484; 101823756; 102083646; 102133022; 102174543; 102441232; 102444055; 102535500; 102830934; 102919854; 103019004; 103083426; 103118219; 103215555; 103238680; 103250369; 103…	LOC101348129; LOC101875865; LOC103250369; LOC111532119; LOC114113232; Rap1b; RAP1B	0.150588	0.242641
P51570	galactokinase [OS=Homo sapiens]	31.531	24	6	34	6	392	42.2	6	Pf00288, Pf08544, Pf10509	2584	GALK1	0.278745	0.240505
Q6P1L8	39S ribosomal protein L14, mitochondrial [OS=Homo sapiens]	31.529	34	7	36	7	145	15.9	7	Pf00238	64928	MRPL14	-0.074137	0.072594
Q14161-1	ARF GTPase-activating protein GIT2 [OS=Homo sapiens]	31.524	12	9	28	7	759	84.5	9	Pf01412, Pf08518, Pf12205, Pf16559	9815	GIT2	-0.607131	0.777791
Q15057	Arf-GAP with coiled-coil, ANK repeat and PH domain-containing protein 2 [OS=Homo sapiens]	31.41	16	10	19	10	778	88	10	Pf00169, Pf01412, Pf12796, Pf16746	23527	ACAP2	1.20966	1.50711
Q8WTS6	Histone-lysine N-methyltransferase SETD7 [OS=Homo sapiens]	31.4	18	4	12	4	366	40.7	4	Pf00856, Pf02493	80854	SETD7	0.614794	0.816705
Q8NCN5	Pyruvate dehydrogenase phosphatase regulatory subunit, mitochondrial [OS=Homo sapiens]	31.263	11	7	27	7	879	99.3	7	Pf01266, Pf01571, Pf08669, Pf16350	55066	PDPR	-0.427816	0.33831
P60983	glia maturation factor beta [OS=Homo sapiens]	31.229	53	5	38	5	142	16.7	5	Pf00241	2764	GMFB	0.153516	0.151016
O75886	Signal transducing adapter molecule 2 [OS=Homo sapiens]	31.198	12	6	43	5	525	58.1	6	Pf00018, Pf00790, Pf02809	10254	STAM2	0.802019	1.15153
Q9Y6H1	Coiled-coil-helix-coiled-coil-helix domain-containing protein 2 [OS=Homo sapiens]	31.098	34	3	35	3	151	15.5	3	Pf06747	51142	CHCHD2	0.494863	0.420325
O00442	RNA 3'-terminal phosphate cyclase [OS=Homo sapiens]	31.08	21	7	25	7	366	39.3	7	Pf01137, Pf05189	8634	RTCA	-0.894359	1.18106
Q00577	Transcriptional activator protein Pur-alpha [OS=Homo sapiens]	31.07	24	6	47	6	322	34.9	6	Pf04845	5813	PURA	-0.421325	0.676379
P59998	Actin-related protein 2/3 complex subunit 4 [OS=Homo sapiens]	31.058	43	7	60	7	168	19.7	7	Pf05856	10093	ARPC4	0.304404	0.497136
P49674	Casein kinase I isoform epsilon [OS=Homo sapiens]	30.921	20	7	50	3	416	47.3	7	Pf00069	102800317; 1454	CSNK1E	-0.360294	0.336165
Q9BXR0	Queuine tRNA-ribosyltransferase catalytic subunit 1 [OS=Homo sapiens]	30.918	16	6	69	5	403	44	6	Pf01702	81890	QTRT1	-0.0973303	0.0813587
Q92621	Nuclear pore complex protein Nup205 [OS=Homo sapiens]	30.869	5	8	26	8	2012	227.8	8	Pf11894	23165	NUP205	-0.975653	0.469987
Q96JB5	CDK5 regulatory subunit-associated protein 3 [OS=Homo sapiens]	30.812	21	9	34	9	506	56.9	9	Pf05600	80279	CDK5RAP3	-0.171096	0.274509
O14981	TATA-binding protein-associated factor 172 [OS=Homo sapiens]	30.81	5	6	50	6	1849	206.8	6	Pf00176, Pf00271, Pf12054	9044	BTAF1	-0.157061	0.103057
Q969Z0-1	Protein TBRG4 [OS=Homo sapiens]	30.798	22	8	24	8	631	70.7	8	Pf06743, Pf08368, Pf08373	9238	TBRG4	0.625322	0.703702
P32321	deoxycytidylate deaminase [OS=Homo sapiens]	30.797	38	5	29	5	178	20	5	Pf00383	1635	DCTD	0.409681	0.396166
O43670-1	BUB3-interacting and GLEBS motif-containing protein ZNF207 [OS=Homo sapiens]	30.793	13	5	19	5	478	50.7	5		100351602; 100387614; 100472729; 100594082; 100985783; 101048017; 101059401; 101121358; 101144687; 101866930; 101975696; 102539434; 104669331; 105485190; 105508729; 105548689; 105715064; 105813575; 109251910; 7756	LOC111151255; Znf207; ZNF207	1.31924	1.15935
Q12899	Tripartite motif-containing protein 26 [OS=Homo sapiens]	30.775	15	7	35	7	539	62.1	7	Pf00622, Pf00643, Pf13765, Pf15227	7726	TRIM26	0.090994	0.0519133
O43324-1	Eukaryotic translation elongation factor 1 epsilon-1 [OS=Homo sapiens]	30.748	45	7	42	7	174	19.8	7	Pf00043	105708703; 462423; 9521	EEF1E1	1.12198	1.96276
P46108-2	Isoform Crk-I of Adapter molecule crk [OS=Homo sapiens]	30.721	49	7	43	7	204	22.9	7			CRK	0.958934	1.31072
P20674	Cytochrome c oxidase subunit 5A, mitochondrial [OS=Homo sapiens]	30.685	51	6	75	6	150	16.8	6	Pf02284	9377	COX5A	0.0489952	0.0497152
Q8IZ21-1	Phosphatase and actin regulator 4 [OS=Homo sapiens]	30.662	13	6	34	6	702	78.2	6	Pf02755	65979	PHACTR4	-0.0132458	0.0113205
Q86U44	N6-adenosine-methyltransferase 70 kDa subunit [OS=Homo sapiens]	30.633	20	8	38	8	580	64.4	8	Pf05063	56339	METTL3	-0.0579196	0.0540809
P28070	Proteasome subunit beta type-4 [OS=Homo sapiens]	30.606	19	5	94	5	264	29.2	5	Pf00227	5692	PSMB4	0.494058	1.16359
Q04726-4	Isoform 4 of Transducin-like enhancer protein 3 [OS=Homo sapiens]	30.519	11	8	44	8	772	83.3	8			TLE3	-0.342174	0.224512
Q15031	Probable Leucine--tRNA ligase, mitochondrial [OS=Homo sapiens]	30.493	9	7	32	7	903	101.9	7	Pf00133, Pf08264	23395	LARS2	-1.15844	0.707461
P19827-1	Inter-alpha-trypsin inhibitor heavy chain H1 [OS=Homo sapiens]	30.402	4	6	57	6	911	101.3	6	Pf00092, Pf06668, Pf08487	3697	ITIH1	-0.883056	0.971543
Q9BTT0	Acidic leucine-rich nuclear phosphoprotein 32 family member E [OS=Homo sapiens]	30.391	23	5	48	5	268	30.7	5	Pf14580	81611	ANP32E	0.0521011	0.0525829
Q9Y5Y2	Cytosolic Fe-S cluster assembly factor NUBP2 [OS=Homo sapiens]	30.387	28	4	31	4	271	28.8	4	Pf10609	10101	NUBP2	0.639134	0.753957
A3KN83-1	protein strawberry notch homolog 1 [OS=Homo sapiens]	30.332	7	7	28	6	1393	154.2	7	Pf13871, Pf13872	55206	SBNO1	0.0534981	0.0446129
P57678	Gem-associated protein 4 [OS=Homo sapiens]	30.301	9	7	28	7	1058	120	7		50628	GEMIN4	-0.0261471	0.0231
Q68DQ2	very large A-kinase anchor protein [OS=Homo sapiens]	30.088	4	7	29	7	2970	330.4	7	Pf00030, Pf00652	131544	CRYBG3	-0.21953	0.179022
Q9Y320	Thioredoxin-related transmembrane protein 2 [OS=Homo sapiens]	29.993	26	7	50	7	296	34	7	Pf00085	51075	TMX2	0.792373	1.02595
P49841-2	Isoform 2 of Glycogen synthase kinase-3 beta [OS=Homo sapiens]	29.961	24	6	33	5	433	48	6			GSK3B	-0.13978	0.150701
Q9Y3B9	RRP15-like protein [OS=Homo sapiens]	29.827	22	7	30	7	282	31.5	7	Pf07890	51018	RRP15	-1.14611	0.67224
Q9H1E3	Nuclear ubiquitous casein and cyclin-dependent kinase substrate 1 [OS=Homo sapiens]	29.765	19	8	68	8	243	27.3	8		64710	NUCKS1	0.46618	0.611786
P04114	apolipoprotein B-100 [OS=Homo sapiens]	29.765	2	8	66	7	4563	515.3	8	Pf01347, Pf06448, Pf09172, Pf12491	338	APOB	-0.423462	0.500687
O14618	copper chaperone for superoxide dismutase [OS=Homo sapiens]	29.693	21	6	57	6	274	29	6	Pf00080, Pf00403	9973	CCS	0.154903	0.196505
Q9GZT8-1	NIF3-like protein 1 [OS=Homo sapiens]	29.64	20	6	32	6	377	41.9	6	Pf01784	60491	NIF3L1	0.372611	0.530709
P62854	40S ribosomal protein S26 [OS=Homo sapiens]	29.618	43	5	76	5	115	13	5	Pf01283	6231	RPS26	-0.244938	0.274193
Q14320	Protein FAM50A [OS=Homo sapiens]	29.603	28	7	62	7	339	40.2	7	Pf04921	9130	FAM50A	0.0285231	0.0302324
P78318	Immunoglobulin-binding protein 1 [OS=Homo sapiens]	29.576	24	7	28	7	339	39.2	7	Pf04177	3476	IGBP1	0.206828	0.221756
Q8NFW8	N-acylneuraminate cytidylyltransferase [OS=Homo sapiens]	29.541	13	4	45	4	434	48.3	4	Pf02348	55907	CMAS	-0.253799	0.333869
P11171-1	protein 4.1 [OS=Homo sapiens]	29.529	15	8	40	7	864	97	8	Pf00373, Pf04382, Pf05902, Pf08736, Pf09379, Pf09380	2035	EPB41	-0.645984	0.364109
P54725-1	UV excision repair protein RAD23 homolog A [OS=Homo sapiens]	29.523	37	10	66	9	363	39.6	10	Pf00240, Pf00627, Pf09280	100608041; 101148182; 5886	RAD23A	1.54879	0.822749
Q68D10-1	Protein SPT2 homolog [OS=Homo sapiens]	29.496	20	6	23	6	685	75.6	6	Pf08243	144108	SPTY2D1	0.411191	0.617968
P21283	V-type proton ATPase subunit C 1 [OS=Homo sapiens]	29.413	18	7	46	7	382	43.9	7	Pf03223	528	ATP6V1C1	0.243312	0.631132
O15541	RING finger protein 113A [OS=Homo sapiens]	29.39	22	8	25	8	343	38.8	8	Pf00642, Pf13920	7737	RNF113A	0.438487	0.581363
P53365	Arfaptin-2 [OS=Homo sapiens]	29.37	25	7	28	7	341	37.8	7	Pf06456	23647	ARFIP2	-1.20658	0.989926
Q6P1J9	Parafibromin [OS=Homo sapiens]	29.347	17	8	58	8	531	60.5	8	Pf05179, Pf16050	79577	CDC73	0.0275821	0.0241266
Q8N335	Glycerol-3-phosphate dehydrogenase 1-like protein [OS=Homo sapiens]	29.314	23	8	33	8	351	38.4	8	Pf01210, Pf07479	23171	GPD1L	0.123217	0.085761
P41214	Eukaryotic translation initiation factor 2d [OS=Homo sapiens]	29.219	16	7	15	7	584	64.7	7	Pf01253, Pf17832	1939	EIF2D	-1.10262	0.437342
Q8WZ82	Esterase OVCA2 [OS=Homo sapiens]	29.186	36	6	31	6	227	24.4	6	Pf03959	124641	OVCA2	0.0780601	0.0980879
Q9NV70-1	exocyst complex component 1 [OS=Homo sapiens]	29.181	9	6	49	6	894	101.9	6	Pf09763, Pf15277	101141979; 471239; 55763	EXOC1	-0.000734996	0.00093785
Q9BRS2	Serine/threonine-protein kinase RIO1 [OS=Homo sapiens]	29.148	15	7	29	7	568	65.5	7	Pf01163	83732	RIOK1	0.0262383	0.0264242
P69905	Hemoglobin subunit alpha [OS=Homo sapiens]	29.101	38	6	98	6	142	15.2	6	Pf00042	3039; 3040	HBA1; HBA2	-0.103605	0.0615925
Q6NXT1-1	Ankyrin repeat domain-containing protein 54 [OS=Homo sapiens]	29.034	18	6	13	6	300	32.5	6	Pf00023, Pf12796	129138	ANKRD54	0.220604	0.181576
Q7Z6M1-1	Rab9 effector protein with Kelch motifs [OS=Homo sapiens]	28.928	29	7	19	7	372	40.5	7	Pf01344, Pf07646, Pf13415	10244	RABEPK	1.26293	0.476988
P02787	Serotransferrin [OS=Homo sapiens]	28.914	14	8	70	8	698	77	8	Pf00405	7018	TF	-0.664742	0.548579
Q9UBU9-1	nuclear RNA export factor 1 [OS=Homo sapiens]	28.892	14	7	32	7	619	70.1	7	Pf02136, Pf03943, Pf09162	100995719; 101004738; 101865792; 104679330; 10482; 105469466; 105512253; 105549057; 105577534; 108533563; 451267; 718420	NXF1	-0.337447	0.487593
Q5RKV6	Exosome complex component MTR3 [OS=Homo sapiens]	28.833	29	8	52	8	272	28.2	8	Pf01138	118460	EXOSC6	-0.688386	0.734727
Q8WVC0-1	RNA polymerase-associated protein LEO1 [OS=Homo sapiens]	28.776	9	5	27	5	666	75.4	5	Pf04004	100988316; 123169; 453438	LEO1	0.578273	0.748709
P26368	Splicing factor U2AF 65 kDa subunit [OS=Homo sapiens]	28.75	21	8	33	8	475	53.5	8	Pf00076	11338	U2AF2	-0.0745684	0.0685674
Q13895	Bystin [OS=Homo sapiens]	28.747	21	7	23	7	437	49.6	7	Pf05291	705	BYSL	-0.121175	0.121606
P21926	CD9 antigen [OS=Homo sapiens]	28.725	25	5	40	5	228	25.4	5	Pf00335	928	CD9	0.595908	0.421551
O00629	Importin subunit alpha-3 [OS=Homo sapiens]	28.685	11	5	48	2	521	57.9	5	Pf00514, Pf01749, Pf16186	3840	KPNA4	0.439571	0.4683
Q9HB07	UPF0160 protein MYG1, mitochondrial [OS=Homo sapiens]	28.606	15	4	54	4	376	42.4	4				0.335807	0.311385
Q3YEC7-1	Rab-like protein 6 [OS=Homo sapiens]	28.576	10	7	38	7	729	79.5	7	Pf00071	55684	RABL6	-0.0210386	0.027745
Q13488	V-type proton ATPase 116 kDa subunit a isoform 3 [OS=Homo sapiens]	28.483	11	6	16	6	830	92.9	6	Pf01496	10312	TCIRG1	-0.796222	0.93471
O15066	Kinesin-like protein KIF3B [OS=Homo sapiens]	28.481	8	5	31	5	747	85.1	5	Pf00225	9371	KIF3B	-0.246272	0.283707
Q9BY43	Charged multivesicular body protein 4a [OS=Homo sapiens]	28.354	22	6	52	5	222	25.1	6	Pf03357	29082	CHMP4A	0.315615	0.220506
Q9UHD2	Serine/threonine-protein kinase TBK1 [OS=Homo sapiens]	28.314	9	5	34	5	729	83.6	5	Pf00069, Pf18394, Pf18396	29110	TBK1	-0.0685843	0.122647
Q9Y4Z0	U6 snRNA-associated Sm-like protein LSm4 [OS=Homo sapiens]	28.27	32	5	38	5	139	15.3	5	Pf01423	25804	LSM4	0.548378	0.627214
O15145	Actin-related protein 2/3 complex subunit 3 [OS=Homo sapiens]	28.163	31	7	57	7	178	20.5	7	Pf04062	10094	ARPC3	-0.221273	0.223422
P10109	Adrenodoxin, mitochondrial [OS=Homo sapiens]	28.161	27	6	35	6	184	19.4	6	Pf00111	2230	FDX1	-0.0903083	0.0533825
P60903	Protein S100-A10 [OS=Homo sapiens]	28.12	41	4	63	4	97	11.2	4	Pf01023	6281	S100A10	0.543548	0.571618
Q7L5D6	Golgi to ER traffic protein 4 homolog [OS=Homo sapiens]	28.002	16	5	31	5	327	36.5	5	Pf04190	51608	GET4	1.05511	0.780763
Q13573	SNW domain-containing protein 1 [OS=Homo sapiens]	27.978	13	6	34	6	536	61.5	6	Pf02731	22938	SNW1	-0.343199	0.220748
P46087	Probable 28S rRNA (cytosine(4447)-C(5))-methyltransferase [OS=Homo sapiens]	27.972	11	8	31	8	812	89.2	8	Pf01189, Pf08062, Pf17125	4839	NOP2	0.0473064	0.0404965
Q13444	Disintegrin and metalloproteinase domain-containing protein 15 [OS=Homo sapiens]	27.952	11	6	32	6	863	92.9	6	Pf00200, Pf01421, Pf01562, Pf08516	8751	ADAM15	0.612485	0.490898
P17028-1	zinc finger protein 24 [OS=Homo sapiens]	27.913	24	8	22	8	368	42.1	8	Pf00096, Pf02023	7572	ZNF24	-0.900756	0.827174
O14929	histone acetyltransferase type B catalytic subunit [OS=Homo sapiens]	27.877	21	6	39	6	419	49.5	6	Pf10394	100598934; 100970485; 102127119; 103217315; 104673520; 105548069; 105579802; 695933	HAT1	0.246752	0.268786
Q5SSJ5-1	Heterochromatin protein 1-binding protein 3 [OS=Homo sapiens]	27.791	14	7	25	7	553	61.2	7	Pf00538	100970538; 456593; 50809	HP1BP3	-0.466833	0.547313
O15173	Membrane-associated progesterone receptor component 2 [OS=Homo sapiens]	27.699	34	7	38	6	223	23.8	7	Pf00173	10424	PGRMC2	0.678657	0.900853
P35754	Glutaredoxin-1 [OS=Homo sapiens]	27.646	75	5	35	5	106	11.8	5	Pf00462	2745	GLRX	-0.0192355	0.0253068
Q6RFH5-1	WD repeat-containing protein 74 [OS=Homo sapiens]	27.605	15	4	47	4	385	42.4	4	Pf00400	54663	WDR74	0.739117	1.30733
Q9BRP4	Proteasomal ATPase-associated factor 1 [OS=Homo sapiens]	27.596	17	7	49	7	392	42.2	7	Pf00400	80227	PAAF1	0.317588	0.547774
Q96I15-1	selenocysteine lyase [OS=Homo sapiens]	27.593	18	7	41	7	445	48.1	7	Pf00266	51540	SCLY	-0.664924	0.434403
Q8WVY7	Ubiquitin-like domain-containing CTD phosphatase 1 [OS=Homo sapiens]	27.537	17	5	37	5	318	36.8	5	Pf00240, Pf03031	134510	UBLCP1	-0.0679538	0.0697535
P02753	Retinol-binding protein 4 [OS=Homo sapiens]	27.496	15	5	52	5	201	23	5	Pf00061	5950	RBP4	-0.720963	0.775292
O00505	Importin subunit alpha-4 [OS=Homo sapiens]	27.466	14	5	74	2	521	57.8	5	Pf00514, Pf01749, Pf16186	3839	KPNA3	-0.278654	0.416316
O94913	Pre-mRNA cleavage complex 2 protein Pcf11 [OS=Homo sapiens]	27.441	8	7	25	7	1555	172.9	7	Pf04818	51585	PCF11	0.210007	0.233007
Q9NP77	RNA polymerase II subunit A C-terminal domain phosphatase SSU72 [OS=Homo sapiens]	27.405	29	6	49	6	194	22.6	6	Pf04722	29101	SSU72	0.00212754	0.00225667
P48723	Heat shock 70 kDa protein 13 [OS=Homo sapiens]	27.399	16	7	87	7	471	51.9	7	Pf00012	6782	HSPA13	0.265651	0.282829
Q13158	FAS-associated death domain protein [OS=Homo sapiens]	27.293	24	3	23	3	208	23.3	3	Pf00531, Pf01335	8772	FADD	-0.525484	0.502955
O60573	eukaryotic translation initiation factor 4E type 2 [OS=Homo sapiens]	27.279	29	6	31	6	245	28.3	6	Pf01652	9470	EIF4E2	0.254267	0.271858
P84243	histone H3.3 [OS=Homo sapiens]	27.066	28	7	36	4	136	15.3	7	Pf00125	3020; 3021	H3-3A; H3-3B	0.088891	0.0408772
Q9NRF8	CTP synthase 2 [OS=Homo sapiens]	27.036	12	7	52	4	586	65.6	7	Pf00117, Pf06418	56474	CTPS2	-0.985466	1.07135
O60678	protein arginine N-methyltransferase 3 [OS=Homo sapiens]	27.026	12	6	24	6	531	59.8	6				0.432679	0.465147
Q9UL25	Ras-related protein Rab-21 [OS=Homo sapiens]	26.968	30	7	41	7	225	24.3	7	Pf00071	23011	RAB21	1.02832	1.50953
P61956	small ubiquitin-related modifier 2 [OS=Homo sapiens]	26.924	36	4	68	2	95	10.9	4	Pf11976	6613	SUMO2	0.539497	0.516022
O95870-1	Protein ABHD16A [OS=Homo sapiens]	26.888	15	6	53	6	558	63.2	6	Pf00561	7920	ABHD16A	0.716911	0.748121
Q9Y3B2	Exosome complex component csl4 [OS=Homo sapiens]	26.793	31	5	36	5	195	21.4	5	Pf10447, Pf14382	51013	EXOSC1	-0.263886	0.263137
Q9Y315	deoxyribose-phosphate aldolase [OS=Homo sapiens]	26.72	22	7	21	7	318	35.2	7	Pf01791	51071	DERA	0.868015	0.671356
Q96TC7	Regulator of microtubule dynamics protein 3 [OS=Homo sapiens]	26.715	14	6	9	6	470	52.1	6		55177	RMDN3	-0.303211	0.267102
Q9NRX4	14 kDa phosphohistidine phosphatase [OS=Homo sapiens]	26.702	58	6	28	6	125	13.8	6	Pf05005	29085	PHPT1	-0.00646215	0.00636862
Q15018	BRISC complex subunit Abraxas 2 [OS=Homo sapiens]	26.471	15	5	22	5	415	46.9	5		23172	ABRAXAS2	-0.476773	0.737075
P41229	Lysine-specific demethylase 5C [OS=Homo sapiens]	26.364	5	7	19	7	1560	175.6	7	Pf00628, Pf01388, Pf02373, Pf02375, Pf02928, Pf08429	8242	KDM5C	-0.339082	0.21366
Q9UKV8	Protein argonaute-2 [OS=Homo sapiens]	26.352	11	7	34	5	859	97.1	7	Pf02170, Pf02171, Pf08699, Pf16486, Pf16487, Pf16488	27161	AGO2	0.623308	0.963415
Q99653	Calcineurin B homologous protein 1 [OS=Homo sapiens]	26.222	34	5	37	5	195	22.4	5	Pf00036	11261	CHP1	0.122238	0.147361
Q8IYB3	Serine/arginine repetitive matrix protein 1 [OS=Homo sapiens]	26.207	7	6	40	6	904	102.3	6	Pf01480	10250	SRRM1	0.144737	0.0986403
Q9Y3D0	Mitotic spindle-associated MMXD complex subunit MIP18 [OS=Homo sapiens]	26.172	29	4	40	4	163	17.7	4	Pf01883	51647	CIAO2B	0.78344	0.895529
Q6P1M0	Long-chain fatty acid transport protein 4 [OS=Homo sapiens]	26.125	13	6	32	6	643	72	6	Pf00501, Pf13193	10999	SLC27A4	0.150075	0.155482
Q6NVY1	3-hydroxyisobutyryl-CoA hydrolase, mitochondrial [OS=Homo sapiens]	26.114	17	7	34	7	386	43.5	7	Pf16113	26275	HIBCH	0.990209	1.68636
Q658P3-1	Metalloreductase STEAP3 [OS=Homo sapiens]	26.076	14	7	35	7	488	54.6	7	Pf01794, Pf03807	55240	STEAP3	0.328762	0.335043
P48200	iron-responsive element-binding protein 2 [OS=Homo sapiens]	26.06	9	7	26	6	963	105	7				1.35171	1.77357
Q6P587-1	Acylpyruvase FAHD1, mitochondrial [OS=Homo sapiens]	26.012	30	4	41	4	224	24.8	4	Pf01557	81889	FAHD1	0.63415	0.805958
Q04864	Proto-oncogene c-Rel [OS=Homo sapiens]	25.981	8	4	31	4	619	68.5	4	Pf00554, Pf16179	5966	REL	-1.26295	1.2468
P01031	Complement C5 [OS=Homo sapiens]	25.967	3	6	63	6	1676	188.2	6	Pf00207, Pf01759, Pf01821, Pf01835, Pf07677, Pf07678, Pf07703, Pf17789, Pf17790, Pf17791	727	C5	-0.78613	0.774542
Q86YP4	Transcriptional repressor p66-alpha [OS=Homo sapiens]	25.947	12	6	38	5	633	68	6	Pf00320, Pf16563	54815	GATAD2A	0.234848	0.16501
Q86TI2	Dipeptidyl peptidase 9 [OS=Homo sapiens]	25.905	10	7	42	7	863	98.2	7	Pf00326, Pf00930, Pf19520	91039	DPP9	-1.56561	0.704154
Q96I59	probable asparagine--tRNA ligase, mitochondrial [OS=Homo sapiens]	25.718	13	4	26	4	477	54.1	4	Pf00152, Pf01336	79731	NARS2	0.824696	0.698314
O14530	Thioredoxin domain-containing protein 9 [OS=Homo sapiens]	25.672	30	7	32	7	226	26.5	7	Pf00085	10190	TXNDC9	0.673265	0.768971
P46734-1	dual specificity mitogen-activated protein kinase kinase 3 [OS=Homo sapiens]	25.585	15	8	39	3	347	39.3	8	Pf00069	100457536; 102116823; 103242535; 104678467; 105493311; 105526517; 105554627; 108521513; 5606; 705195	MAP2K3	0.904678	0.867314
Q13315	Serine-protein kinase ATM [OS=Homo sapiens]	25.585	3	6	27	6	3056	350.5	6	Pf00454, Pf02259, Pf02260, Pf11640	472	ATM	1.20019	0.707838
Q6UW68	Transmembrane protein 205 [OS=Homo sapiens]	25.522	23	5	29	5	189	21.2	5	Pf13664	374882	TMEM205	-0.100343	0.079801
Q96A35	39S ribosomal protein L24, mitochondrial [OS=Homo sapiens]	25.501	27	5	21	5	216	24.9	5	Pf00467, Pf17136	79590	MRPL24	-0.904097	0.842309
O43583	density-regulated protein [OS=Homo sapiens]	25.477	36	6	25	6	198	22.1	6	Pf01253	8562	DENR	-0.0947598	0.0964393
Q9BY32-1	Inosine triphosphate pyrophosphatase [OS=Homo sapiens]	25.423	57	5	29	5	194	21.4	5	Pf01725	101149278; 3704	ITPA	0.15183	0.209777
Q9H0H5	Rac GTPase-activating protein 1 [OS=Homo sapiens]	25.366	13	6	28	6	632	71	6	Pf00130, Pf00620	29127	RACGAP1	0.672813	0.690063
Q9NRY5	Protein FAM114A2 [OS=Homo sapiens]	25.319	18	7	18	7	505	55.4	7	Pf05334	10827	FAM114A2	-0.515844	0.582495
Q14919-1	Dr1-associated corepressor [OS=Homo sapiens]	25.317	29	8	25	8	205	22.3	8	Pf00808	10589; 451337	DRAP1	0.33218	0.291421
Q99442	translocation protein sec62 [OS=Homo sapiens]	25.303	14	6	37	6	399	45.8	6	Pf03839	7095	SEC62	-0.0859065	0.118264
Q8TEA8	D-aminoacyl-tRNA deacylase 1 [OS=Homo sapiens]	25.272	29	5	36	5	209	23.4	5	Pf02580	92675	DTD1	-0.0901718	0.120082
P51553-1	isocitrate dehydrogenase [NAD] subunit gamma, mitochondrial [OS=Homo sapiens]	25.202	19	6	35	6	393	42.8	6	Pf00180	3421	IDH3G	0.6603	1.19791
Q9P021	cysteine-rich PDZ-binding protein [OS=Homo sapiens]	25.139	42	4	28	4	101	11.2	4	Pf10235	9419	CRIPT	-2.35185	1.13756
Q14344	Guanine nucleotide-binding protein subunit alpha-13 [OS=Homo sapiens]	25.063	21	6	37	5	377	44	6	Pf00503	10672	GNA13	0.118363	0.144168
Q6P1Q9-1	Methyltransferase-like protein 2B [OS=Homo sapiens]	25.025	12	4	29	4	378	43.4	4	Pf13489	55798	METTL2B	-0.520371	0.618235
P11117	Lysosomal acid phosphatase [OS=Homo sapiens]	25.022	13	5	35	5	423	48.3	5	Pf00328	53	ACP2	0.604819	0.627625
Q9UBQ5	Eukaryotic translation initiation factor 3 subunit K [OS=Homo sapiens]	25.022	28	6	34	6	218	25	6	Pf10075	27335	EIF3K	0.33135	0.472067
P09234	U1 small nuclear ribonucleoprotein C [OS=Homo sapiens]	25.021	26	3	22	3	159	17.4	3	Pf06220	6631	SNRPC	0.30634	0.427351
Q9UHQ9	NADH-cytochrome b5 reductase 1 [OS=Homo sapiens]	24.998	19	6	35	6	305	34.1	6	Pf00175, Pf00970	51706	CYB5R1	0.514491	1.00446
Q9H9J2	39S ribosomal protein L44, mitochondrial [OS=Homo sapiens]	24.965	27	8	53	8	332	37.5	8		65080	MRPL44	0.362673	0.510489
Q9BYD1	39S ribosomal protein L13, mitochondrial [OS=Homo sapiens]	24.943	37	6	51	6	178	20.7	6	Pf00572	28998	MRPL13	0.217708	0.250461
Q9P2B4	CTTNBP2 N-terminal-like protein [OS=Homo sapiens]	24.863	9	4	36	4	639	70.1	4	Pf09727	55917	CTTNBP2NL	-0.174683	0.162028
P28065	Proteasome subunit beta type-9 [OS=Homo sapiens]	24.851	34	5	25	5	219	23.3	5	Pf00227	5698	PSMB9	0.926641	0.812165
Q8IVS2	Malonyl-CoA-acyl carrier protein transacylase, mitochondrial [OS=Homo sapiens]	24.785	15	5	40	5	390	42.9	5	Pf00698	27349	MCAT	-0.2727	0.223135
Q9NVQ4-1	Fas apoptotic inhibitory molecule 1 [OS=Homo sapiens]	24.773	17	4	59	4	179	20.2	4	Pf06905	55179	FAIM	-0.340579	0.399891
P08574	Cytochrome c1, heme protein, mitochondrial [OS=Homo sapiens]	24.768	13	5	60	5	325	35.4	5	Pf02167	1537	CYC1	0.387644	1.01697
Q96DB5	regulator of microtubule dynamics protein 1 [OS=Homo sapiens]	24.667	23	7	41	7	314	35.8	7		51115	RMDN1	-0.323628	0.209709
Q8ND56	protein LSM14 homolog A [OS=Homo sapiens]	24.665	14	6	29	6	463	50.5	6	Pf09532, Pf12701	26065	LSM14A	-0.413348	0.310241
Q8TBB5	kelch domain-containing protein 4 [OS=Homo sapiens]	24.65	16	6	45	6	520	57.9	6	Pf07646, Pf13418, Pf13854, Pf13964	54758	KLHDC4	-0.351668	0.332387
Q96H79	Zinc finger CCCH-type antiviral protein 1-like [OS=Homo sapiens]	24.644	28	6	32	6	300	32.9	6	Pf18606	92092	ZC3HAV1L	0.00919452	0.00716245
Q2PZI1-1	Probable C-mannosyltransferase DPY19L1 [OS=Homo sapiens]	24.632	11	5	33	5	675	77.3	5	Pf10034	23333	DPY19L1	0.630158	0.443381
P78330	phosphoserine phosphatase [OS=Homo sapiens]	24.533	27	6	37	6	225	25	6	Pf00702	5723	PSPH	-0.550501	0.27173
Q9Y5X2	Sorting nexin-8 [OS=Homo sapiens]	24.531	18	5	13	5	465	52.5	5	Pf00787, Pf19566	29886	SNX8	1.2521	1.32793
Q92989-1	Polyribonucleotide 5'-hydroxyl-kinase Clp1 [OS=Homo sapiens]	24.494	14	5	24	5	425	47.6	5	Pf06807, Pf16573, Pf16575	100386802; 100994100; 101048258; 101143287; 102133691; 103235350; 104677688; 105496068; 105527169; 105552869; 105600787; 105733833; 108514865; 10978; 451198; 705071	CLP1	0.944116	0.650232
O75880	Protein SCO1 homolog, mitochondrial [OS=Homo sapiens]	24.486	20	4	19	4	301	33.8	4	Pf02630	6341	SCO1	0.459972	0.409298
Q9Y5S9	RNA-binding protein 8A [OS=Homo sapiens]	24.484	41	6	37	6	174	19.9	6	Pf00076	9939	RBM8A	0.0575301	0.0581481
Q8N3C0	Activating signal cointegrator 1 complex subunit 3 [OS=Homo sapiens]	24.43	4	6	53	6	2202	251.3	6	Pf00270, Pf00271, Pf02889	10973	ASCC3	0.195705	0.216144
Q9NX20	39S ribosomal protein L16, mitochondrial [OS=Homo sapiens]	24.331	23	5	24	5	251	28.4	5	Pf00252	54948	MRPL16	0.229549	0.276823
P49406	39S ribosomal protein L19, mitochondrial [OS=Homo sapiens]	24.308	17	6	36	6	292	33.5	6	Pf01245	9801	MRPL19	0.398152	0.331758
Q8WUH6	Transmembrane protein 263 [OS=Homo sapiens]	24.3	44	3	47	3	116	11.7	3	Pf15475	90488	TMEM263	-0.173311	0.147871
P23786	Carnitine O-palmitoyltransferase 2, mitochondrial [OS=Homo sapiens]	24.287	11	8	33	8	658	73.7	8	Pf00755	1376	CPT2	0.700696	0.705925
Q99797	Mitochondrial intermediate peptidase [OS=Homo sapiens]	24.284	12	6	45	6	713	80.6	6	Pf01432	4285	MIPEP	0.00697081	0.00839536
Q15262	Receptor-type tyrosine-protein phosphatase kappa [OS=Homo sapiens]	24.239	3	3	49	3	1439	162	3	Pf00041, Pf00102, Pf00629, Pf07679	5796	PTPRK	0.859453	1.36423
Q9BQP7	mitochondrial genome maintenance exonuclease 1 [OS=Homo sapiens]	24.212	26	7	42	7	344	39.4	7	Pf12705	92667	MGME1	-0.149659	0.163785
P84103	Serine/arginine-rich splicing factor 3 [OS=Homo sapiens]	24.168	41	7	40	7	164	19.3	7	Pf00076	6428	SRSF3	-0.789866	0.923312
Q9HC36	rRNA methyltransferase 3, mitochondrial [OS=Homo sapiens]	24.054	12	7	29	7	420	47	7	Pf00588	55178	MRM3	-0.912701	0.485757
P36543	V-type proton ATPase subunit E 1 [OS=Homo sapiens]	23.895	19	7	41	7	226	26.1	7	Pf01991	529	ATP6V1E1	-0.509104	1.0903
Q8N5M4	Tetratricopeptide repeat protein 9C [OS=Homo sapiens]	23.873	38	5	45	5	171	20	5	Pf14559	283237	TTC9C	0.505256	1.02338
O14773	Tripeptidyl-peptidase 1 [OS=Homo sapiens]	23.85	17	5	45	5	563	61.2	5	Pf00082, Pf09286	1200	TPP1	-0.369408	0.448672
Q92979	Ribosomal RNA small subunit methyltransferase Nep1 [OS=Homo sapiens]	23.759	26	6	27	6	244	26.7	6	Pf03587	10436	EMG1	0.571234	0.581692
Q9P2D3-1	HEAT repeat-containing protein 5B [OS=Homo sapiens]	23.708	4	5	36	5	2071	224.2	5	Pf20210	54497	HEATR5B	-0.378187	0.492955
Q96AQ6	Pre-B-cell leukemia transcription factor-interacting protein 1 [OS=Homo sapiens]	23.674	16	9	28	9	731	80.6	9		57326	PBXIP1	0.139036	0.0874374
Q8N3X1	Formin-binding protein 4 [OS=Homo sapiens]	23.663	8	5	29	5	1017	110.2	5	Pf00397	23360	FNBP4	-0.560422	1.02872
Q6NUM9-1	all-trans-retinol 13,14-reductase [OS=Homo sapiens]	23.642	11	7	44	7	610	66.8	7	Pf13450	54884	RETSAT	1.1887	0.56458
Q15208	serine/threonine-protein kinase 38 [OS=Homo sapiens]	23.635	15	6	27	5	465	54.2	6	Pf00069, Pf00433	11329	STK38	0.699116	0.995831
Q9BPX5	actin-related protein 2/3 complex subunit 5-like protein [OS=Homo sapiens]	23.629	36	6	56	6	153	16.9	6	Pf04699	81873	ARPC5L	0.230028	0.486135
Q9H0R4-1	haloacid dehalogenase-like hydrolase domain-containing protein 2 [OS=Homo sapiens]	23.628	23	5	43	5	259	28.5	5	Pf13242, Pf13344	84064	HDHD2; HEL-S-301	-0.543512	0.79859
Q9UNN8	Endothelial protein C receptor [OS=Homo sapiens]	23.618	26	6	45	6	238	26.7	6	Pf16497	10544	PROCR	-0.17219	0.101993
P51580	Thiopurine S-methyltransferase [OS=Homo sapiens]	23.617	25	6	29	6	245	28.2	6	Pf05724	7172	TPMT	1.25477	1.59696
Q9GZZ9-1	Ubiquitin-like modifier-activating enzyme 5 [OS=Homo sapiens]	23.613	12	3	56	3	404	44.8	3	Pf00899	79876	UBA5	0.68661	1.15556
P04049	RAF proto-oncogene serine/threonine-protein kinase [OS=Homo sapiens]	23.544	12	6	37	4	648	73	6	Pf00130, Pf02196, Pf07714	5894	RAF1	0.348071	0.751243
Q16637	Survival motor neuron protein [OS=Homo sapiens]	23.51	17	6	34	6	294	31.8	6	Pf06003	6606; 6607	SMN1; SMN2	-0.0854778	0.0719712
[truncated: 349 more rows]
