# Supplementary material for: NBS1 lactylation is required for efficient DNA repair and chemotherapy resistance
Source: Nature. 2024 Jul 3;631(8021):663–9. doi: 10.1038/s41586-024-07620-9 (PMC11254748; doi:10.1038/s41586-024-07620-9)
Supplement: Supplementary file 4 — Non-targeted metabolomic analysis of NAC-sensitive and NAC-resistant tumours. [file 41586_2024_7620_MOESM4_ESM.xlsx]

## Sheet: Sheet1
Supplementary Table 2: Non-targeted metabolomic analysis of both neoadjuvant chemotherapy sensitive tumors and resistant tumors.
Sample: 15 neoadjuvant chemotherapy-resistant postoperative gastric cancer specimens and 9 neoadjuvant chemotherapy-sensitive postoperative gastric cancer specimens.
Name	Formula	Log2(Fold Change)	-log10 (P value）
(2E)-Octadecenoyl-CoA	C39 H68 N7 O17 P3 S	-0.0314727	0.0701741
(2R)-2,3-Dihydroxypropanoic acid	C3 H6 O4	-1.64424	2.13356
(2R)-3-Sulfolactate	C3 H6 O6 S	0.65913	0.468242
1-(5-Phosphoribosyl)imidazole-4-acetate	C10 H15 N2 O9 P	0.52256	0.678609
16-Hydroxyhexadecanoic acid	C16 H32 O3	0.266852	0.413506
1-Deoxy-D-altro-heptulose7-phosphate	C7 H15 O9 P	-0.551687	1.91355
1-Methylxanthine	C6 H6 N4 O2	0.582126	0.977844
2,3',4,6-Tetrahydroxybenzophenone	C13 H10 O5	-1.25664	1.2762
2_3-Dimethylmaleate	C6 H8 O4	-0.681183	0.639663
2_7-Anhydro-alpha-N-acetylneuraminic acid	C11 H17 N O8	-1.31048	2.76286
2-Aminoadipic acid	C6 H11 N O4	-0.552648	1.0173
2-Aminomuconate	C6 H7 N O4	0.372605	0.254639
2-Carboxy-D-arabinitol	C6 H12 O7	1.09806	0.932418
2-C-Methyl-D-erythritol 4-phosphate	C5 H13 O7 P	-0.878159	2.09384
2-Hydroxy glutaric acid	C5 H8 O5	2.23131	1.97406
2-Hydroxy-2,4-pentadienoate	C5 H6 O3	-0.78221	0.798986
2-Hydroxycaproic acid	C6 H12 O3	1.55917	2.80894
2-Mercaptobenzothiazole	C7 H5 N S2	-0.34666	0.22982
2-Oxobutyric acid	C4 H6 O3	-0.484703	0.332121
3,4-Dihydroxybenzenesulfonic acid	C6 H6 O5 S	0.675643	1.25969
3''-Deamino-3''-oxonicotianamine	C12 H18 N2 O7	1.54821	0.497775
3-Hydroxy-3-methylglutaric acid	C6 H10 O5	-0.509646	0.361669
3-Hydroxy-4-methylanthranilate	C8 H9 N O3	0.244819	0.263254
3-Hydroxybutyric acid	C4 H8 O3	1.8332	1.29565
4-Acetamidobenzoic acid	C9 H9 N O3	4.51807	2.45896
4-Acetamidobutanoic acid	C6 H11 N O3	2.03395	3.08924
4-Oxoproline	C5 H7 N O3	-0.768426	0.319898
4-Phenolsulfonic acid	C6 H6 O4 S	0.890043	1.55701
4-Pyridoxic acid	C8 H9 N O4	1.3535	1.67909
5,5-Dimethylhydantoin	C5 H8 N2 O2	-0.866114	1.22453
5-Amino-6-(5'-phosphoribosylamino)uracil	C9 H15 N4 O9 P	3.99925	2.12125
5-Aminovaleric acid	C5 H11 N O2	-3.11312	1.56962
5'-Deoxyadenosine	C10 H13 N5 O3	0.611139	0.136399
5-Methyluridine	C10 H14 N2 O6	0.405161	0.636401
5-morpholino-2,4(1H,3H)-pyrimidinedione	C8 H11 N3 O3	-0.885774	2.50991
6-(gamma,gamma-Dimethylallylamino)purine	C10 H13 N5	-0.374499	0.509117
6-Phenyl-2-Thiouracil	C10 H8 N2 O S	-0.268824	0.391357
7-(2,3-Dihydroxypropyl)Theophylline	C10 H14 N4 O4	1.53877	0.580031
Acamprosate	C5 H11 N O4 S	-0.219757	0.323325
Acenaphthenequinone	C12 H6 O2	-1.32375	1.70398
Acibenzolar-S-methyl	C8 H6 N2 O S2	0.766576	0.803771
Acrylic acid	C3 H4 O2	-0.703795	0.591794
Adenine (NEGA)	C5 H5 N5	0.0406271	0.0184816
Adenosine (NEGA)	C10 H13 N5 O4	0.709412	0.297956
AD Pribose2'-phosphate	C15 H24 N5 O17 P3	1.17012	1.35069
Argininosuccinic acid	C10 H18 N4 O6	2.5134	1.68133
Asparagine (NEGA)	C4 H8 N2 O3	3.038	2.56774
CARNOSINE (NEGA)	C9 H14 N4 O3	0.796869	0.815894
Chloramphenicol	C11 H12 Cl2 N2 O5	8.00135	0.844795
CMP-N-acetylneuraminate	C20 H31 N4 O16 P	0.529622	0.680992
Creatine (NEGA)	C4 H9 N3 O2	0.497977	0.878644
Cyprosulfamide	C18 H18 N2 O5 S	-0.0518665	0.0330816
Cytidine (NEGA)	C9 H13 N3 O5	0.0811898	0.117933
D-(-)-Erythrose	C4 H8 O4	-0.793213	0.855664
D-(-)-Fructose	C6 H12 O6	-0.808207	1.07519
D-(-)-Glutamine (NEGA)	C5 H10 N2 O3	-0.837681	1.13394
D-(-)-Ribose	C5 H10 O5	-0.678992	0.550724
D-(+)-Galactose	C6 H12 O6	-0.720108	0.620867
D-(+)-Glucose	C6 H12 O6	-0.789091	0.639633
D-(+)-Malic acid	C4 H6 O5	2.67829	2.10464
D-(+)-Tryptophan	C11 H12 N2 O2	-0.513309	0.7029
Deoxycholic Acid	C24 H40 O4	3.21435	0.324104
D-Glucose 6-phosphate	C6 H13 O9 P	-1.19047	1.14179
Diacetyl	C4 H6 O2	-0.9568	0.997237
Dibutyl phthalate	C16 H22 O4	1.09969	2.28086
DL-Alanine (NEGA)	C3 H7 N O2	0.164	0.217765
DL-Arginine (NEGA)	C6 H14 N4 O2	0.812097	0.874854
DL-β-Leucine	C6 H13 N O2	-0.152179	0.136352
dTDP-6-deoxy-L-mannose	C16 H26 N2 O15 P2	-0.101452	0.078773
dTDP-D-galacturonate	C16 H24 N2 O17 P2	-0.160832	0.113011
Fumaric acid	C4 H4 O4	2.93841	2.01131
Ggamma-L-Glutamyl-L-glutamicacid	C10 H16 N2 O7	-0.79501	1.27949
Glucose 1-phosphate	C6 H13 O9 P	-0.238913	0.395197
Glycerol 3-phosphate	C3 H9 O6 P	-0.126606	0.214037
Glycine	C2 H5 N O2	-0.914821	1.3605
Guanidinosuccinic acid (NEGA)	C5 H9 N3 O4	-0.591711	0.235916
Guanosine (NEGA)	C10 H13 N5 O5	0.730854	1.08221
Hydroxymethylphosphonate	C H5 O4 P	-0.747757	1.01523
Hypotaurine (NEGA)	C2 H7 N O2 S	-0.446644	0.966482
Hypoxanthine (NEGA)	C5 H4 N4 O	0.0221748	0.0100059
Indole-3-pyruvic acid	C11 H9 N O3	-0.828211	1.45708
Indoxyl sulfate	C8 H7 N O4 S	0.903815	1.09981
INOSINE (NEGA)	C10 H12 N4 O5	0.68291	1.09566
Isobutyric acid	C4 H8 O2	3.06487	2.64901
L-(+)-Lactic acid	C3 H6 O3	1.12469	3.38845
L-Glutamic acid	C5 H9 N O4	-0.291899	0.404934
L-Glutathione (reduced)	C10 H17 N3 O6 S	1.49375	1.0804
L-Glutathione oxidized (NEGA)	C20 H32 N6 O12 S2	-0.182693	0.25724
L-Histidine	C6 H9 N3 O2	-0.510336	0.916276
L-Iditol	C6 H14 O6	-0.446489	0.600365
L-Proline	C5 H9 N O2	1.4235	1.86448
L-Serine	C3 H7 N O3	-0.884737	1.34457
Maleamate	C4 H5 N O3	0.149171	0.0974596
Methylmalonic acid	C4 H6 O4	1.88638	3.43507
Methylsuccinic acid	C5 H8 O4	-0.873497	0.967622
N-(2_3-Dihydroxybenzoyl)-L-serine	C10 H11 N O6	3.08389	1.2674
N2-Acetyl-L-aminoadipate (NEGA)	C8 H13 N O5	-1.48711	1.99038
N2-Acetyl-L-aminoadipyl-delta-phosphate	C8 H14 N O8 P	0.313982	0.691798
N3-Oxalyl-L-2,3-diaminopropanoate	C5 H8 N2 O5	-1.76572	1.45928
N-Acetylalanine	C5 H9 N O3	2.95721	2.34835
N-Acetyl-DL-glutamic acid	C7 H11 N O5	-1.24313	1.58644
N-Acetylneuraminicacid	C11 H19 N O9	-0.287216	0.174883
N-Acetylornithine	C7 H14 N2 O3	0.183575	0.149357
N-Ethylglycine	C4 H9 N O2	-0.271973	0.533205
Nicotinic acid (NEGA)	C6 H5 N O2	-1.10302	0.510766
O-Acetylserine	C5 H9 N O4	-0.236797	0.195569
Oleic acid	C18 H34 O2	-0.018853	0.0158192
Ornithine (NEGA)	C5 H12 N2 O2	0.700313	0.559085
O-Succinyl-L-homoserine	C8 H13 N O6	0.110553	0.09548
Pantetheine (NEGA)	C11 H22 N2 O4 S	1.03877	0.71128
Pantothenic acid (NEGA)	C9 H17 N O5	0.742004	1.08526
p-cresol sulfate potassium	C7 H8 O4 S	1.10733	0.951568
Propionic acid	C3 H6 O2	1.3099	2.69547
Pseudouridine	C9 H12 N2 O6	-0.595535	0.387575
Pyridoxine (NEGA)	C8 H11 N O3	-1.30825	2.46426
Pyrrole-2-carboxylic acid	C5 H5 N O2	3.70877	1.4874
S-Adenosylhomocysteine (NEGA)	C14 H20 N6 O5 S	0.524465	0.268479
S-glutathionyl-L-cysteine	C13 H22 N4 O8 S2	2.21129	1.23192
Shikimate 3-phosphate	C7 H11 O8 P	-1.4612	0.721875
S-Lactoylglutathione	C13 H21 N3 O8 S	2.4829	2.12223
STACHYOSE	C24 H42 O21	0.965973	0.349396
Taurine (NEGA)	C2 H7 N O3 S	-1.2895	2.307
Tauropine	C5 H11 N O5 S	-3.86266	1.90223
Tetrahydroxypteridine	C6 H4 N4 O4	0.128419	1.18063
Thiamine (NEGA)	C12 H16 N4 O S	-0.545206	0.843031
Thymidine	C10 H14 N2 O5	1.85446	1.72025
UDP-N-acetylglucosamine	C17 H27 N3 O17 P2	3.3919	1.75208
Uracil	C4 H4 N2 O2	-1.90108	2.00992
Uric acid	C5 H4 N4 O3	1.6268	2.14926
Uridine	C9 H12 N2 O6	3.06419	1.4693
Uridine 5'-diphosphogalactose	C15 H24 N2 O17 P2	2.50939	1.54402
Uridine monophosphate	C9 H13 N2 O9 P	1.49832	0.539617
Xylitol	C5 H12 O5	-0.881762	1.31838
β-D-Glucopyranuronic acid	C6 H10 O7	0.41023	0.451733
(12Z)-9,10,11-trihydroxyoctadec-12-enoic acid	C18 H34 O5	0.322393	0.318698
(R)-3-Hydroxy myristic acid	C14 H28 O3	-0.0378815	0.0175093
(S)-1-Pyrroline-5-carboxylate	C5 H7 N O2	1.47929	1.38791
1,18,1-lysophosphatidylcholine	C26 H52 N O7 P	0.554704	0.781062
11β-Hydroxyandrosterone	C19 H30 O3	-1.09806	0.797114
1-Aminocyclopropane-1-carboxylic acid	C4 H7 N O2	0.711518	0.707031
1-Methyladenosine	C11 H15 N5 O4	0.600232	0.298116
1-Methylnicotinamide	C7 H8 N2 O	0.511841	2.34053
1-Methylpyrrolinium	C5 H9 N	-0.0325222	0.0253795
2-(alpha-D-Galactosyl)-sn-glycerol 3-phosphate	C9 H19 O11 P	-0.200314	0.449327
2-(tert-butyl)-1,3-thiazolane-4-carboxylic acid	C8 H15 N O2 S	-0.214917	0.166387
2',3'-Cyclic UMP	C9 H11 N2 O8 P	0.318083	0.220884
2-{2-[5-(Ethoxycarbonyl)-2-morpholinoanilino]-2-oxoethoxy}acetic acid	C17 H22 N2 O7	0.311906	0.523422
2-acetamido-3-(4-methoxyphenyl)propanoic acid	C12 H15 N O4	-0.417965	0.250878
2-Amino-1,3,4-octadecanetriol	C18 H39 N O3	-0.356551	0.298963
2-Amino-1,3-octadecanediol	C18 H39 N O2	-0.0733749	0.0666489
2'-Deoxyadenosine	C10 H13 N5 O3	0.169248	0.0744237
2-Deoxyuridine-5-monophosphate	C9 H13 N2 O8 P	-0.188017	0.148405
2-Hydroxycinnamic acid	C9 H8 O3	-5.02302	3.17811
2-Succinylbenzoyl-CoA	C32 H44 N7 O20 P3 S	0.33361	0.237938
2-Thiothinone	C8 H11 N O S	-0.301269	0.272983
3-(3,4-dihydroxyphenyl)propanoic acid	C9 H10 O4	-0.0314785	0.0216752
3-(3-pyridinyl)propanoic acid	C8 H9 N O2	-0.108621	0.0946527
3`-Aminoacetophenone	C8 H9 N O	-0.0918184	0.0680239
3'-Dephosphocoenzyme A	C21 H35 N7 O13 P2 S	1.64434	1.18518
3-Hydroxycotinine	C10 H12 N2 O2	-0.0355334	0.0270372
3-Pyridinol	C5 H5 N O	1.12139	0.808216
4-(allyloxy)-1,2-dihydroquinolin-2-one	C12 H11 N O2	0.338269	0.786492
4-(trifluoromethyl)nicotinic acid	C7 H4 F3 N O2	0.251937	0.317537
4-[2-(3-Cyano-2-pyridinyl)hydrazino]-4-oxobutanoic acid	C10 H10 N4 O3	0.883208	0.386581
4-AMINOBUTANOIC ACID	C4 H9 N O2	1.35395	0.975977
4-Aminomethylcyclohexanecarboxylic acid	C8 H15 N O2	-0.309081	0.233676
4-Guanidinobutanoate	C5 H11 N3 O2	0.0851338	0.094964
4-Hydroxybenzaldehyde	C7 H6 O2	-0.167825	0.127885
4-Methoxychalcone	C16 H14 O2	-0.426874	0.23909
4-Methyl-5-thiazoleethanol	C6 H9 N O S	-0.975588	2.85957
4-Morpholinepropanesulfonic acid	C7 H15 N O4 S	0.0537251	0.0885774
4-OHE2-1-N7Gua	C23 H27 N5 O4	-0.947078	1.00971
4-oxo-5-phenylpentanoic acid	C11 H12 O3	0.00453984	0.00351375
5,6-Dihydrophenanthridin-6-one	C13 H9 N O	0.869965	2.28721
5-Aminopentanamide	C5 H12 N2 O	1.04062	0.538457
5-Hydroxyindole	C8 H7 N O	-0.0954021	0.0768682
5-Hydroxylysine	C6 H14 N2 O3	0.725577	1.2906
5'-S-Methyl-5'-thioadenosine	C11 H15 N5 O3 S	-0.493249	1.02641
6-(3-Pyridyl)-1,3,5-triazine-2,4-diamine	C8 H8 N6	0.427239	0.210348
6-(4-methoxyphenyl)pyrimidine-2,4-diamine	C11 H12 N4 O	-2.64773	0.920173
6-Methyl-2-pyridinemethanol	C7 H9 N O	0.0642848	0.0472889
8-Amino-7-oxononanoate	C9 H17 N O3	0.648275	0.758643
8-Hydroxyquinoline	C9 H7 N O	0.487493	0.807526
Acetonecyanohydrin	C4 H7 N O	1.80825	1.58631
Acetylcholine	C7 H15 N O2	0.115137	0.133946
Acetyl-L-carnitine	C9 H17 N O4	-0.119454	0.101686
Acetyl-β-methylcholine	C8 H17 N O2	-0.18608	0.417722
Adenine (POST)	C5 H5 N5	-0.647786	0.955148
Adenosine (POST)	C10 H13 N5 O4	-0.00330887	0.00173003
Ala-Ile	C9 H18 N2 O3	0.162608	0.361042
Asparagine (POST)	C4 H8 N2 O3	1.90354	1.31284
Asp-Glu	C9 H14 N2 O7	1.32492	1.63887
Bilirubin	C33 H36 N4 O6	2.9264	1.87213
Biotin	C10 H16 N2 O3 S	1.99422	1.26347
Caffeoylcholine	C14 H20 N O4	0.229081	0.24833
Caprolactam	C6 H11 N O	0.382331	0.565858
Carnosine (POST)	C9 H14 N4 O3	0.319553	0.519203
Choline	C5 H13 N O	-0.500254	0.847928
cis-2-Methyl-5-isopropylhexa-2,5-dienoyl-CoA	C31 H50 N7 O17 P3 S	0.649932	0.766947
Creatine (POST)	C4 H9 N3 O2	-0.389022	0.414532
Creatinine	C4 H7 N3 O	0.740042	1.52391
Crotonic acid	C4 H6 O2	0.0218364	0.0157344
CUDA	C19 H36 N2 O3	-1.65182	1.30984
Cyclic ADP-ribose	C15 H21 N5 O13 P2	1.29464	1.65358
Cyclo(phenylalanyl-prolyl)	C14 H16 N2 O2	0.270757	0.102407
Cytidine (POST)	C9 H13 N3 O5	0.934624	0.381371
Cytidine 5'-diphosphocholine	C14 H26 N4 O11 P2	-0.403916	0.227912
Cytidine 5'-monophosphate (hydrate)	C9 H14 N3 O8 P	0.479535	0.934681
Cytosine	C4 H5 N3 O	1.0436	0.452474
D-(-)-Glutamine (POST)	C5 H10 N2 O3	-0.0209738	0.0191108
D-(+)-Maltose	C12 H22 O11	0.0806055	0.095716
D-1-Aminopropan-2-olO-phosphate	C3 H10 N O4 P	0.875146	1.26978
D-Glucosamine-6-phosphate sodium salt	C6 H14 N O8 P	0.189735	0.101489
Diethyl maleate	C8 H12 O4	-2.48109	0.869436
Dihydromorphine	C17 H21 N O3	0.597193	1.20437
di-trans-poly-cis-Decaprenyldiphosphate	C50 H84 O7 P2	-0.19716	0.385048
DL-Alanine (POST)	C3 H7 N O2	-0.371166	0.666553
DL-Arginine (POST)	C6 H14 N4 O2	0.22635	0.260071
DL-Carnitine	C7 H15 N O3	0.194456	0.425237
DL-Dipalmitoylphosphatidylcholine	C40 H80 N O8 P	0.434236	0.190071
DL-Lysine	C6 H14 N2 O2	-0.446932	0.336826
DL-Stachydrine	C7 H13 N O2	-0.135201	0.193896
DL-Tryptophan	C11 H12 N2 O2	-0.582025	0.565584
Docosahexaenoic acid ethyl ester	C24 H36 O2	-5.11706	0.668262
Ecgonine	C9 H15 N O3	0.567791	1.47531
Etaqualone	C17 H16 N2 O	0.547163	0.438946
formyl-isoglutamine	C6 H10 N2 O4	0.489101	0.432454
Gabaculine	C7 H9 N O2	-1.44162	2.31298
Gamma-Glutamylcysteine	C8 H14 N2 O5 S	-0.0165734	0.00975505
Glycerophosphoglycerol	C6 H15 O8 P	-0.138251	0.188346
Guanidinosuccinic acid (POST)	C5 H9 N3 O4	0.586417	0.517482
Guanosine (POST)	C10 H13 N5 O5	0.578094	0.825494
Heptanophenone	C13 H18 O	0.934124	2.25465
Hexadecanamide	C16 H33 N O	-0.676297	0.756653
Hexylamine	C6 H15 N	-0.931067	0.398959
Hydroxymethyl phosphonate	C H5 O4 P	-4.17377	2.73618
Hypotaurine (POST)	C2 H7 N O2 S	-0.0851102	0.109254
Hypoxanthine (POST)	C5 H4 N4 O	0.219568	0.275768
Imidazoleacetic acid	C5 H6 N2 O2	0.68492	0.594344
Indoline	C8 H9 N	-0.496779	0.588723
Inosine (POST)	C10 H12 N4 O5	0.262531	0.360516
Isobutylamine	C4 H11 N	-0.272288	0.257412
Isoleucine	C6 H13 N O2	0.313969	0.374503
Kanosamine	C6 H13 N O5	-0.698894	0.411724
L-(+)-Citrulline	C6 H13 N3 O3	-0.833171	0.960039
Lactamide	C3 H7 N O2	0.42716	0.843387
Lacto-N-tetraose	C26 H45 N O21	-0.7601	1.86262
L-ALANINE	C3 H7 N O2	0.929776	0.613406
LAUROYLCARNITINE	C19 H37 N O4	-0.704627	0.768308
Lauryl diethanolamide	C16 H33 N O3	0.886077	0.559944
L-beta-homolysine-2HCl	C7 H16 N2 O2	1.60059	0.755136
L-beta-Homomethionine	C6 H13 N O2 S	1.1362	0.827553
L-Ergothioneine	C9 H15 N3 O2 S	-0.474907	1.06054
L-Glutathione oxidized (POST)	C20 H32 N6 O12 S2	0.17772	0.233395
L-Homocitrulline	C7 H15 N3 O3	0.514326	1.70136
Linamarin	C10 H17 N O6	-2.06497	0.893986
LPC 14:0	C22 H46 N O7 P	0.640865	0.780501
LPC 20:4	C28 H50 N O7 P	1.00342	0.744767
L-Phenylalanine	C9 H11 N O2	-0.0680438	0.0453151
L-Tyrosine	C9 H11 N O3	-0.109443	0.087875
Methionine	C5 H11 N O2 S	0.288252	0.233133
Methyl isonicotinate	C7 H7 N O2	1.46882	1.16425
Methylimidazoleacetic acid	C6 H8 N2 O2	1.35099	1.4972
Methyl-L-histidinate	C7 H11 N3 O2	0.0359096	0.0729406
N,N-Diethylethanolamine	C6 H15 N O	0.396391	0.346981
N1,N12-Diacetylspermine	C14 H30 N4 O2	-1.07899	1.12396
N1-[1-(2-furylcarbonyl)-4-piperidyl]benzamide	C17 H18 N2 O3	2.51389	1.51488
N2-Acetyl-L-aminoadipate (POST)	C8 H13 N O5	-1.37044	1.93043
N3,N4-Dimethyl-L-arginine	C8 H18 N4 O2	0.240582	0.452995
N3-Phenyl-1H-1,2,4-triazole-3,5-diamine	C8 H9 N5	-0.991385	1.69124
N5-(L-1-Carboxyethyl)-L-ornithine	C8 H16 N2 O4	-0.400774	0.250126
N6,N6,N6-Trimethyl-L-lysine	C9 H20 N2 O2	0.682229	1.40249
N6-Isopentenyladenosine	C15 H21 N5 O4	1.53028	0.969928
N6-Me-Adenosine	C11 H15 N5 O4	2.96267	0.826879
N-Acetylglutamine	C7 H12 N2 O4	-0.14754	0.148264
N-Acetyl-L-citrulline	C8 H15 N3 O4	0.379664	0.191297
N-Acetylneuraminic acid	C11 H19 N O9	-0.947531	1.41848
N-alpha-Acetyl-L-ornithine	C7 H14 N2 O3	0.298328	1.14759
N-Butyryl-L-homoserinelactone	C8 H13 N O3	-0.0193882	0.0365352
Nicotinamide	C6 H6 N2 O	1.00672	1.42561
Nicotinic acid (POST)	C6 H5 N O2	-4.30532	2.16989
N-Methylcaprolactam	C7 H13 N O	1.17284	1.85846
N-Succinyl-LL-2_6-diaminoheptanedioate	C11 H18 N2 O7	1.18382	0.475116
N-α-L-Acetyl-arginine	C8 H16 N4 O3	-0.855222	0.754763
Octanoyl-L-Carnitine	C15 H29 N O4	-0.674557	0.921027
Octylphosphonic acid	C8 H19 O3 P	4.16776	1.2583
Oleoyl-L-Carnitine	C25 H47 N O4	-0.739471	0.800718
O-Phosphocholine	C5 H15 N O4 P	0.0757619	0.101264
Ornithine (POST)	C5 H12 N2 O2	0.0221522	0.0176549
Palmitic Acid	C16 H32 O2	-0.423767	0.377039
Palmitoylcarnitine	C23 H45 N O4	-0.934629	1.29931
Pantetheine (POST)	C11 H22 N2 O4 S	-0.00289456	0.0013959
Pantothenic acid (POST)	C9 H17 N O5	0.649853	2.29969
PC 15:0-15:0	C38 H76 N O8 P	1.49097	0.603826
PC 15:0-15:1	C38 H74 N O8 P	3.24305	1.19754
PC 18:1-18:1	C44 H84 N O8 P	2.16683	0.98195
PC 16:2e/22:5	C46 H80 N O7 P	1.19918	0.980107
Pentadecanoic Acid	C15 H30 O2	-0.280711	0.268488
Pipecolic acid	C6 H11 N O2	-0.164049	0.129466
Prolinamide	C5 H10 N2 O	0.301156	0.307176
Proline	C5 H9 N O2	0.359275	0.409908
Prolylglycine	C7 H12 N2 O3	0.542552	0.832802
Prolylleucine	C11 H20 N2 O3	0.385814	1.02369
Propionylcarnitine	C10 H19 N O4	1.83131	0.834946
Pyridoxal	C8 H9 N O3	0.430346	0.437483
Pyridoxamine	C8 H12 N2 O2	0.553147	1.12364
Pyridoxine (POST)	C8 H11 N O3	-0.0201947	0.0136454
S-Acetyldihydrolipoamide	C10 H19 N O2 S2	0.55484	0.555044
S-Adenosylhomocysteine (POST)	C14 H20 N6 O5 S	0.462106	0.678164
S-Adenosylmethionine	C15 H22 N6 O5 S	-0.233776	0.417753
sn-Glycero-3-phosphocholine	C8 H21 N O6 P	0.135032	0.173958
sn-glycero-3-Phosphoethanolamine	C5 H14 N O6 P	-0.087011	0.0894165
Spermine	C10 H26 N4	0.217978	0.659685
Stearoyl-L-Carnitine	C25 H49 N O4	-0.0448626	0.0269081
Streptidine	C8 H18 N6 O4	0.477659	1.04342
Taurine (POST)	C2 H7 N O3 S	-0.07531	0.0673982
Tetradecanoyl-L-Carnitine	C21 H41 N O4	-0.274092	0.180968
Thiamine (POST)	C12 H16 N4 O S	-0.915792	2.51867
trans-3-Indoleacrylic acid	C11 H9 N O2	-0.427689	0.540258
Triphenyl phosphate	C18 H15 O4 P	0.882885	0.615045
Triphenylphosphine oxide	C18 H15 O P	-1.07697	0.329722
Tropine	C8 H15 N O	0.738426	0.777869
Uridine 5-(trihydrogen diphosphate)	C9 H14 N2 O12 P2	1.25187	0.79069
Urocanic acid	C6 H6 N2 O2	0.546123	0.29598
Valine	C5 H11 N O2	-0.167339	0.141802
Υ-Aminobutyric acid	C4 H9 N O2	0.0267062	0.0198551
Υ-L-Glutamyl-L-glutamic acid	C10 H16 N2 O7	-0.170944	0.129099
