# Supplementary material for: NBS1 lactylation is required for efficient DNA repair and chemotherapy resistance
Source: Nature. 2024 Jul 3;631(8021):663–9. doi: 10.1038/s41586-024-07620-9 (PMC11254748; doi:10.1038/s41586-024-07620-9)
Supplement: Supplementary file 5 — All of the identified lysine-lactylated proteins. [file 41586_2024_7620_MOESM5_ESM.xls]

## Sheet: Sheet1
Supplementary Table 3: All of the identified Kla proteins
Protein accession	Amino acid	Protein description	Gene name	Localization probability	PEP	Score	AGS-P repeat_1	AGS-P repeat_2	AGS-P repeat_3	AGS-R repeat_1	AGS-R repeat_2	AGS-R repeat_3	Ratio	P value
A0A1B0GUS4	K	Ubiquitin-conjugating enzyme E2 L5 OS=Homo sapiens OX=9606 GN=UBE2L5 PE=2 SV=1	UBE2L5	1	0.00083881	61.48				1
A0MZ66	K	Shootin-1 OS=Homo sapiens OX=9606 GN=SHTN1 PE=1 SV=4	SHTN1	1	0.000625002	58.508	1
A3KN83	K	Protein strawberry notch homolog 1 OS=Homo sapiens OX=9606 GN=SBNO1 PE=1 SV=1	SBNO1	1	0.00277548	57.042				1
A5YKK6	K	CCR4-NOT transcription complex subunit 1 OS=Homo sapiens OX=9606 GN=CNOT1 PE=1 SV=2	CNOT1	1	9.34139e-05	91.939		0.871888	0.624515	1.17115	1.36326	0.96918	1.561	0.0858361
A6NF01	K	Putative nuclear envelope pore membrane protein POM 121B OS=Homo sapiens OX=9606 GN=POM121B PE=5 SV=2	POM121B	1	0.00239808	87.251				1.09232	1.14641	0.761271
P68363	K	Tubulin alpha-1B chain OS=Homo sapiens OX=9606 GN=TUBA1B PE=1 SV=1	TUBA1B	1	0.00270223	78.178	0.67369	0.760436	0.680173	1.37841	1.41071	1.09659	1.838	0.00249393
P68363	K	Tubulin alpha-1B chain OS=Homo sapiens OX=9606 GN=TUBA1B PE=1 SV=1	TUBA1B	1	0.000478172	79.311		0.97257	0.694513			1.33292	1.599
A6NHR9	K	Structural maintenance of chromosomes flexible hinge domain-containing protein 1 OS=Homo sapiens OX=9606 GN=SMCHD1 PE=1 SV=2	SMCHD1	1	0.0400844	45.489					1
A6NHR9	K	Structural maintenance of chromosomes flexible hinge domain-containing protein 1 OS=Homo sapiens OX=9606 GN=SMCHD1 PE=1 SV=2	SMCHD1	1	2.26249e-17	118.91	0.360183	0.547041		1.62523	1.59409	0.873452	3.008	0.0381921
H3BPF8	K	Golgin subfamily A member 8S OS=Homo sapiens OX=9606 GN=GOLGA8S PE=3 SV=1	GOLGA8S	1	0.00141611	125.5		0.483266	0.569304	1.37326	1.39097	1.1832	2.5	0.00205884
A8MPP1	K	Putative ATP-dependent RNA helicase DDX11-like protein 8 OS=Homo sapiens OX=9606 GN=DDX11L8 PE=1 SV=1	DDX11L8	1	0.0140726	53.679					1
A8MW92	K	PHD finger protein 20-like protein 1 OS=Homo sapiens OX=9606 GN=PHF20L1 PE=1 SV=2	PHF20L1	1	4.57515e-05	127.03	0.448731			1.23434	1.15711	1.15981	2.638
Q13765	K	Nascent polypeptide-associated complex subunit alpha OS=Homo sapiens OX=9606 GN=NACA PE=1 SV=1	NACA	1	0.00694477	77.072	0.735219	0.866257	0.891504	1.33393	1.22015	0.952938	1.407	0.0459634
Q13765	K	Nascent polypeptide-associated complex subunit alpha OS=Homo sapiens OX=9606 GN=NACA PE=1 SV=1	NACA	1	8.03759e-08	110.14		1
E9PRG8	K	Uncharacterized protein C11orf98 OS=Homo sapiens OX=9606 GN=C11orf98 PE=4 SV=2	C11orf98	1	0.0395126	65.933				1
L0R819	K	ASNSD1 upstream open reading frame protein OS=Homo sapiens OX=9606 GN=ASDURF PE=1 SV=1	ASDURF	1	0.0417857	56.202		1
O00139	K	Kinesin-like protein KIF2A OS=Homo sapiens OX=9606 GN=KIF2A PE=1 SV=3	KIF2A	1	0.000290238	92.707	0.914898	0.79908	0.83649	1.22924	1.2203		1.441	0.0056673
O00151	K	PDZ and LIM domain protein 1 OS=Homo sapiens OX=9606 GN=PDLIM1 PE=1 SV=4	PDLIM1	1	2.19781e-43	170.22	0.622488	0.706543	0.68438	1.37903	1.42606	1.1815	1.98	0.000600643
O00151	K	PDZ and LIM domain protein 1 OS=Homo sapiens OX=9606 GN=PDLIM1 PE=1 SV=4	PDLIM1	1	9.46583e-35	171.51	0.755332	0.923674	0.598321	1.1279	1.40177	1.193	1.635	0.0236694
O00151	K	PDZ and LIM domain protein 1 OS=Homo sapiens OX=9606 GN=PDLIM1 PE=1 SV=4	PDLIM1	1	1.14505e-10	80.026	0.571973		0.616897	1.52666		1.28447	2.365	0.0118723
O00151	K	PDZ and LIM domain protein 1 OS=Homo sapiens OX=9606 GN=PDLIM1 PE=1 SV=4	PDLIM1	1	0.0372209	49.16					1
O00151	K	PDZ and LIM domain protein 1 OS=Homo sapiens OX=9606 GN=PDLIM1 PE=1 SV=4	PDLIM1	1	1.45087e-09	106	0.681617	0.653896	0.662506	1.31327	1.39242	1.29628	2.003	1.02964e-05
O00170	K	AH receptor-interacting protein OS=Homo sapiens OX=9606 GN=AIP PE=1 SV=2	AIP	1	5.16461e-06	101.64	0.690143	0.919179		1.22304	1.16764		1.486	0.107707
O00193	K	Small acidic protein OS=Homo sapiens OX=9606 GN=SMAP PE=1 SV=1	SMAP	1	1.13244e-97	216.98				1.15533	1.18622	0.658446
O00193	K	Small acidic protein OS=Homo sapiens OX=9606 GN=SMAP PE=1 SV=1	SMAP	1	0.028177	56.89			0.588634		1.41137		2.398
O00193	K	Small acidic protein OS=Homo sapiens OX=9606 GN=SMAP PE=1 SV=1	SMAP	1	8.85182e-07	79.889	0.575485	0.582274	0.616592	1.45983	1.49127	1.27455	2.382	8.59216e-05
O00193	K	Small acidic protein OS=Homo sapiens OX=9606 GN=SMAP PE=1 SV=1	SMAP	1	0.00590493	79.059		0.600317	0.7526			1.64708	2.435
O00231	K	26S proteasome non-ATPase regulatory subunit 11 OS=Homo sapiens OX=9606 GN=PSMD11 PE=1 SV=3	PSMD11	1	0.00011584	88.181	0.703361	0.742669			1.55397		2.149
O00232	K	26S proteasome non-ATPase regulatory subunit 12 OS=Homo sapiens OX=9606 GN=PSMD12 PE=1 SV=3	PSMD12	1	0.00576843	89.123	0.799601	0.961063	0.88187		1.31599	1.04148	1.338	0.0810879
O00232	K	26S proteasome non-ATPase regulatory subunit 12 OS=Homo sapiens OX=9606 GN=PSMD12 PE=1 SV=3	PSMD12	1	0.000309571	88.42		0.59029		1.15744	1.25227		2.041
O00233	K	26S proteasome non-ATPase regulatory subunit 9 OS=Homo sapiens OX=9606 GN=PSMD9 PE=1 SV=3	PSMD9	1	0.000319201	108.2	0.812305	0.863486	0.91211	1.27833	1.21901	0.91476	1.318	0.0717473
O00244	K	Copper transport protein ATOX1 OS=Homo sapiens OX=9606 GN=ATOX1 PE=1 SV=1	ATOX1	1	5.55423e-06	97.277	0.656804			1.01981		1.32339	1.784
O00255	K	Menin OS=Homo sapiens OX=9606 GN=MEN1 PE=1 SV=4	MEN1	1	1.52268e-05	68.548					1
O00267	K	Transcription elongation factor SPT5 OS=Homo sapiens OX=9606 GN=SUPT5H PE=1 SV=1	SUPT5H	1	3.40469e-07	102.55				1.12326	0.876737
O00267	K	Transcription elongation factor SPT5 OS=Homo sapiens OX=9606 GN=SUPT5H PE=1 SV=1	SUPT5H	1	0.0319269	59.645		0.43548			1.56452		3.593
O00268	K	Transcription initiation factor TFIID subunit 4 OS=Homo sapiens OX=9606 GN=TAF4 PE=1 SV=2	TAF4	1	4.03802e-26	176.97				0.802387	1.17137	1.02624
O00273	K	DNA fragmentation factor subunit alpha OS=Homo sapiens OX=9606 GN=DFFA PE=1 SV=1	DFFA	1	0.00726792	50.09			1
O00273	K	DNA fragmentation factor subunit alpha OS=Homo sapiens OX=9606 GN=DFFA PE=1 SV=1	DFFA	1	2.25702e-35	158.02	0.591575	0.661987	0.740266	1.35873	1.49096	1.15648	2.009	0.00210824
O00399	K	Dynactin subunit 6 OS=Homo sapiens OX=9606 GN=DCTN6 PE=1 SV=1	DCTN6	1	0.000200784	65.933		1.55553		0.162549		1.28192	0.464
O00429	K	Dynamin-1-like protein OS=Homo sapiens OX=9606 GN=DNM1L PE=1 SV=2	DNM1L	1	0.0187723	60				1
O00499	K	Myc box-dependent-interacting protein 1 OS=Homo sapiens OX=9606 GN=BIN1 PE=1 SV=1	BIN1	1	0.00200025	66.664	0.762635			1.23737			1.622
O00499	K	Myc box-dependent-interacting protein 1 OS=Homo sapiens OX=9606 GN=BIN1 PE=1 SV=1	BIN1	1	7.79356e-21	160.62	0.903512	0.962799	1.05486	1.03068		1.04815	1.067	0.332535
O00499	K	Myc box-dependent-interacting protein 1 OS=Homo sapiens OX=9606 GN=BIN1 PE=1 SV=1	BIN1	1	0.00154607	57.293					1
O00505	K	Importin subunit alpha-4 OS=Homo sapiens OX=9606 GN=KPNA3 PE=1 SV=2	KPNA3	1	0.0297078	53.679				1.09193	1.0626	0.845469
O00534	K	von Willebrand factor A domain-containing protein 5A OS=Homo sapiens OX=9606 GN=VWA5A PE=1 SV=2	VWA5A	1	1.97667e-09	96.957	0.410026	0.478478	0.55033	1.51512	1.57371	1.47233	3.17	0.000183829
O00541	K	Pescadillo homolog OS=Homo sapiens OX=9606 GN=PES1 PE=1 SV=1	PES1	1	0.00530835	78.178		0.325014		1.34882	1.38866	0.937505	3.769
O00541	K	Pescadillo homolog OS=Homo sapiens OX=9606 GN=PES1 PE=1 SV=1	PES1	1	0.00561627	81.335						1
O00566	K	U3 small nucleolar ribonucleoprotein protein MPP10 OS=Homo sapiens OX=9606 GN=MPHOSPH10 PE=1 SV=2	MPHOSPH10	1	0.0184184	42.941				1
O00567	K	Nucleolar protein 56 OS=Homo sapiens OX=9606 GN=NOP56 PE=1 SV=4	NOP56	1	0.00200541	77.072	0.828726	0.913041	0.984304	0.979359	1.29457		1.251	0.174171
O00571	K	ATP-dependent RNA helicase DDX3X OS=Homo sapiens OX=9606 GN=DDX3X PE=1 SV=3	DDX3X	1	0.00260152	79.889	0.800798					1.1992	1.498
O00571	K	ATP-dependent RNA helicase DDX3X OS=Homo sapiens OX=9606 GN=DDX3X PE=1 SV=3	DDX3X	1	0.00315109	90.142	1.22525	1.16959	1.13578	0.545713	0.923665		0.624	0.0841139
O00571	K	ATP-dependent RNA helicase DDX3X OS=Homo sapiens OX=9606 GN=DDX3X PE=1 SV=3	DDX3X	1	0.0221825	42.075			1.114	0.886			0.795
O00571	K	ATP-dependent RNA helicase DDX3X OS=Homo sapiens OX=9606 GN=DDX3X PE=1 SV=3	DDX3X	1	4.67488e-05	76.563	0.87319	0.953491	0.927823			1.2455	1.357
O00571	K	ATP-dependent RNA helicase DDX3X OS=Homo sapiens OX=9606 GN=DDX3X PE=1 SV=3	DDX3X	1	0.00184124	81.163	0.850097	0.957352	0.983681	1.14199	1.12017	0.946711	1.15	0.137807
O00571	K	ATP-dependent RNA helicase DDX3X OS=Homo sapiens OX=9606 GN=DDX3X PE=1 SV=3	DDX3X	1	0.00400208	83.623	0.808405	0.942267	0.986088	1.12204	1.14946	0.991741	1.192	0.0785176
O00629	K	Importin subunit alpha-3 OS=Homo sapiens OX=9606 GN=KPNA4 PE=1 SV=1	KPNA4	1	0.0171716	46.835				1
O14530	K	Thioredoxin domain-containing protein 9 OS=Homo sapiens OX=9606 GN=TXNDC9 PE=1 SV=2	TXNDC9	1	3.35613e-10	123.42		0.750774	0.770268	1.23266	1.17593	1.07037	1.525	0.00451419
O14530	K	Thioredoxin domain-containing protein 9 OS=Homo sapiens OX=9606 GN=TXNDC9 PE=1 SV=2	TXNDC9	1	0.0126765	58.426	0.790102	0.881007		1.13275		1.19614	1.394	0.031834
O14617	K	AP-3 complex subunit delta-1 OS=Homo sapiens OX=9606 GN=AP3D1 PE=1 SV=1	AP3D1	1	0.0143344	44.42				1
O14618	K	Copper chaperone for superoxide dismutase OS=Homo sapiens OX=9606 GN=CCS PE=1 SV=1	CCS	1	0.00135628	74.269	0.707934		0.661849		1.63022		2.38
O14639	K	Actin-binding LIM protein 1 OS=Homo sapiens OX=9606 GN=ABLIM1 PE=1 SV=3	ABLIM1	1	1.45041e-09	74.62	1.14239	0.651138	0.64194	1.16261	1.8173	0.584624	1.464	0.45196
O14733	K	Dual specificity mitogen-activated protein kinase kinase 7 OS=Homo sapiens OX=9606 GN=MAP2K7 PE=1 SV=2	MAP2K7	1	0.00720674	53.517	0.888547	0.784944		1.32651			1.585
O14737	K	Programmed cell death protein 5 OS=Homo sapiens OX=9606 GN=PDCD5 PE=1 SV=3	PDCD5	1	1.02492e-16	193.96	0.800648	0.787454	0.860024	1.22702	1.26399	1.06087	1.451	0.00362165
O14737	K	Programmed cell death protein 5 OS=Homo sapiens OX=9606 GN=PDCD5 PE=1 SV=3	PDCD5	1	1.14219e-32	159.12	1.08002	1.07382	0.988037	1.06964	0.980191	0.808292	0.91	0.315064
O14744	K	Protein arginine N-methyltransferase 5 OS=Homo sapiens OX=9606 GN=PRMT5 PE=1 SV=4	PRMT5	1	1.71846e-40	169.81	0.609287	0.686452	0.777716	1.2885	1.47128	1.16676	1.894	0.00278757
O14818	K	Proteasome subunit alpha type-7 OS=Homo sapiens OX=9606 GN=PSMA7 PE=1 SV=1	PSMA7	1	9.70455e-12	178.94	0.815675	0.829677	0.85778	1.19925	1.25777	1.03985	1.397	0.00495375
O14828	K	Secretory carrier-associated membrane protein 3 OS=Homo sapiens OX=9606 GN=SCAMP3 PE=1 SV=3	SCAMP3	1	0.00598179	84.368	1.04237		0.957629
O14867	K	Transcription regulator protein BACH1 OS=Homo sapiens OX=9606 GN=BACH1 PE=1 SV=2	BACH1	1	0.0020799	65.879					1
O14867	K	Transcription regulator protein BACH1 OS=Homo sapiens OX=9606 GN=BACH1 PE=1 SV=2	BACH1	1	0.00272434	61.48		0.723097	0.752043	1.52486			2.067
O14867	K	Transcription regulator protein BACH1 OS=Homo sapiens OX=9606 GN=BACH1 PE=1 SV=2	BACH1	1	2.16793e-05	69.327	0.860278	0.410829	0.545914	1.75369	1.48633	0.942964	2.302	0.0405296
O14867	K	Transcription regulator protein BACH1 OS=Homo sapiens OX=9606 GN=BACH1 PE=1 SV=2	BACH1	1	0.00441095	81.163		0.543952	0.674216	1.45326		1.32857	2.284	0.0190635
O14867	K	Transcription regulator protein BACH1 OS=Homo sapiens OX=9606 GN=BACH1 PE=1 SV=2	BACH1	1	0.00042934	85.821				0.923251	1.25961	0.817141
O14908	K	PDZ domain-containing protein GIPC1 OS=Homo sapiens OX=9606 GN=GIPC1 PE=1 SV=2	GIPC1	1	3.16458e-16	124.24	0.659081	0.813568	0.822133	1.39842	1.26783	1.03897	1.615	0.0135961
O14929	K	Histone acetyltransferase type B catalytic subunit OS=Homo sapiens OX=9606 GN=HAT1 PE=1 SV=1	HAT1	1	0.01182	62.271	0.446765				1.35857	1.19466	2.857
O14965	K	Aurora kinase A OS=Homo sapiens OX=9606 GN=AURKA PE=1 SV=2	AURKA	1	0.0490111	51.864					1
O14974	K	Protein phosphatase 1 regulatory subunit 12A OS=Homo sapiens OX=9606 GN=PPP1R12A PE=1 SV=1	PPP1R12A	1	0.000465303	72.031	0.582954	0.755142	0.905886	1.34725	1.40876		1.842	0.0325008
O14975	K	Very long-chain acyl-CoA synthetase OS=Homo sapiens OX=9606 GN=SLC27A2 PE=1 SV=2	SLC27A2	1	1.58031e-10	137.58	0.560534	0.464336	0.581555	1.40388	1.55578	1.43392	2.735	0.000189477
O14975	K	Very long-chain acyl-CoA synthetase OS=Homo sapiens OX=9606 GN=SLC27A2 PE=1 SV=2	SLC27A2	1	0.0434758	56.89				1
O14980	K	Exportin-1 OS=Homo sapiens OX=9606 GN=XPO1 PE=1 SV=1	XPO1	1	0.0186664	53.028		1
O14980	K	Exportin-1 OS=Homo sapiens OX=9606 GN=XPO1 PE=1 SV=1	XPO1	1	0.00682865	77.072	0.920247		1.1368		0.942949		0.917
O14980	K	Exportin-1 OS=Homo sapiens OX=9606 GN=XPO1 PE=1 SV=1	XPO1	1	0.00301442	65.879		1.42355		0.996886	0.939297	0.640272	0.603
O14981	K	TATA-binding protein-associated factor 172 OS=Homo sapiens OX=9606 GN=BTAF1 PE=1 SV=2	BTAF1	1	6.10969e-12	110.44		0.553756	0.413042	1.31468	1.4598	1.25873	2.781	0.00356607
O15014	K	Zinc finger protein 609 OS=Homo sapiens OX=9606 GN=ZNF609 PE=1 SV=2	ZNF609	1	0.0021072	40.533					1
O15014	K	Zinc finger protein 609 OS=Homo sapiens OX=9606 GN=ZNF609 PE=1 SV=2	ZNF609	1	0.0139424	77.072		1.11686	0.883144
O15014	K	Zinc finger protein 609 OS=Homo sapiens OX=9606 GN=ZNF609 PE=1 SV=2	ZNF609	1	0.00118559	55.578	0.630248			1.36975			2.173
O15014	K	Zinc finger protein 609 OS=Homo sapiens OX=9606 GN=ZNF609 PE=1 SV=2	ZNF609	1	0.00031426	70.831					1.03771	0.962288
O15042	K	U2 snRNP-associated SURP motif-containing protein OS=Homo sapiens OX=9606 GN=U2SURP PE=1 SV=2	U2SURP	1	2.87774e-07	127.93	0.643386	0.755703	0.734432	1.29284	1.35618	1.21746	1.812	0.000525479
O15042	K	U2 snRNP-associated SURP motif-containing protein OS=Homo sapiens OX=9606 GN=U2SURP PE=1 SV=2	U2SURP	1	2.08734e-07	103.69	0.868779	0.852778				1.27844	1.485
O15042	K	U2 snRNP-associated SURP motif-containing protein OS=Homo sapiens OX=9606 GN=U2SURP PE=1 SV=2	U2SURP	1	0.00101236	79.889	0.697254	0.821306	0.852782	1.36854	1.23278	1.02733	1.53	0.015412
O15042	K	U2 snRNP-associated SURP motif-containing protein OS=Homo sapiens OX=9606 GN=U2SURP PE=1 SV=2	U2SURP	1	0.000506376	119.07	0.421584		0.321217	1.52187	1.51857	1.21676	3.821	0.00237009
O15042	K	U2 snRNP-associated SURP motif-containing protein OS=Homo sapiens OX=9606 GN=U2SURP PE=1 SV=2	U2SURP	1	0.0260894	46.033				1
O15042	K	U2 snRNP-associated SURP motif-containing protein OS=Homo sapiens OX=9606 GN=U2SURP PE=1 SV=2	U2SURP	1	0.00213054	109.36	0.735993	0.818318	0.777389	1.29494	1.25634	1.11702	1.573	0.00115259
O15156	K	Zinc finger and BTB domain-containing protein 7B OS=Homo sapiens OX=9606 GN=ZBTB7B PE=1 SV=2	ZBTB7B	1	0.000190014	129.72	0.640075	0.854392	0.755162	1.20346	1.35855	1.18836	1.667	0.00534082
O15156	K	Zinc finger and BTB domain-containing protein 7B OS=Homo sapiens OX=9606 GN=ZBTB7B PE=1 SV=2	ZBTB7B	1	0.000868354	53.878						1
O15156	K	Zinc finger and BTB domain-containing protein 7B OS=Homo sapiens OX=9606 GN=ZBTB7B PE=1 SV=2	ZBTB7B	1	0.00133952	125.5	0.648048	0.697854		1.24973	1.28031	1.12407	1.81	0.00205246
O15164	K	Transcription intermediary factor 1-alpha OS=Homo sapiens OX=9606 GN=TRIM24 PE=1 SV=3	TRIM24	1	0.00184066	87.251				0.959868	1.04013
O15212	K	Prefoldin subunit 6 OS=Homo sapiens OX=9606 GN=PFDN6 PE=1 SV=1	PFDN6	1	0.0141642	67.507			0.948185	1.05182			1.109
O15212	K	Prefoldin subunit 6 OS=Homo sapiens OX=9606 GN=PFDN6 PE=1 SV=1	PFDN6	1	0.000886324	66.953				1
O15212	K	Prefoldin subunit 6 OS=Homo sapiens OX=9606 GN=PFDN6 PE=1 SV=1	PFDN6	1	0.00227348	67.881				1.18173	0.81827
O15226	K	NF-kappa-B-repressing factor OS=Homo sapiens OX=9606 GN=NKRF PE=1 SV=2	NKRF	1	0.00254919	57.888					1
O15294	K	UDP-N-acetylglucosamine--peptide N-acetylglucosaminyltransferase 110 kDa subunit OS=Homo sapiens OX=9606 GN=OGT PE=1 SV=3	OGT	1	7.5646e-85	234.58	0.757721	0.80702	0.870784	1.14827	1.30469	1.11152	1.464	0.00387471
O15347	K	High mobility group protein B3 OS=Homo sapiens OX=9606 GN=HMGB3 PE=1 SV=4	HMGB3	1	0.0121182	62.88				0.92806	1.07194
O15347	K	High mobility group protein B3 OS=Homo sapiens OX=9606 GN=HMGB3 PE=1 SV=4	HMGB3	1	0.0218775	53.878				1.07815		0.921854
O15347	K	High mobility group protein B3 OS=Homo sapiens OX=9606 GN=HMGB3 PE=1 SV=4	HMGB3	1	0.00177425	84.368	0.84911	0.732063	0.857613	1.2385	1.27693	1.04578	1.46	0.00938106
O15347	K	High mobility group protein B3 OS=Homo sapiens OX=9606 GN=HMGB3 PE=1 SV=4	HMGB3	1	0.0214632	84.064	0.445668		0.527692	1.1164	1.14981	1.76043	2.758	0.0156132
O15347	K	High mobility group protein B3 OS=Homo sapiens OX=9606 GN=HMGB3 PE=1 SV=4	HMGB3	1	0.0406323	60.589		0.406488		1.19827	1.39525		3.19
O15347	K	High mobility group protein B3 OS=Homo sapiens OX=9606 GN=HMGB3 PE=1 SV=4	HMGB3	1	1.03659e-07	89.359		0.376659		1.33331	1.28402	1.00601	3.207
O15355	K	Protein phosphatase 1G OS=Homo sapiens OX=9606 GN=PPM1G PE=1 SV=1	PPM1G	1	5.99552e-19	58.206					1
O15355	K	Protein phosphatase 1G OS=Homo sapiens OX=9606 GN=PPM1G PE=1 SV=1	PPM1G	1	1.42365e-05	99.276	0.880244	0.884033	0.951369	1.22596	1.2374	0.820997	1.209	0.276013
O15357	K	Phosphatidylinositol 3,4,5-trisphosphate 5-phosphatase 2 OS=Homo sapiens OX=9606 GN=INPPL1 PE=1 SV=2	INPPL1	1	2.63826e-21	147.19	0.79483	0.728272	1.06079	1.3908	0.957224	1.06808	1.322	0.15267
O15371	K	Eukaryotic translation initiation factor 3 subunit D OS=Homo sapiens OX=9606 GN=EIF3D PE=1 SV=1	EIF3D	1	0.0017286	117.62	0.613665	0.666726	0.735772	1.44217	1.33944	1.20223	1.976	0.000792746
O15371	K	Eukaryotic translation initiation factor 3 subunit D OS=Homo sapiens OX=9606 GN=EIF3D PE=1 SV=1	EIF3D	1	3.82488e-11	73.502		1
O15371	K	Eukaryotic translation initiation factor 3 subunit D OS=Homo sapiens OX=9606 GN=EIF3D PE=1 SV=1	EIF3D	1	5.17414e-06	103.76	0.632667	0.907504		0.623176	1.83665		1.597	0.60644
O15381	K	Nuclear valosin-containing protein-like OS=Homo sapiens OX=9606 GN=NVL PE=1 SV=1	NVL	1	3.71933e-05	103.87	0.737811		0.754411		1.39535	1.11242	1.681	0.0459231
O15381	K	Nuclear valosin-containing protein-like OS=Homo sapiens OX=9606 GN=NVL PE=1 SV=1	NVL	1	0.00341715	61.577				1
O15397	K	Importin-8 OS=Homo sapiens OX=9606 GN=IPO8 PE=1 SV=2	IPO8	1	0.0149544	53.679				1.14716	0.861752	0.991089
O15446	K	DNA-directed RNA polymerase I subunit RPA34 OS=Homo sapiens OX=9606 GN=CD3EAP PE=1 SV=1	CD3EAP	1	0.000363584	68.548				0.985897	1.0141
O15498	K	Synaptobrevin homolog YKT6 OS=Homo sapiens OX=9606 GN=YKT6 PE=1 SV=1	YKT6	1	3.05305e-09	100.69	0.669424		0.672166	1.63866	1.17653	0.843216	1.818	0.108257
O15511	K	Actin-related protein 2/3 complex subunit 5 OS=Homo sapiens OX=9606 GN=ARPC5 PE=1 SV=3	ARPC5	1	0.00210516	48.701	1
O15511	K	Actin-related protein 2/3 complex subunit 5 OS=Homo sapiens OX=9606 GN=ARPC5 PE=1 SV=3	ARPC5	1	0.000371423	98.009		0.702963	0.790709	1.21039	1.20244	1.0935	1.565	0.00518819
O15541	K	E3 ubiquitin-protein ligase RNF113A OS=Homo sapiens OX=9606 GN=RNF113A PE=1 SV=1	RNF113A	1	8.84242e-05	78.043				1.0069	1.14589	0.84721
O15541	K	E3 ubiquitin-protein ligase RNF113A OS=Homo sapiens OX=9606 GN=RNF113A PE=1 SV=1	RNF113A	1	0.000400777	78.157				1
O15541	K	E3 ubiquitin-protein ligase RNF113A OS=Homo sapiens OX=9606 GN=RNF113A PE=1 SV=1	RNF113A	1	0.00391057	64.064				1.30995		0.690053
O15541	K	E3 ubiquitin-protein ligase RNF113A OS=Homo sapiens OX=9606 GN=RNF113A PE=1 SV=1	RNF113A	1	0.00103706	69.276		0.478459	0.605027	1.4897	1.3876	1.03921	2.41	0.0135287
O43143	K	Pre-mRNA-splicing factor ATP-dependent RNA helicase DHX15 OS=Homo sapiens OX=9606 GN=DHX15 PE=1 SV=2	DHX15	1	0.00268092	109.36				0.684804	1.1452	1.16999
O43143	K	Pre-mRNA-splicing factor ATP-dependent RNA helicase DHX15 OS=Homo sapiens OX=9606 GN=DHX15 PE=1 SV=2	DHX15	1	1.20844e-24	187.33	0.735065	0.767393	0.836454	1.26189	1.28887	1.11033	1.565	0.00173975
O43143	K	Pre-mRNA-splicing factor ATP-dependent RNA helicase DHX15 OS=Homo sapiens OX=9606 GN=DHX15 PE=1 SV=2	DHX15	1	0.00149341	64.906	1.83031	0.753651		0.631223		0.784817	0.548	0.378867
O43148	K	mRNA cap guanine-N7 methyltransferase OS=Homo sapiens OX=9606 GN=RNMT PE=1 SV=1	RNMT	1	0.00130363	68.49				1.13688	0.863124
O43148	K	mRNA cap guanine-N7 methyltransferase OS=Homo sapiens OX=9606 GN=RNMT PE=1 SV=1	RNMT	1	5.14853e-05	90.689	0.543912	0.598594	0.638222	1.40575	1.56541	1.24811	2.369	0.000428375
O43159	K	Ribosomal RNA-processing protein 8 OS=Homo sapiens OX=9606 GN=RRP8 PE=1 SV=2	RRP8	1	0.000892794	88.24				1.08893	1.08996	0.821104
O43159	K	Ribosomal RNA-processing protein 8 OS=Homo sapiens OX=9606 GN=RRP8 PE=1 SV=2	RRP8	1	4.5181e-06	80.623	0.618636	0.676112		1.4454		1.25985	2.089	0.0121463
O43164	K	E3 ubiquitin-protein ligase Praja-2 OS=Homo sapiens OX=9606 GN=PJA2 PE=1 SV=4	PJA2	1	8.22511e-06	85.742		0.453122		1.30698		1.2399	2.81
O43172	K	U4/U6 small nuclear ribonucleoprotein Prp4 OS=Homo sapiens OX=9606 GN=PRPF4 PE=1 SV=2	PRPF4	1	0.00816477	63.212		0.915034	0.755161		1.31541	1.0144	1.395	0.178605
O43172	K	U4/U6 small nuclear ribonucleoprotein Prp4 OS=Homo sapiens OX=9606 GN=PRPF4 PE=1 SV=2	PRPF4	1	0.00357152	60.547	0.620553	0.698195		1.4014		1.27985	2.033	0.0107882
O43172	K	U4/U6 small nuclear ribonucleoprotein Prp4 OS=Homo sapiens OX=9606 GN=PRPF4 PE=1 SV=2	PRPF4	1	1.00065e-09	110.52	0.652822		0.528542	1.04098	1.41758	1.36008	2.155	0.0139958
O43172	K	U4/U6 small nuclear ribonucleoprotein Prp4 OS=Homo sapiens OX=9606 GN=PRPF4 PE=1 SV=2	PRPF4	1	0.00951106	52.863			0.665115		1.33488		2.007
O43175	K	D-3-phosphoglycerate dehydrogenase OS=Homo sapiens OX=9606 GN=PHGDH PE=1 SV=4	PHGDH	1	1.30156e-07	108.2				1
O43175	K	D-3-phosphoglycerate dehydrogenase OS=Homo sapiens OX=9606 GN=PHGDH PE=1 SV=4	PHGDH	1	1.37185e-30	159.12	0.657463	0.55182	0.696013	1.22662	1.58286	1.28522	2.149	0.00189869
O43175	K	D-3-phosphoglycerate dehydrogenase OS=Homo sapiens OX=9606 GN=PHGDH PE=1 SV=4	PHGDH	1	3.32637e-09	108.5		0.653079	0.804375	1.1928	1.34974		1.745	0.0437465
O43175	K	D-3-phosphoglycerate dehydrogenase OS=Homo sapiens OX=9606 GN=PHGDH PE=1 SV=4	PHGDH	1	0.00176915	68.548				1
O43252	K	Bifunctional 3'-phosphoadenosine 5'-phosphosulfate synthase 1 OS=Homo sapiens OX=9606 GN=PAPSS1 PE=1 SV=2	PAPSS1	1	0.00535573	63.397			0.673866			1.32613	1.968
O43252	K	Bifunctional 3'-phosphoadenosine 5'-phosphosulfate synthase 1 OS=Homo sapiens OX=9606 GN=PAPSS1 PE=1 SV=2	PAPSS1	1	9.34838e-16	110.44		1.11108	0.502832	1.38609			1.718
O43290	K	U4/U6.U5 tri-snRNP-associated protein 1 OS=Homo sapiens OX=9606 GN=SART1 PE=1 SV=1	SART1	1	0.00368853	81.163	0.712231	0.515899		1.50117		1.2707	2.257	0.0453041
O43290	K	U4/U6.U5 tri-snRNP-associated protein 1 OS=Homo sapiens OX=9606 GN=SART1 PE=1 SV=1	SART1	1	0.000189546	45.654					1.09216	0.907837
O43290	K	U4/U6.U5 tri-snRNP-associated protein 1 OS=Homo sapiens OX=9606 GN=SART1 PE=1 SV=1	SART1	1	2.97807e-17	159.93	0.612283	0.622755	0.601891	1.50702	1.50351	1.15254	2.266	0.000825258
O43290	K	U4/U6.U5 tri-snRNP-associated protein 1 OS=Homo sapiens OX=9606 GN=SART1 PE=1 SV=1	SART1	1	0.00341837	80.294	0.558805	0.712166	0.71776	1.67907		1.3322	2.271	0.0092757
O43298	K	Zinc finger and BTB domain-containing protein 43 OS=Homo sapiens OX=9606 GN=ZBTB43 PE=1 SV=1	ZBTB43	1	0.000576634	62.271				1.26334	0.736659
O43390	K	Heterogeneous nuclear ribonucleoprotein R OS=Homo sapiens OX=9606 GN=HNRNPR PE=1 SV=1	HNRNPR	1	0.000967569	83.438	0.882194	0.916529	0.989145	1.21213			1.304
O43390	K	Heterogeneous nuclear ribonucleoprotein R OS=Homo sapiens OX=9606 GN=HNRNPR PE=1 SV=1	HNRNPR	1	8.30379e-08	142.71	0.830782	1.05817	1.02076	1.06322	0.980558	1.04651	1.062	0.457664
O43395	K	U4/U6 small nuclear ribonucleoprotein Prp3 OS=Homo sapiens OX=9606 GN=PRPF3 PE=1 SV=2	PRPF3	1	2.05317e-14	107.6				1.28508		0.714919
O43395	K	U4/U6 small nuclear ribonucleoprotein Prp3 OS=Homo sapiens OX=9606 GN=PRPF3 PE=1 SV=2	PRPF3	1	0.025191	67.903				1.18083	0.95168	0.867494
O43399	K	Tumor protein D54 OS=Homo sapiens OX=9606 GN=TPD52L2 PE=1 SV=2	TPD52L2	1	1.33605e-24	173.07	0.712107	0.870575	0.918934	1.37475	1.19386	0.929775	1.398	0.0762403
O43399	K	Tumor protein D54 OS=Homo sapiens OX=9606 GN=TPD52L2 PE=1 SV=2	TPD52L2	1	6.09736e-11	129.69	0.534601	1.11466	0.486708		1.63675	1.22728	2.011	0.121195
O43399	K	Tumor protein D54 OS=Homo sapiens OX=9606 GN=TPD52L2 PE=1 SV=2	TPD52L2	1	0.0274395	84.368				0.837974	1.18124	0.980787
O43399	K	Tumor protein D54 OS=Homo sapiens OX=9606 GN=TPD52L2 PE=1 SV=2	TPD52L2	1	0.0123294	58.426					1
O43633	K	Charged multivesicular body protein 2a OS=Homo sapiens OX=9606 GN=CHMP2A PE=1 SV=1	CHMP2A	1	3.7298e-42	184.65	0.622718	0.645343	0.681543	1.42594	1.42439	1.20006	2.078	0.000319818
O43660	K	Pleiotropic regulator 1 OS=Homo sapiens OX=9606 GN=PLRG1 PE=1 SV=1	PLRG1	1	0.0307948	49.96						1
O43663	K	Protein regulator of cytokinesis 1 OS=Homo sapiens OX=9606 GN=PRC1 PE=1 SV=2	PRC1	1	0.00395379	90.263	0.783785	0.736812	0.807501		1.57388	1.09802	1.722	0.0318414
O43663	K	Protein regulator of cytokinesis 1 OS=Homo sapiens OX=9606 GN=PRC1 PE=1 SV=2	PRC1	1	0.0427249	46.033						1
O43665	K	Regulator of G-protein signaling 10 OS=Homo sapiens OX=9606 GN=RGS10 PE=1 SV=3	RGS10	1	8.25815e-10	56.064		0.869925		1.20211		0.927965	1.224
O43665	K	Regulator of G-protein signaling 10 OS=Homo sapiens OX=9606 GN=RGS10 PE=1 SV=3	RGS10	1	2.66668e-35	103.23	1.12005	1.33595			0.971718	0.572288	0.629	0.218083
O43670	K	BUB3-interacting and GLEBS motif-containing protein ZNF207 OS=Homo sapiens OX=9606 GN=ZNF207 PE=1 SV=1	ZNF207	1	0.00505738	76.833	0.850075	0.78981				1.36011	1.659
O43670	K	BUB3-interacting and GLEBS motif-containing protein ZNF207 OS=Homo sapiens OX=9606 GN=ZNF207 PE=1 SV=1	ZNF207	1	3.19576e-48	211.68	0.834133	0.982225	0.889831	1.13245	1.17861	0.982747	1.217	0.0546818
O43707	K	Alpha-actinin-4 OS=Homo sapiens OX=9606 GN=ACTN4 PE=1 SV=2	ACTN4	1	0.00722364	70.67					1
O43719	K	HIV Tat-specific factor 1 OS=Homo sapiens OX=9606 GN=HTATSF1 PE=1 SV=1	HTATSF1	1	4.81357e-05	122.51	0.648172		0.606643	1.37807	1.36712		2.188	0.00180706
O43719	K	HIV Tat-specific factor 1 OS=Homo sapiens OX=9606 GN=HTATSF1 PE=1 SV=1	HTATSF1	1	0.0154947	62.88		0.971816				1.02818	1.058
O43719	K	HIV Tat-specific factor 1 OS=Homo sapiens OX=9606 GN=HTATSF1 PE=1 SV=1	HTATSF1	1	0.0136048	67.903				0.939588	1.1594	0.90101
O43719	K	HIV Tat-specific factor 1 OS=Homo sapiens OX=9606 GN=HTATSF1 PE=1 SV=1	HTATSF1	1	0.0197069	85.813			0.368287	1.2458	1.35096	1.03496	3.287
O43719	K	HIV Tat-specific factor 1 OS=Homo sapiens OX=9606 GN=HTATSF1 PE=1 SV=1	HTATSF1	1	7.37421e-05	95.656		0.845477	0.704829		1.53177	0.917926	1.58	0.254949
O43768	K	Alpha-endosulfine OS=Homo sapiens OX=9606 GN=ENSA PE=1 SV=1	ENSA	1	0.00527174	60.589		0.675026	0.711529	1.61345			2.327
O43768	K	Alpha-endosulfine OS=Homo sapiens OX=9606 GN=ENSA PE=1 SV=1	ENSA	1	0.00161784	93.467				1.12082		0.879178
O43768	K	Alpha-endosulfine OS=Homo sapiens OX=9606 GN=ENSA PE=1 SV=1	ENSA	1	4.44179e-31	190.68	0.611806	0.706203	0.576069	1.45945	1.42519	1.22128	2.168	0.000710377
O43768	K	Alpha-endosulfine OS=Homo sapiens OX=9606 GN=ENSA PE=1 SV=1	ENSA	1	4.51128e-05	90.306		0.726414		1.062	1.12882	1.08276	1.502
O43768	K	Alpha-endosulfine OS=Homo sapiens OX=9606 GN=ENSA PE=1 SV=1	ENSA	1	1.04325e-08	106	0.759448			1.09579	1.41688	0.72788	1.422
O43805	K	Sjoegren syndrome nuclear autoantigen 1 OS=Homo sapiens OX=9606 GN=SSNA1 PE=1 SV=2	SSNA1	1	7.19523e-06	108.24					1
O43809	K	Cleavage and polyadenylation specificity factor subunit 5 OS=Homo sapiens OX=9606 GN=NUDT21 PE=1 SV=1	NUDT21	1	4.4994e-129	264.98	0.60383	0.666382	0.661485	1.43816	1.43688	1.19326	2.106	0.00044084
O43813	K	Glutathione S-transferase LANCL1 OS=Homo sapiens OX=9606 GN=LANCL1 PE=1 SV=1	LANCL1	1	6.69698e-09	91.245	0.813426	0.790499	0.804834	1.26098	1.29499	1.03527	1.491	0.00515444
O43815	K	Striatin OS=Homo sapiens OX=9606 GN=STRN PE=1 SV=4	STRN	1	1.00299e-05	69.201				0.901127	1.09887
O43815	K	Striatin OS=Homo sapiens OX=9606 GN=STRN PE=1 SV=4	STRN	1	0.000378896	101.48		0.430145			1.48468	1.08518	2.987
O43818	K	U3 small nucleolar RNA-interacting protein 2 OS=Homo sapiens OX=9606 GN=RRP9 PE=1 SV=1	RRP9	1	0.00261487	64.064	0.68987	0.751807	0.812308	1.19072	1.29177	1.26353	1.662	0.000657886
O43823	K	A-kinase anchor protein 8 OS=Homo sapiens OX=9606 GN=AKAP8 PE=1 SV=1	AKAP8	1	0.000115457	73.655		0.511968	0.59411	1.43756	1.40219	1.05418	2.347	0.00906311
O43852	K	Calumenin OS=Homo sapiens OX=9606 GN=CALU PE=1 SV=2	CALU	1	0.0043729	55.754	0.64437			1.4192		0.936433	1.828
O43865	K	S-adenosylhomocysteine hydrolase-like protein 1 OS=Homo sapiens OX=9606 GN=AHCYL1 PE=1 SV=2	AHCYL1	1	6.81093e-08	88.42		0.676489	0.772881	1.37435		1.17628	1.76	0.0313915
O43865	K	S-adenosylhomocysteine hydrolase-like protein 1 OS=Homo sapiens OX=9606 GN=AHCYL1 PE=1 SV=2	AHCYL1	1	2.78347e-12	138.23		0.368089		1.43585	1.19606		3.575
O43896	K	Kinesin-like protein KIF1C OS=Homo sapiens OX=9606 GN=KIF1C PE=1 SV=3	KIF1C	1	0.0130775	56.378				1
O60231	K	Pre-mRNA-splicing factor ATP-dependent RNA helicase DHX16 OS=Homo sapiens OX=9606 GN=DHX16 PE=1 SV=2	DHX16	1	0.0118272	67.903			0.740597			1.2594	1.701
O60231	K	Pre-mRNA-splicing factor ATP-dependent RNA helicase DHX16 OS=Homo sapiens OX=9606 GN=DHX16 PE=1 SV=2	DHX16	1	1.19486e-11	141.93	0.88389	0.918526	0.985699	1.21188			1.304
O60231	K	Pre-mRNA-splicing factor ATP-dependent RNA helicase DHX16 OS=Homo sapiens OX=9606 GN=DHX16 PE=1 SV=2	DHX16	1	0.000135957	97.277		0.761718	0.797954	1.2448	1.11013	1.0854	1.471	0.00682237
O60264	K	SWI/SNF-related matrix-associated actin-dependent regulator of chromatin subfamily A member 5 OS=Homo sapiens OX=9606 GN=SMARCA5 PE=1 SV=1	SMARCA5	1	0.00317664	69.915	0.875172	0.537053	0.529508	1.31409	1.68811	1.05606	2.09	0.0249409
O60264	K	SWI/SNF-related matrix-associated actin-dependent regulator of chromatin subfamily A member 5 OS=Homo sapiens OX=9606 GN=SMARCA5 PE=1 SV=1	SMARCA5	1	0.015199	48.157				1
O60264	K	SWI/SNF-related matrix-associated actin-dependent regulator of chromatin subfamily A member 5 OS=Homo sapiens OX=9606 GN=SMARCA5 PE=1 SV=1	SMARCA5	1	0.00533019	82.716	0.645042			1.1886	1.21613	0.950234	1.734
O60293	K	Zinc finger C3H1 domain-containing protein OS=Homo sapiens OX=9606 GN=ZFC3H1 PE=1 SV=3	ZFC3H1	1	0.0135495	70.67				1.03467	1.20975	0.755576
O60293	K	Zinc finger C3H1 domain-containing protein OS=Homo sapiens OX=9606 GN=ZFC3H1 PE=1 SV=3	ZFC3H1	1	0.00513037	70.67			0.616969	1.0407	1.20555	1.13677	1.828
O60306	K	RNA helicase aquarius OS=Homo sapiens OX=9606 GN=AQR PE=1 SV=4	AQR	1	4.56534e-07	97.594	0.830569	0.764599	0.978758	1.01632	1.27916	1.13059	1.331	0.0434365
O60306	K	RNA helicase aquarius OS=Homo sapiens OX=9606 GN=AQR PE=1 SV=4	AQR	1	3.50619e-19	92.319		0.262902		1.52706	1.56728	0.642756	4.738
O60318	K	Germinal-center associated nuclear protein OS=Homo sapiens OX=9606 GN=MCM3AP PE=1 SV=2	MCM3AP	1	0.000806009	58.476				0.886662	1.11334
O60443	K	Gasdermin-E OS=Homo sapiens OX=9606 GN=GSDME PE=1 SV=2	GSDME	1	0.00488455	55.235		0.790414	0.890916		1.31867		1.569
O60502	K	Protein O-GlcNAcase OS=Homo sapiens OX=9606 GN=OGA PE=1 SV=2	OGA	1	9.03568e-47	168.69	0.563055	0.618543	0.502222	1.45102	1.5681	1.29706	2.563	0.000322054
O60504	K	Vinexin OS=Homo sapiens OX=9606 GN=SORBS3 PE=1 SV=2	SORBS3	1	1.06312e-05	122.51	0.742525	0.565242	0.626597	1.41932	1.40803	1.23829	2.102	0.00119839
O60508	K	Pre-mRNA-processing factor 17 OS=Homo sapiens OX=9606 GN=CDC40 PE=1 SV=1	CDC40	1	0.000892794	81.799				1
O60563	K	Cyclin-T1 OS=Homo sapiens OX=9606 GN=CCNT1 PE=1 SV=1	CCNT1	1	0.0185456	49.16			1
O60563	K	Cyclin-T1 OS=Homo sapiens OX=9606 GN=CCNT1 PE=1 SV=1	CCNT1	1	0.00971407	62.969		0.852629		0.872786	1.16768	1.10691	1.23
O60610	K	Protein diaphanous homolog 1 OS=Homo sapiens OX=9606 GN=DIAPH1 PE=1 SV=2	DIAPH1	1	2.42374e-13	105.78	0.645511	1.06167	0.717792	1.35265	1.13542	1.08696	1.474	0.0694989
O60610	K	Protein diaphanous homolog 1 OS=Homo sapiens OX=9606 GN=DIAPH1 PE=1 SV=2	DIAPH1	1	0.000536284	45.654				1
O60664	K	Perilipin-3 OS=Homo sapiens OX=9606 GN=PLIN3 PE=1 SV=3	PLIN3	1	1.46574e-75	182.52	1.22314	1.18464	1.2274	0.528159	0.83667		0.563	0.0398064
O60664	K	Perilipin-3 OS=Homo sapiens OX=9606 GN=PLIN3 PE=1 SV=3	PLIN3	1	1.43723e-05	127.03	0.743443	0.973822	1.05748	1.3011	1.0948	0.829353	1.162	0.440224
O60664	K	Perilipin-3 OS=Homo sapiens OX=9606 GN=PLIN3 PE=1 SV=3	PLIN3	1	1.16521e-18	137.89	0.778186	0.903155	0.725436	1.31825	1.26166	1.01332	1.493	0.0185253
O60664	K	Perilipin-3 OS=Homo sapiens OX=9606 GN=PLIN3 PE=1 SV=3	PLIN3	1	2.78438e-15	90.94					1
O60664	K	Perilipin-3 OS=Homo sapiens OX=9606 GN=PLIN3 PE=1 SV=3	PLIN3	1	1.19013e-05	108.93	0.963177	1.05035	1.12702	1.03162		0.827838	0.888	0.310851
O60664	K	Perilipin-3 OS=Homo sapiens OX=9606 GN=PLIN3 PE=1 SV=3	PLIN3	1	0.00909752	58.476					1
O60675	K	Transcription factor MafK OS=Homo sapiens OX=9606 GN=MAFK PE=1 SV=1	MAFK	0.962189	0.021625	50.297					1
O60684	K	Importin subunit alpha-7 OS=Homo sapiens OX=9606 GN=KPNA6 PE=1 SV=1	KPNA6	1	0.0276278	58.687					1
O60684	K	Importin subunit alpha-7 OS=Homo sapiens OX=9606 GN=KPNA6 PE=1 SV=1	KPNA6	1	5.74409e-06	95.656		0.923174	0.801652	1.12196	1.40125	0.751967	1.266	0.454767
O60701	K	UDP-glucose 6-dehydrogenase OS=Homo sapiens OX=9606 GN=UGDH PE=1 SV=1	UGDH	1	0.00139502	108.93	0.392966			1.24146	1.28783	1.07775	3.06
O60701	K	UDP-glucose 6-dehydrogenase OS=Homo sapiens OX=9606 GN=UGDH PE=1 SV=1	UGDH	1	0.00105988	95.138		1
O60716	K	Catenin delta-1 OS=Homo sapiens OX=9606 GN=CTNND1 PE=1 SV=1	CTNND1	1	0.0196857	54.436		0.787081		1.12503	1.18534	0.902546	1.361
O60749	K	Sorting nexin-2 OS=Homo sapiens OX=9606 GN=SNX2 PE=1 SV=2	SNX2	1	0.0120877	50.297		1.17136			0.828642		0.707
O60828	K	Polyglutamine-binding protein 1 OS=Homo sapiens OX=9606 GN=PQBP1 PE=1 SV=1	PQBP1	1	0.000273914	108.93	0.59544	0.704207	0.77616	1.40023	1.39082	1.13314	1.89	0.0035784
O60828	K	Polyglutamine-binding protein 1 OS=Homo sapiens OX=9606 GN=PQBP1 PE=1 SV=1	PQBP1	1	0.0021874	103.8	0.589586			1.14468	1.33403	0.931706	1.928
O60832	K	H/ACA ribonucleoprotein complex subunit DKC1 OS=Homo sapiens OX=9606 GN=DKC1 PE=1 SV=3	DKC1	1	2.28095e-07	109.88	0.597183	0.603828	0.667745	1.3979	1.50873	1.22461	2.211	0.000360519
O60832	K	H/ACA ribonucleoprotein complex subunit DKC1 OS=Homo sapiens OX=9606 GN=DKC1 PE=1 SV=3	DKC1	1	0.000337892	66.953			0.72829		1.32417	0.947537	1.56
O60832	K	H/ACA ribonucleoprotein complex subunit DKC1 OS=Homo sapiens OX=9606 GN=DKC1 PE=1 SV=3	DKC1	1	0.0140573	55.235		1
O60841	K	Eukaryotic translation initiation factor 5B OS=Homo sapiens OX=9606 GN=EIF5B PE=1 SV=4	EIF5B	1	0.0129135	60	0.924847	0.889318	1.18584
O60841	K	Eukaryotic translation initiation factor 5B OS=Homo sapiens OX=9606 GN=EIF5B PE=1 SV=4	EIF5B	1	0.00830222	58.426	0.779333	1.0484	1.17227
O60841	K	Eukaryotic translation initiation factor 5B OS=Homo sapiens OX=9606 GN=EIF5B PE=1 SV=4	EIF5B	1	1.25482e-06	61.23	0.916195	0.693104		1.40264	1.09821	0.889853	1.405	0.193797
O60841	K	Eukaryotic translation initiation factor 5B OS=Homo sapiens OX=9606 GN=EIF5B PE=1 SV=4	EIF5B	1	2.10135e-13	97.268		1.03664			0.963363		0.929
O60869	K	Endothelial differentiation-related factor 1 OS=Homo sapiens OX=9606 GN=EDF1 PE=1 SV=1	EDF1	1	0.0224606	40.861				1
O60869	K	Endothelial differentiation-related factor 1 OS=Homo sapiens OX=9606 GN=EDF1 PE=1 SV=1	EDF1	1	0.000605308	107.08	0.724767	0.631749	0.601204	1.58623	1.45605		2.331	0.00172022
O60869	K	Endothelial differentiation-related factor 1 OS=Homo sapiens OX=9606 GN=EDF1 PE=1 SV=1	EDF1	1	0.012429	64.906				1
O60869	K	Endothelial differentiation-related factor 1 OS=Homo sapiens OX=9606 GN=EDF1 PE=1 SV=1	EDF1	1	1.27291e-20	155.57	0.818559	1.23252	1.15677	0.876902	0.915258		0.838	0.399896
O60869	K	Endothelial differentiation-related factor 1 OS=Homo sapiens OX=9606 GN=EDF1 PE=1 SV=1	EDF1	1	4.04148e-20	191.67	0.786917		0.874987	1.19235	1.14112	1.00462	1.339	0.0327626
O60869	K	Endothelial differentiation-related factor 1 OS=Homo sapiens OX=9606 GN=EDF1 PE=1 SV=1	EDF1	1	0.0120511	63.397						1
O60869	K	Endothelial differentiation-related factor 1 OS=Homo sapiens OX=9606 GN=EDF1 PE=1 SV=1	EDF1	1	0.00187317	100.75	0.866106	0.818718	0.860043	1.21081	1.2207	1.02363	1.358	0.00726388
O60869	K	Endothelial differentiation-related factor 1 OS=Homo sapiens OX=9606 GN=EDF1 PE=1 SV=1	EDF1	1	0.0159308	84.368			0.873966		1.20126	0.924771	1.216
O60869	K	Endothelial differentiation-related factor 1 OS=Homo sapiens OX=9606 GN=EDF1 PE=1 SV=1	EDF1	1	1.30116e-27	191.67		1.31024		0.689759			0.526
O60885	K	Bromodomain-containing protein 4 OS=Homo sapiens OX=9606 GN=BRD4 PE=1 SV=2	BRD4	1	0.00015986	78.043						1
O60885	K	Bromodomain-containing protein 4 OS=Homo sapiens OX=9606 GN=BRD4 PE=1 SV=2	BRD4	1	0.0103179	46.033					1
O60885	K	Bromodomain-containing protein 4 OS=Homo sapiens OX=9606 GN=BRD4 PE=1 SV=2	BRD4	1	0.000694328	64.266				1
O60885	K	Bromodomain-containing protein 4 OS=Homo sapiens OX=9606 GN=BRD4 PE=1 SV=2	BRD4	1	0.00088202	78.864		0.465686			1.72388	0.810429	2.721
O60885	K	Bromodomain-containing protein 4 OS=Homo sapiens OX=9606 GN=BRD4 PE=1 SV=2	BRD4	1	0.00191145	46.206		0.914706	1.07077		1.01453		1.022
O60885	K	Bromodomain-containing protein 4 OS=Homo sapiens OX=9606 GN=BRD4 PE=1 SV=2	BRD4	1	0.000571214	113.1	0.68169	0.676265	0.736652	1.34335	1.45277	1.10927	1.865	0.00187762
O60885	K	Bromodomain-containing protein 4 OS=Homo sapiens OX=9606 GN=BRD4 PE=1 SV=2	BRD4	1	0.000612012	103.87	0.569883			1.13472	1.21771	1.07769	2.006
O60927	K	E3 ubiquitin-protein ligase PPP1R11 OS=Homo sapiens OX=9606 GN=PPP1R11 PE=1 SV=1	PPP1R11	1	0.00192963	104.76		0.573983		1.16042	1.17461	1.09098	1.99
O60927	K	E3 ubiquitin-protein ligase PPP1R11 OS=Homo sapiens OX=9606 GN=PPP1R11 PE=1 SV=1	PPP1R11	1	0.00559581	47.361		1.06161	0.938395
O60934	K	Nibrin OS=Homo sapiens OX=9606 GN=NBN PE=1 SV=1	NBN	1	0.00822476	87.251		0.720003	0.596948	1.0707	1.39607	1.21628	1.864	0.0143274
O60942	K	mRNA-capping enzyme OS=Homo sapiens OX=9606 GN=RNGTT PE=1 SV=1	RNGTT	1	0.00289183	48.701					1.32187	0.678129
O75030	K	Microphthalmia-associated transcription factor OS=Homo sapiens OX=9606 GN=MITF PE=1 SV=2	MITF	1	0.00142049	53.028						1
O75131	K	Copine-3 OS=Homo sapiens OX=9606 GN=CPNE3 PE=1 SV=1	CPNE3	1	0.000378896	75.474		0.561876			1.4415	0.996625	2.17
O75152	K	Zinc finger CCCH domain-containing protein 11A OS=Homo sapiens OX=9606 GN=ZC3H11A PE=1 SV=3	ZC3H11A	1	1.06272e-06	89.382				1.06499		0.935006
O75152	K	Zinc finger CCCH domain-containing protein 11A OS=Homo sapiens OX=9606 GN=ZC3H11A PE=1 SV=3	ZC3H11A	1	1.53696e-09	101.45	0.450354		0.660029	1.19784	1.44799	1.24378	2.335	0.0126935
O75152	K	Zinc finger CCCH domain-containing protein 11A OS=Homo sapiens OX=9606 GN=ZC3H11A PE=1 SV=3	ZC3H11A	1	0.000256182	43.613					1
O75152	K	Zinc finger CCCH domain-containing protein 11A OS=Homo sapiens OX=9606 GN=ZC3H11A PE=1 SV=3	ZC3H11A	1	0.01083	75.243	0.485251				1.43882	1.07593	2.591
O75152	K	Zinc finger CCCH domain-containing protein 11A OS=Homo sapiens OX=9606 GN=ZC3H11A PE=1 SV=3	ZC3H11A	1	0.00378016	93.467	0.446399	0.647396	0.615167	1.40688	1.88416		2.889	0.0105446
O75164	K	Lysine-specific demethylase 4A OS=Homo sapiens OX=9606 GN=KDM4A PE=1 SV=2	KDM4A	1	0.018275	47.349					1
O75175	K	CCR4-NOT transcription complex subunit 3 OS=Homo sapiens OX=9606 GN=CNOT3 PE=1 SV=1	CNOT3	1	0.00303014	61.577			1
O75175	K	CCR4-NOT transcription complex subunit 3 OS=Homo sapiens OX=9606 GN=CNOT3 PE=1 SV=1	CNOT3	1	1.71409e-05	96.946	0.628143	0.957706	0.855461	1.24657	1.23274	1.07939	1.458	0.0438854
O75177	K	Calcium-responsive transactivator OS=Homo sapiens OX=9606 GN=SS18L1 PE=1 SV=2	SS18L1	1	4.77942e-06	128.97	0.811843			1.15369	1.03447		1.348
O75182	K	Paired amphipathic helix protein Sin3b OS=Homo sapiens OX=9606 GN=SIN3B PE=1 SV=2	SIN3B	1	0.0338237	48.157					1
O75182	K	Paired amphipathic helix protein Sin3b OS=Homo sapiens OX=9606 GN=SIN3B PE=1 SV=2	SIN3B	1	0.00320555	62.969		1
O75347	K	Tubulin-specific chaperone A OS=Homo sapiens OX=9606 GN=TBCA PE=1 SV=3	TBCA	1	1.85588e-05	99.174	1.1481	0.862738			1.10615	0.883013	0.989	0.972833
O75347	K	Tubulin-specific chaperone A OS=Homo sapiens OX=9606 GN=TBCA PE=1 SV=3	TBCA	1	0.000847515	75.474	0.905928	0.849991		1.03888	1.33928	0.865922	1.232	0.32703
O75362	K	Zinc finger protein 217 OS=Homo sapiens OX=9606 GN=ZNF217 PE=1 SV=1	ZNF217	1	0.028189	62.271	0.555803				1.4442		2.598
O75362	K	Zinc finger protein 217 OS=Homo sapiens OX=9606 GN=ZNF217 PE=1 SV=1	ZNF217	1	0.00012784	72.327		1.13508	0.716049	1.42966	0.719217		1.161	0.802932
O75362	K	Zinc finger protein 217 OS=Homo sapiens OX=9606 GN=ZNF217 PE=1 SV=1	ZNF217	1	0.00266483	56.378		0.941283	0.786327	1.24536		1.02703	1.315	0.173702
O75362	K	Zinc finger protein 217 OS=Homo sapiens OX=9606 GN=ZNF217 PE=1 SV=1	ZNF217	1	1.79642e-08	122.51	1.30531	1.1849	1.17262	0.59691	0.8872	0.853062	0.638	0.0238567
O75362	K	Zinc finger protein 217 OS=Homo sapiens OX=9606 GN=ZNF217 PE=1 SV=1	ZNF217	1	0.00884142	61.194		1
O75362	K	Zinc finger protein 217 OS=Homo sapiens OX=9606 GN=ZNF217 PE=1 SV=1	ZNF217	1	0.000198336	75.5		0.87175	1.07703	1.02906	0.966506	1.05566	1.044	0.616382
O75362	K	Zinc finger protein 217 OS=Homo sapiens OX=9606 GN=ZNF217 PE=1 SV=1	ZNF217	1	5.78086e-09	103.23		0.557551			1.29808	1.14437	2.19
O75362	K	Zinc finger protein 217 OS=Homo sapiens OX=9606 GN=ZNF217 PE=1 SV=1	ZNF217	1	0.000212325	68.108	0.743863	0.892903	0.897702	1.37155		1.09398	1.459	0.0480731
O75367	K	Core histone macro-H2A.1 OS=Homo sapiens OX=9606 GN=MACROH2A1 PE=1 SV=4	MACROH2A1	1	0.00465939	42.446					1
O75367	K	Core histone macro-H2A.1 OS=Homo sapiens OX=9606 GN=MACROH2A1 PE=1 SV=4	MACROH2A1	1	0.00115521	76.85	0.495391			0.85282	1.33399	1.3178	2.358
O75367	K	Core histone macro-H2A.1 OS=Homo sapiens OX=9606 GN=MACROH2A1 PE=1 SV=4	MACROH2A1	1	0.00652631	72.365	0.627702	0.634046		1.57762	1.16063		2.17	0.0381885
O75369	K	Filamin-B OS=Homo sapiens OX=9606 GN=FLNB PE=1 SV=2	FLNB	1	0.000271	68.548	0.812956	0.463597			1.41912	1.30432	2.133	0.10725
O75376	K	Nuclear receptor corepressor 1 OS=Homo sapiens OX=9606 GN=NCOR1 PE=1 SV=2	NCOR1	1	0.000950155	78.932	0.324864	0.67496	0.504685	1.38961	1.70161	1.40427	2.988	0.00700649
O75376	K	Nuclear receptor corepressor 1 OS=Homo sapiens OX=9606 GN=NCOR1 PE=1 SV=2	NCOR1	1	1.99867e-05	69.641		1.23896				0.761041	0.614
O75376	K	Nuclear receptor corepressor 1 OS=Homo sapiens OX=9606 GN=NCOR1 PE=1 SV=2	NCOR1	1	2.23476e-51	186.27	0.401778	0.613401	0.46364	1.6908	1.40004	1.43034	3.057	0.00120741
O75376	K	Nuclear receptor corepressor 1 OS=Homo sapiens OX=9606 GN=NCOR1 PE=1 SV=2	NCOR1	1	0.000101353	84.102		1.03517	0.883883	1.08095			1.127
O75376	K	Nuclear receptor corepressor 1 OS=Homo sapiens OX=9606 GN=NCOR1 PE=1 SV=2	NCOR1	1	0.0306712	58.687					1
O75376	K	Nuclear receptor corepressor 1 OS=Homo sapiens OX=9606 GN=NCOR1 PE=1 SV=2	NCOR1	1	1.02299e-08	61.745				1
O75376	K	Nuclear receptor corepressor 1 OS=Homo sapiens OX=9606 GN=NCOR1 PE=1 SV=2	NCOR1	1	6.04593e-16	154.66	0.704845	0.629327	0.560825	1.41968	1.47011	1.2152	2.166	0.000930014
O75376	K	Nuclear receptor corepressor 1 OS=Homo sapiens OX=9606 GN=NCOR1 PE=1 SV=2	NCOR1	1	8.75793e-05	70.195	0.723193	0.82176		1.28357		1.17147	1.589	0.0274628
O75376	K	Nuclear receptor corepressor 1 OS=Homo sapiens OX=9606 GN=NCOR1 PE=1 SV=2	NCOR1	1	0.00237728	59.731				1
O75376	K	Nuclear receptor corepressor 1 OS=Homo sapiens OX=9606 GN=NCOR1 PE=1 SV=2	NCOR1	1	0.00314434	53.517					1
O75376	K	Nuclear receptor corepressor 1 OS=Homo sapiens OX=9606 GN=NCOR1 PE=1 SV=2	NCOR1	1	1.97828e-34	109.47	0.550352		0.206777	1.58275	1.4722	1.18792	3.736	0.0333692
O75376	K	Nuclear receptor corepressor 1 OS=Homo sapiens OX=9606 GN=NCOR1 PE=1 SV=2	NCOR1	1	0.00288198	47.361			0.665181			1.33482	2.007
O75376	K	Nuclear receptor corepressor 1 OS=Homo sapiens OX=9606 GN=NCOR1 PE=1 SV=2	NCOR1	1	0.00767466	71.066		0.532026		1.41115		1.05682	2.319
O75376	K	Nuclear receptor corepressor 1 OS=Homo sapiens OX=9606 GN=NCOR1 PE=1 SV=2	NCOR1	1	0.0325735	51.864					1.12399	0.876015
O75376	K	Nuclear receptor corepressor 1 OS=Homo sapiens OX=9606 GN=NCOR1 PE=1 SV=2	NCOR1	1	0.0196905	43.734					1.26531	0.734692
O75376	K	Nuclear receptor corepressor 1 OS=Homo sapiens OX=9606 GN=NCOR1 PE=1 SV=2	NCOR1	1	0.0032091	78.816	0.689318	0.716006	0.777696	1.29669	1.34535	1.17494	1.748	0.000489211
O75376	K	Nuclear receptor corepressor 1 OS=Homo sapiens OX=9606 GN=NCOR1 PE=1 SV=2	NCOR1	1	0.0107817	58.889		0.753657		1.24634			1.654
O75376	K	Nuclear receptor corepressor 1 OS=Homo sapiens OX=9606 GN=NCOR1 PE=1 SV=2	NCOR1	1	8.97447e-12	117.45		0.727515	0.643451	1.27415	1.34797	1.00691	1.765	0.0201283
O75376	K	Nuclear receptor corepressor 1 OS=Homo sapiens OX=9606 GN=NCOR1 PE=1 SV=2	NCOR1	1	0.00211117	92.677		0.518002	0.61483	1.37499	1.31239	1.17979	2.276	0.00246263
O75376	K	Nuclear receptor corepressor 1 OS=Homo sapiens OX=9606 GN=NCOR1 PE=1 SV=2	NCOR1	1	8.39701e-12	129.69	0.740313	0.770967	0.704264	1.33424	1.26979	1.18043	1.708	0.000266655
O75376	K	Nuclear receptor corepressor 1 OS=Homo sapiens OX=9606 GN=NCOR1 PE=1 SV=2	NCOR1	1	5.31676e-18	71.892				1.13177		0.86823
O75376	K	Nuclear receptor corepressor 1 OS=Homo sapiens OX=9606 GN=NCOR1 PE=1 SV=2	NCOR1	1	0.000532142	105.36		0.770699		1.09184		1.13746	1.446
O75376	K	Nuclear receptor corepressor 1 OS=Homo sapiens OX=9606 GN=NCOR1 PE=1 SV=2	NCOR1	1	7.05415e-05	104.04				0.922289	1.12937	0.94834
O75376	K	Nuclear receptor corepressor 1 OS=Homo sapiens OX=9606 GN=NCOR1 PE=1 SV=2	NCOR1	1	2.36537e-16	104.49					1
O75376	K	Nuclear receptor corepressor 1 OS=Homo sapiens OX=9606 GN=NCOR1 PE=1 SV=2	NCOR1	1	4.3357e-07	99.174	0.358274	0.513902		1.35989	1.49064	1.27729	3.155	0.00415637
O75376	K	Nuclear receptor corepressor 1 OS=Homo sapiens OX=9606 GN=NCOR1 PE=1 SV=2	NCOR1	1	0.000838066	57.003					1
O75376	K	Nuclear receptor corepressor 1 OS=Homo sapiens OX=9606 GN=NCOR1 PE=1 SV=2	NCOR1	1	0.000682505	103.8	0.623921	0.642571		1.40499	1.32852		2.158	0.00168635
O75376	K	Nuclear receptor corepressor 1 OS=Homo sapiens OX=9606 GN=NCOR1 PE=1 SV=2	NCOR1	1	0.0354559	49.325				1.03654	1.11633	0.847131
O75376	K	Nuclear receptor corepressor 1 OS=Homo sapiens OX=9606 GN=NCOR1 PE=1 SV=2	NCOR1	1	8.73677e-05	65.173				1
O75376	K	Nuclear receptor corepressor 1 OS=Homo sapiens OX=9606 GN=NCOR1 PE=1 SV=2	NCOR1	1	0.00223267	95.311				1.12225	1.07272	0.805029
O75376	K	Nuclear receptor corepressor 1 OS=Homo sapiens OX=9606 GN=NCOR1 PE=1 SV=2	NCOR1	1	0.0283037	42.061					1
O75376	K	Nuclear receptor corepressor 1 OS=Homo sapiens OX=9606 GN=NCOR1 PE=1 SV=2	NCOR1	1	0.00978419	48.822					1
O75376	K	Nuclear receptor corepressor 1 OS=Homo sapiens OX=9606 GN=NCOR1 PE=1 SV=2	NCOR1	1	0.00131916	78.932			1.15768			0.842318	0.728
O75391	K	Sperm-associated antigen 7 OS=Homo sapiens OX=9606 GN=SPAG7 PE=1 SV=2	SPAG7	1	0.00254334	76.572	0.600739	0.703475		1.25206	1.32146	1.12227	1.889	0.00500849
O75391	K	Sperm-associated antigen 7 OS=Homo sapiens OX=9606 GN=SPAG7 PE=1 SV=2	SPAG7	1	0.000260161	97.277	0.433428	0.626415	0.619683	1.51842	1.6682	1.13386	2.572	0.0048754
O75391	K	Sperm-associated antigen 7 OS=Homo sapiens OX=9606 GN=SPAG7 PE=1 SV=2	SPAG7	1	4.5852e-06	83.214		0.787982	0.819232	1.19277	0.977173	1.22285	1.407	0.0359325
O75391	K	Sperm-associated antigen 7 OS=Homo sapiens OX=9606 GN=SPAG7 PE=1 SV=2	SPAG7	1	0.0250035	40.502	1
O75420	K	GRB10-interacting GYF protein 1 OS=Homo sapiens OX=9606 GN=GIGYF1 PE=1 SV=2	GIGYF1	1	0.0466179	56.378					1
O75446	K	Histone deacetylase complex subunit SAP30 OS=Homo sapiens OX=9606 GN=SAP30 PE=1 SV=1	SAP30	1	0.00336189	90.761	0.618748	0.621662	0.656654	1.32	1.53726	1.24568	2.163	0.000304025
O75449	K	Katanin p60 ATPase-containing subunit A1 OS=Homo sapiens OX=9606 GN=KATNA1 PE=1 SV=1	KATNA1	1	0.00044472	72.922					1.50354	0.496457
O75475	K	PC4 and SFRS1-interacting protein OS=Homo sapiens OX=9606 GN=PSIP1 PE=1 SV=1	PSIP1	1	0.00283	67.881	0.531868					1.46813	2.76
O75475	K	PC4 and SFRS1-interacting protein OS=Homo sapiens OX=9606 GN=PSIP1 PE=1 SV=1	PSIP1	1	2.42983e-10	106	0.619104	0.567086		1.27539	1.35025	1.18816	2.143	0.00094671
P51858	K	Hepatoma-derived growth factor OS=Homo sapiens OX=9606 GN=HDGF PE=1 SV=1	HDGF	1	0.0129412	49.96						1
O75475	K	PC4 and SFRS1-interacting protein OS=Homo sapiens OX=9606 GN=PSIP1 PE=1 SV=1	PSIP1	1	2.92331e-05	138.26		0.73022	0.796001	1.03532	1.30578	1.13268	1.517	0.021162
O75475	K	PC4 and SFRS1-interacting protein OS=Homo sapiens OX=9606 GN=PSIP1 PE=1 SV=1	PSIP1	1	0.00463322	69.915				0.909428	1.09057
O75475	K	PC4 and SFRS1-interacting protein OS=Homo sapiens OX=9606 GN=PSIP1 PE=1 SV=1	PSIP1	1	0.00588928	60			0.38639	1.28978	1.32383		3.382
O75496	K	Geminin OS=Homo sapiens OX=9606 GN=GMNN PE=1 SV=1	GMNN	1	4.15154e-07	117.45	0.707383	0.642593	0.74747	1.34284	1.35816	1.20156	1.861	0.000459235
O75496	K	Geminin OS=Homo sapiens OX=9606 GN=GMNN PE=1 SV=1	GMNN	1	7.64838e-19	111.38	0.660969		0.612749	1.26234	1.33576	1.12818	1.95	0.00246173
O75533	K	Splicing factor 3B subunit 1 OS=Homo sapiens OX=9606 GN=SF3B1 PE=1 SV=3	SF3B1	1	2.43482e-07	91.245	0.626519		1.1736		1.19988		1.333
O75533	K	Splicing factor 3B subunit 1 OS=Homo sapiens OX=9606 GN=SF3B1 PE=1 SV=3	SF3B1	1	4.29353e-20	156.73	0.70875	0.690726	0.849605	1.31638	1.32337	1.11117	1.668	0.00411873
O75533	K	Splicing factor 3B subunit 1 OS=Homo sapiens OX=9606 GN=SF3B1 PE=1 SV=3	SF3B1	1	1.46793e-07	69.224		0.764414		1.11254	1.10347	1.01957	1.411
O75533	K	Splicing factor 3B subunit 1 OS=Homo sapiens OX=9606 GN=SF3B1 PE=1 SV=3	SF3B1	1	0.0185332	56.014					1
O75533	K	Splicing factor 3B subunit 1 OS=Homo sapiens OX=9606 GN=SF3B1 PE=1 SV=3	SF3B1	1	2.19114e-22	128.57	0.729063	0.761107	0.77954	1.38228	1.28828	1.05974	1.644	0.00388534
O75534	K	Cold shock domain-containing protein E1 OS=Homo sapiens OX=9606 GN=CSDE1 PE=1 SV=2	CSDE1	1	0.00313125	75.474			1
O75534	K	Cold shock domain-containing protein E1 OS=Homo sapiens OX=9606 GN=CSDE1 PE=1 SV=2	CSDE1	1	0.000666192	44.571					1
O75534	K	Cold shock domain-containing protein E1 OS=Homo sapiens OX=9606 GN=CSDE1 PE=1 SV=2	CSDE1	1	2.13862e-09	124.06	0.757364	1.04708	0.876792	1.24188	1.17232	0.904569	1.238	0.190348
O75554	K	WW domain-binding protein 4 OS=Homo sapiens OX=9606 GN=WBP4 PE=1 SV=1	WBP4	1	4.77224e-08	124.46	0.57814	0.671777	0.515844	1.41967	1.55729	1.25728	2.398	0.0008784
O75554	K	WW domain-binding protein 4 OS=Homo sapiens OX=9606 GN=WBP4 PE=1 SV=1	WBP4	1	6.32338e-11	111.38	0.373214		0.445779	1.67981	1.5012		3.884	0.00592847
O75554	K	WW domain-binding protein 4 OS=Homo sapiens OX=9606 GN=WBP4 PE=1 SV=1	WBP4	1	1.06434e-51	158.02	0.950656	1.34938	1.60688	0.553106	1.05431	0.485662	0.536	0.0810398
O75586	K	Mediator of RNA polymerase II transcription subunit 6 OS=Homo sapiens OX=9606 GN=MED6 PE=1 SV=2	MED6	1	0.000177515	71.219					1
O75674	K	TOM1-like protein 1 OS=Homo sapiens OX=9606 GN=TOM1L1 PE=1 SV=2	TOM1L1	1	0.0402226	44.767		1
O75676	K	Ribosomal protein S6 kinase alpha-4 OS=Homo sapiens OX=9606 GN=RPS6KA4 PE=1 SV=1	RPS6KA4	1	0.000821537	98.009	0.946994	0.856575	0.829265	1.23546	1.21569	0.916013	1.279	0.0856755
O75676	K	Ribosomal protein S6 kinase alpha-4 OS=Homo sapiens OX=9606 GN=RPS6KA4 PE=1 SV=1	RPS6KA4	1	0.00173353	90.761	0.647783	0.702468	0.574214	1.52728	1.30877	1.23948	2.118	0.000939674
O75717	K	WD repeat and HMG-box DNA-binding protein 1 OS=Homo sapiens OX=9606 GN=WDHD1 PE=1 SV=1	WDHD1	1	0.00198286	100.84	0.827419	0.781047	0.660703			1.73083	2.288
O75717	K	WD repeat and HMG-box DNA-binding protein 1 OS=Homo sapiens OX=9606 GN=WDHD1 PE=1 SV=1	WDHD1	1	0.00110572	65.408		0.385518		1.71625		0.898234	3.391
O75792	K	Ribonuclease H2 subunit A OS=Homo sapiens OX=9606 GN=RNASEH2A PE=1 SV=2	RNASEH2A	1	0.000798379	59.731				1.48185	0.954961	0.563184
O75821	K	Eukaryotic translation initiation factor 3 subunit G OS=Homo sapiens OX=9606 GN=EIF3G PE=1 SV=2	EIF3G	1	0.00707815	74.486	0.815082	0.939321				1.2456	1.42
O75821	K	Eukaryotic translation initiation factor 3 subunit G OS=Homo sapiens OX=9606 GN=EIF3G PE=1 SV=2	EIF3G	1	8.32553e-05	49.487				1.01352	0.986479
O75822	K	Eukaryotic translation initiation factor 3 subunit J OS=Homo sapiens OX=9606 GN=EIF3J PE=1 SV=2	EIF3J	1	0.0135397	60		1
O75822	K	Eukaryotic translation initiation factor 3 subunit J OS=Homo sapiens OX=9606 GN=EIF3J PE=1 SV=2	EIF3J	1	0.00597176	69.716	1.024	0.57567	0.579909	1.3497	1.47072		1.941	0.0666806
O75822	K	Eukaryotic translation initiation factor 3 subunit J OS=Homo sapiens OX=9606 GN=EIF3J PE=1 SV=2	EIF3J	1	0.000123139	97.594	0.876698	0.921946	0.843803	1.12553	1.20442	1.02761	1.271	0.010653
O75822	K	Eukaryotic translation initiation factor 3 subunit J OS=Homo sapiens OX=9606 GN=EIF3J PE=1 SV=2	EIF3J	1	0.00235107	48.701			1
O75915	K	PRA1 family protein 3 OS=Homo sapiens OX=9606 GN=ARL6IP5 PE=1 SV=1	ARL6IP5	1	0.0111945	57.293			1
O75934	K	Pre-mRNA-splicing factor SPF27 OS=Homo sapiens OX=9606 GN=BCAS2 PE=1 SV=1	BCAS2	1	0.000126692	106.35	1.04037	1.08442	0.875212
O75937	K	DnaJ homolog subfamily C member 8 OS=Homo sapiens OX=9606 GN=DNAJC8 PE=1 SV=2	DNAJC8	1	2.49465e-11	188.98	0.818948	0.778256	0.853783	1.20667	1.33861	1.00374	1.448	0.0146192
O75940	K	Survival of motor neuron-related-splicing factor 30 OS=Homo sapiens OX=9606 GN=SMNDC1 PE=1 SV=1	SMNDC1	1	0.000321992	105.04				0.95041	1.04959
O75943	K	Cell cycle checkpoint protein RAD17 OS=Homo sapiens OX=9606 GN=RAD17 PE=1 SV=2	RAD17	1	0.046097	49.16				1
O76021	K	Ribosomal L1 domain-containing protein 1 OS=Homo sapiens OX=9606 GN=RSL1D1 PE=1 SV=3	RSL1D1	1	0.00441095	65.404	0.741197	0.992724	0.796957	1.46912			1.741
O76021	K	Ribosomal L1 domain-containing protein 1 OS=Homo sapiens OX=9606 GN=RSL1D1 PE=1 SV=3	RSL1D1	1	0.00451849	74.849	0.781105	0.775122	0.880189		1.43438	1.1292	1.578	0.0225081
O76021	K	Ribosomal L1 domain-containing protein 1 OS=Homo sapiens OX=9606 GN=RSL1D1 PE=1 SV=3	RSL1D1	1	0.0140936	65.404				1
O94776	K	Metastasis-associated protein MTA2 OS=Homo sapiens OX=9606 GN=MTA2 PE=1 SV=1	MTA2	1	0.0369368	53.878			1
O94776	K	Metastasis-associated protein MTA2 OS=Homo sapiens OX=9606 GN=MTA2 PE=1 SV=1	MTA2	1	0.00100252	83.623	0.530084	0.496605	0.431548	1.47761	1.61159	1.45257	3.115	7.74854e-05
O94776	K	Metastasis-associated protein MTA2 OS=Homo sapiens OX=9606 GN=MTA2 PE=1 SV=1	MTA2	1	9.65279e-06	120.33	0.693538	0.598073	0.682899	1.43154	1.45114	1.14281	2.039	0.00144195
O94776	K	Metastasis-associated protein MTA2 OS=Homo sapiens OX=9606 GN=MTA2 PE=1 SV=1	MTA2	0.997116	8.4456e-10	128.57	0.218697	0.435329	0.600335	1.76731	1.92987	1.04846	3.783	0.0175405
O94776	K	Metastasis-associated protein MTA2 OS=Homo sapiens OX=9606 GN=MTA2 PE=1 SV=1	MTA2	1	0.000495688	109.11	0.529473	0.525682	0.501821	1.57669	1.60132	1.26501	2.854	0.000180386
O94776	K	Metastasis-associated protein MTA2 OS=Homo sapiens OX=9606 GN=MTA2 PE=1 SV=1	MTA2	1	8.0455e-05	118.06	0.856322	0.845668	0.872882	1.23783	1.18098	1.00631	1.33	0.0112928
O94782	K	Ubiquitin carboxyl-terminal hydrolase 1 OS=Homo sapiens OX=9606 GN=USP1 PE=1 SV=1	USP1	1	0.00488405	77.072					1
O94842	K	TOX high mobility group box family member 4 OS=Homo sapiens OX=9606 GN=TOX4 PE=1 SV=1	TOX4	1	0.00361076	72.042			0.41722		1.3427	1.24008	3.095
O94888	K	UBX domain-containing protein 7 OS=Homo sapiens OX=9606 GN=UBXN7 PE=1 SV=2	UBXN7	1	1.43816e-13	130.71	0.870476	0.855475	0.911069	0.914052	1.34257	1.10636	1.275	0.109138
O94906	K	Pre-mRNA-processing factor 6 OS=Homo sapiens OX=9606 GN=PRPF6 PE=1 SV=1	PRPF6	1	5.44165e-05	106.35				1.06567	1.10191	0.832418
O94906	K	Pre-mRNA-processing factor 6 OS=Homo sapiens OX=9606 GN=PRPF6 PE=1 SV=1	PRPF6	1	4.06246e-07	115.35	0.188992	0.567354		1.5075	1.36163	1.37453	3.74	0.0380765
O94913	K	Pre-mRNA cleavage complex 2 protein Pcf11 OS=Homo sapiens OX=9606 GN=PCF11 PE=1 SV=3	PCF11	1	0.000719209	91.783		1.17089		1.17278		0.656335	0.781
O94972	K	E3 ubiquitin-protein ligase TRIM37 OS=Homo sapiens OX=9606 GN=TRIM37 PE=1 SV=2	TRIM37	1	0.0341855	51.864					1
O94992	K	Protein HEXIM1 OS=Homo sapiens OX=9606 GN=HEXIM1 PE=1 SV=1	HEXIM1	1	0.0338862	56.014			1
O95155	K	Ubiquitin conjugation factor E4 B OS=Homo sapiens OX=9606 GN=UBE4B PE=1 SV=1	UBE4B	1	0.00522712	41.499					1
O95218	K	Zinc finger Ran-binding domain-containing protein 2 OS=Homo sapiens OX=9606 GN=ZRANB2 PE=1 SV=2	ZRANB2	1	3.80814e-20	168.05	0.759052	0.859777	0.937136	1.18141	1.18032	1.08231	1.347	0.0112823
O95218	K	Zinc finger Ran-binding domain-containing protein 2 OS=Homo sapiens OX=9606 GN=ZRANB2 PE=1 SV=2	ZRANB2	1	0.0162956	62.88			0.606444	0.979315	1.26836	1.14588	1.865
O95218	K	Zinc finger Ran-binding domain-containing protein 2 OS=Homo sapiens OX=9606 GN=ZRANB2 PE=1 SV=2	ZRANB2	1	6.28545e-08	141.29	0.657838	0.750948	0.711991	1.32914	1.38096	1.16912	1.829	0.000681508
O95218	K	Zinc finger Ran-binding domain-containing protein 2 OS=Homo sapiens OX=9606 GN=ZRANB2 PE=1 SV=2	ZRANB2	1	0.000596799	109.36	0.783162	1.06184	1.12517	1.21846		0.811358	1.025	0.94251
O95218	K	Zinc finger Ran-binding domain-containing protein 2 OS=Homo sapiens OX=9606 GN=ZRANB2 PE=1 SV=2	ZRANB2	1	6.33793e-05	94.66	0.784457	0.768508	0.807107	1.28486	1.31254	1.04253	1.542	0.0046175
O95218	K	Zinc finger Ran-binding domain-containing protein 2 OS=Homo sapiens OX=9606 GN=ZRANB2 PE=1 SV=2	ZRANB2	1	2.34669e-14	119.55	0.73824	0.992354	0.770868	1.64385	1.12223	0.732462	1.399	0.311155
O95218	K	Zinc finger Ran-binding domain-containing protein 2 OS=Homo sapiens OX=9606 GN=ZRANB2 PE=1 SV=2	ZRANB2	1	0.0162956	85.813	0.715606	0.71306		1.21215	1.32512	1.03406	1.667	0.0124595
O95218	K	Zinc finger Ran-binding domain-containing protein 2 OS=Homo sapiens OX=9606 GN=ZRANB2 PE=1 SV=2	ZRANB2	1	0.00201782	102.46	0.613136	0.606188	0.650059		1.80613	1.32449	2.512	0.00464099
O95218	K	Zinc finger Ran-binding domain-containing protein 2 OS=Homo sapiens OX=9606 GN=ZRANB2 PE=1 SV=2	ZRANB2	1	3.36359e-08	122.51	0.858735	1.1892	0.889549	1.14261	0.988767	0.931143	1.043	0.703761
O95239	K	Chromosome-associated kinesin KIF4A OS=Homo sapiens OX=9606 GN=KIF4A PE=1 SV=3	KIF4A	1	1.50332e-06	135.28	0.785776	0.788076	0.710043	1.23261	1.31771	1.16578	1.627	0.000589971
O95239	K	Chromosome-associated kinesin KIF4A OS=Homo sapiens OX=9606 GN=KIF4A PE=1 SV=3	KIF4A	1	8.24381e-12	115.41				1.37695	1.10053	0.522513
O95243	K	Methyl-CpG-binding domain protein 4 OS=Homo sapiens OX=9606 GN=MBD4 PE=1 SV=1	MBD4	1	0.019051	63.397					1.08544	0.914564
O95251	K	Histone acetyltransferase KAT7 OS=Homo sapiens OX=9606 GN=KAT7 PE=1 SV=1	KAT7	1	1.07968e-06	112.93		0.152039	0.506113	1.51945	1.52324	1.29916	4.398	0.0357847
O95292	K	Vesicle-associated membrane protein-associated protein B/C OS=Homo sapiens OX=9606 GN=VAPB PE=1 SV=3	VAPB	1	0.00254389	70.598	0.784282					1.21572	1.55
Q92879	K	CUGBP Elav-like family member 1 OS=Homo sapiens OX=9606 GN=CELF1 PE=1 SV=2	CELF1	1	0.0470897	96.311					1
Q92879	K	CUGBP Elav-like family member 1 OS=Homo sapiens OX=9606 GN=CELF1 PE=1 SV=2	CELF1	1	0.000579996	85.821	0.858593	0.916566	0.861339	1.11874	1.24476		1.345	0.00882058
O95336	K	6-phosphogluconolactonase OS=Homo sapiens OX=9606 GN=PGLS PE=1 SV=2	PGLS	1	0.000819546	52.837				0.968864	1.03114
O95347	K	Structural maintenance of chromosomes protein 2 OS=Homo sapiens OX=9606 GN=SMC2 PE=1 SV=2	SMC2	1	0.0160604	58.889					1
O95352	K	Ubiquitin-like modifier-activating enzyme ATG7 OS=Homo sapiens OX=9606 GN=ATG7 PE=1 SV=1	ATG7	1	0.00409274	72.492			0.94689		1.02611	1.027	1.084
O95365	K	Zinc finger and BTB domain-containing protein 7A OS=Homo sapiens OX=9606 GN=ZBTB7A PE=1 SV=1	ZBTB7A	1	0.000257195	113.7	0.9463	1.17467	1.09518	0.750644	0.844574	1.18863	0.866	0.351722
O95391	K	Pre-mRNA-splicing factor SLU7 OS=Homo sapiens OX=9606 GN=SLU7 PE=1 SV=2	SLU7	1	5.37528e-08	90.689				1.12807	0.983719	0.888215
O95391	K	Pre-mRNA-splicing factor SLU7 OS=Homo sapiens OX=9606 GN=SLU7 PE=1 SV=2	SLU7	1	2.21367e-11	143.39	0.620578	0.723095	0.711113	1.30175	1.42403	1.21943	1.92	0.000589598
O95391	K	Pre-mRNA-splicing factor SLU7 OS=Homo sapiens OX=9606 GN=SLU7 PE=1 SV=2	SLU7	1	0.00176193	76.572	0.388219	0.426838		1.23378	1.72496	1.2262	3.423	0.00388406
O95391	K	Pre-mRNA-splicing factor SLU7 OS=Homo sapiens OX=9606 GN=SLU7 PE=1 SV=2	SLU7	1	0.010679	67.507					1.26568	0.734319
O95400	K	CD2 antigen cytoplasmic tail-binding protein 2 OS=Homo sapiens OX=9606 GN=CD2BP2 PE=1 SV=1	CD2BP2	1	0.0120111	45.939		0.840426				1.15957	1.38
O95400	K	CD2 antigen cytoplasmic tail-binding protein 2 OS=Homo sapiens OX=9606 GN=CD2BP2 PE=1 SV=1	CD2BP2	1	0.000758947	54.556		0.85173	0.939375		1.20889		1.35
O95433	K	Activator of 90 kDa heat shock protein ATPase homolog 1 OS=Homo sapiens OX=9606 GN=AHSA1 PE=1 SV=1	AHSA1	1	0.0244211	46.447				0.938577	1.06142
O95433	K	Activator of 90 kDa heat shock protein ATPase homolog 1 OS=Homo sapiens OX=9606 GN=AHSA1 PE=1 SV=1	AHSA1	1	0.00246877	74.424			0.833895	1.11535	1.13607	0.91469	1.266
O95453	K	Poly(A)-specific ribonuclease PARN OS=Homo sapiens OX=9606 GN=PARN PE=1 SV=1	PARN	1	0.00127784	108.3		0.673751	0.409437	1.27266	1.48677	1.15738	2.411	0.0224603
O95453	K	Poly(A)-specific ribonuclease PARN OS=Homo sapiens OX=9606 GN=PARN PE=1 SV=1	PARN	1	0.000591551	94.791		0.444672		1.5636	0.991726		2.873
O95456	K	Proteasome assembly chaperone 1 OS=Homo sapiens OX=9606 GN=PSMG1 PE=1 SV=1	PSMG1	1	3.56604e-07	90.306	1.1253	0.936691		0.93801			0.91
O95456	K	Proteasome assembly chaperone 1 OS=Homo sapiens OX=9606 GN=PSMG1 PE=1 SV=1	PSMG1	1	0.00140691	67.548					1.25715	0.742854
O95456	K	Proteasome assembly chaperone 1 OS=Homo sapiens OX=9606 GN=PSMG1 PE=1 SV=1	PSMG1	1	1.08225e-06	133.49	0.624472	0.701618	0.680907	1.41323	1.39115	1.18862	1.99	0.000465818
O95568	K	Histidine protein methyltransferase 1 homolog OS=Homo sapiens OX=9606 GN=METTL18 PE=1 SV=1	METTL18	1	0.00176693	72.365	0.70706		0.934024	1.13661	1.19576	1.02655	1.365	0.0750364
O95684	K	FGFR1 oncogene partner OS=Homo sapiens OX=9606 GN=FGFR1OP PE=1 SV=1	FGFR1OP	1	0.00349557	59.67						1
O95721	K	Synaptosomal-associated protein 29 OS=Homo sapiens OX=9606 GN=SNAP29 PE=1 SV=1	SNAP29	1	0.000954189	70.389	0.879007			1.12099			1.275
P34932	K	Heat shock 70 kDa protein 4 OS=Homo sapiens OX=9606 GN=HSPA4 PE=1 SV=4	HSPA4	1	3.85954e-34	135.5	0.988951	1.0168	0.999861	1.22853	1.04261	0.723253	0.996	0.870295
O95757	K	Heat shock 70 kDa protein 4L OS=Homo sapiens OX=9606 GN=HSPA4L PE=1 SV=3	HSPA4L	1	2.36422e-06	152.31	0.780021	0.713854	0.792058	1.33078	1.30485	1.07844	1.625	0.00293533
O95758	K	Polypyrimidine tract-binding protein 3 OS=Homo sapiens OX=9606 GN=PTBP3 PE=1 SV=2	PTBP3	1	0.000404765	47.27					1
P26599	K	Polypyrimidine tract-binding protein 1 OS=Homo sapiens OX=9606 GN=PTBP1 PE=1 SV=1	PTBP1	1	1.4389e-05	103.69	0.800223	0.863234	0.950125		1.38642		1.591
P26599	K	Polypyrimidine tract-binding protein 1 OS=Homo sapiens OX=9606 GN=PTBP1 PE=1 SV=1	PTBP1	1	8.87325e-06	90.689	1
O95785	K	Protein Wiz OS=Homo sapiens OX=9606 GN=WIZ PE=1 SV=2	WIZ	1	1.18869e-11	94.119		0.45086		1.35838	1.22756	0.963192	2.624
O95785	K	Protein Wiz OS=Homo sapiens OX=9606 GN=WIZ PE=1 SV=2	WIZ	1	0.000367463	76.85					1
O95785	K	Protein Wiz OS=Homo sapiens OX=9606 GN=WIZ PE=1 SV=2	WIZ	1	0.000355937	77.157	0.555692	0.595509	0.675836	1.38518	1.50454	1.28325	2.284	0.00035419
O95785	K	Protein Wiz OS=Homo sapiens OX=9606 GN=WIZ PE=1 SV=2	WIZ	0.999982	0.000469623	125.5	0.366039	0.336793	0.39819	1.68829	1.64767	1.56302	4.449	9.71512e-06
O95785	K	Protein Wiz OS=Homo sapiens OX=9606 GN=WIZ PE=1 SV=2	WIZ	1	0.00223242	54.309				0.885075	1.25851	0.856411
O95785	K	Protein Wiz OS=Homo sapiens OX=9606 GN=WIZ PE=1 SV=2	WIZ	1	0.0101866	48.785	1
O95785	K	Protein Wiz OS=Homo sapiens OX=9606 GN=WIZ PE=1 SV=2	WIZ	1	0.00927446	54.309		1
O95785	K	Protein Wiz OS=Homo sapiens OX=9606 GN=WIZ PE=1 SV=2	WIZ	1	7.63873e-05	65.933		0.709169			1.29083		1.82
O95785	K	Protein Wiz OS=Homo sapiens OX=9606 GN=WIZ PE=1 SV=2	WIZ	1	5.19697e-05	112.7			0.583602	1.21239	1.12083	1.08318	1.951
O95785	K	Protein Wiz OS=Homo sapiens OX=9606 GN=WIZ PE=1 SV=2	WIZ	1	8.0455e-05	121.67		0.72251	0.819171	1.25176	1.18298	1.02358	1.495	0.0213225
O95785	K	Protein Wiz OS=Homo sapiens OX=9606 GN=WIZ PE=1 SV=2	WIZ	1	0.00133939	83.775				0.943262	1.10923	0.947504
O95785	K	Protein Wiz OS=Homo sapiens OX=9606 GN=WIZ PE=1 SV=2	WIZ	1	1.12312e-17	130.79	0.551011	0.622151	0.520588	1.53001	1.41027	1.36597	2.542	0.000116234
O95816	K	BAG family molecular chaperone regulator 2 OS=Homo sapiens OX=9606 GN=BAG2 PE=1 SV=1	BAG2	1	0.00101661	117.62	0.838566	0.89769	0.986332	1.14481	1.09583	1.03677	1.204	0.0275
O95816	K	BAG family molecular chaperone regulator 2 OS=Homo sapiens OX=9606 GN=BAG2 PE=1 SV=1	BAG2	1	1.2505e-05	142.04	0.960125	0.934747	1.02651	0.888405	1.14044	1.04977	1.054	0.574999
O95816	K	BAG family molecular chaperone regulator 2 OS=Homo sapiens OX=9606 GN=BAG2 PE=1 SV=1	BAG2	1	2.01213e-10	100.07	1.02255	0.971909	1.06143	0.952152	1.05751	0.934454	0.963	0.455686
O95816	K	BAG family molecular chaperone regulator 2 OS=Homo sapiens OX=9606 GN=BAG2 PE=1 SV=1	BAG2	1	4.57787e-11	90.306	0.98443	0.973549	1.17289	0.691896	1.05645	1.12079	0.916	0.55393
O95861	K	3'(2'),5'-bisphosphate nucleotidase 1 OS=Homo sapiens OX=9606 GN=BPNT1 PE=1 SV=1	BPNT1	1	9.29488e-05	45.654					1
O95983	K	Methyl-CpG-binding domain protein 3 OS=Homo sapiens OX=9606 GN=MBD3 PE=1 SV=1	MBD3	1	0.00126805	65.933	0.585068	0.783873	0.761756	1.41266		1.45664	2.02	0.00975967
O95983	K	Methyl-CpG-binding domain protein 3 OS=Homo sapiens OX=9606 GN=MBD3 PE=1 SV=1	MBD3	1	0.0369343	84.699					1
Q9UBB5	K	Methyl-CpG-binding domain protein 2 OS=Homo sapiens OX=9606 GN=MBD2 PE=1 SV=1	MBD2	1	0.032821	60.709					1
O95990	K	Actin-associated protein FAM107A OS=Homo sapiens OX=9606 GN=FAM107A PE=1 SV=1	FAM107A	1	0.00432271	100.67	0.691739		0.992615	1.17292	1.15531	0.987416	1.312	0.157793
O96028	K	Histone-lysine N-methyltransferase NSD2 OS=Homo sapiens OX=9606 GN=NSD2 PE=1 SV=1	NSD2	1	0.00032035	41.499						1
O96028	K	Histone-lysine N-methyltransferase NSD2 OS=Homo sapiens OX=9606 GN=NSD2 PE=1 SV=1	NSD2	1	4.91827e-11	121.86			0.70452	1.21061	1.08487		1.629
P00338	K	L-lactate dehydrogenase A chain OS=Homo sapiens OX=9606 GN=LDHA PE=1 SV=2	LDHA	1	3.76738e-07	102.03		0.781097		1.31453		0.904375	1.42
P00338	K	L-lactate dehydrogenase A chain OS=Homo sapiens OX=9606 GN=LDHA PE=1 SV=2	LDHA	1	0.00252857	74.849	2.12578	1.78145		0.262288	0.487599	0.34288	0.186	0.00577435
P00387	K	NADH-cytochrome b5 reductase 3 OS=Homo sapiens OX=9606 GN=CYB5R3 PE=1 SV=3	CYB5R3	1	0.0072092	89.123	0.578756	0.571523	0.724883	1.55372	1.27065	1.30047	2.2	0.00138643
P00441	K	Superoxide dismutase [Cu-Zn] OS=Homo sapiens OX=9606 GN=SOD1 PE=1 SV=2	SOD1	1	0.00680923	50.116				1
P00558	K	Phosphoglycerate kinase 1 OS=Homo sapiens OX=9606 GN=PGK1 PE=1 SV=3	PGK1	1	2.38593e-09	50.819				1
P00558	K	Phosphoglycerate kinase 1 OS=Homo sapiens OX=9606 GN=PGK1 PE=1 SV=3	PGK1	1	1.57083e-30	175.68	0.656621	0.655619		1.29763	1.28015	1.10998	1.874	0.00232982
P00558	K	Phosphoglycerate kinase 1 OS=Homo sapiens OX=9606 GN=PGK1 PE=1 SV=3	PGK1	1	1.32752e-05	105.94	0.634127	0.86381		1.26507	1.237		1.67	0.0772058
P00558	K	Phosphoglycerate kinase 1 OS=Homo sapiens OX=9606 GN=PGK1 PE=1 SV=3	PGK1	1	6.08435e-25	136.39			0.411801	1.5292	1.366	0.693007	2.904
P00558	K	Phosphoglycerate kinase 1 OS=Homo sapiens OX=9606 GN=PGK1 PE=1 SV=3	PGK1	1	0.00529967	49.487					1
P00558	K	Phosphoglycerate kinase 1 OS=Homo sapiens OX=9606 GN=PGK1 PE=1 SV=3	PGK1	1	0.000530564	69.276	0.631853	0.878849	0.634707	1.36038	1.49421		1.996	0.0168869
P00558	K	Phosphoglycerate kinase 1 OS=Homo sapiens OX=9606 GN=PGK1 PE=1 SV=3	PGK1	1	0.00215975	76.605					1
P00558	K	Phosphoglycerate kinase 1 OS=Homo sapiens OX=9606 GN=PGK1 PE=1 SV=3	PGK1	1	0.00174844	96.311	0.598556	0.615957	0.681096	1.47012	1.41357	1.2207	2.165	0.000361514
P00558	K	Phosphoglycerate kinase 1 OS=Homo sapiens OX=9606 GN=PGK1 PE=1 SV=3	PGK1	1	0.0277801	48.157						1
P00558	K	Phosphoglycerate kinase 1 OS=Homo sapiens OX=9606 GN=PGK1 PE=1 SV=3	PGK1	1	0.0138407	55.235				1.0086		0.991404
P00558	K	Phosphoglycerate kinase 1 OS=Homo sapiens OX=9606 GN=PGK1 PE=1 SV=3	PGK1	1	0.000495815	92.445	0.722332	0.70114	0.678093	1.41317	1.45179	1.03347	1.855	0.00537507
P00568	K	Adenylate kinase isoenzyme 1 OS=Homo sapiens OX=9606 GN=AK1 PE=1 SV=3	AK1	1	0.0125589	54.436				1
P00966	K	Argininosuccinate synthase OS=Homo sapiens OX=9606 GN=ASS1 PE=1 SV=2	ASS1	1	0.000666738	101.64		1.14765	1.19246	1.04685	0.895299	0.71773	0.758	0.134778
P00966	K	Argininosuccinate synthase OS=Homo sapiens OX=9606 GN=ASS1 PE=1 SV=2	ASS1	1	9.17704e-05	50.116						1
P00966	K	Argininosuccinate synthase OS=Homo sapiens OX=9606 GN=ASS1 PE=1 SV=2	ASS1	1	0.0301992	53.679				1
P00966	K	Argininosuccinate synthase OS=Homo sapiens OX=9606 GN=ASS1 PE=1 SV=2	ASS1	1	0.00442121	73.637	0.629352	0.671044		1.30609	1.36369	1.02983	1.897	0.0118538
P00966	K	Argininosuccinate synthase OS=Homo sapiens OX=9606 GN=ASS1 PE=1 SV=2	ASS1	1	3.71127e-05	113.7	0.785213	0.879413	0.879229	1.27658	1.2247	0.954863	1.359	0.0378895
P00966	K	Argininosuccinate synthase OS=Homo sapiens OX=9606 GN=ASS1 PE=1 SV=2	ASS1	1	0.0036102	59.645	0.740814		0.761025	1.14435	1.23404	1.11977	1.553	0.00153631
P00966	K	Argininosuccinate synthase OS=Homo sapiens OX=9606 GN=ASS1 PE=1 SV=2	ASS1	1	0.000869675	119.07	0.784095	0.756339	0.723323	1.31558	1.34509	1.07557	1.65	0.00267784
P00966	K	Argininosuccinate synthase OS=Homo sapiens OX=9606 GN=ASS1 PE=1 SV=2	ASS1	1	0.000310319	73.502			0.644386		1.51242	0.843197	1.828
P00966	K	Argininosuccinate synthase OS=Homo sapiens OX=9606 GN=ASS1 PE=1 SV=2	ASS1	1	0.000108253	96.946	0.611695	1.01941	0.893744	1.26122	1.21393		1.47	0.131741
P02545	K	Prelamin-A/C OS=Homo sapiens OX=9606 GN=LMNA PE=1 SV=1	LMNA	1	0.00115521	72.922				0.915036	1.08496
P02545	K	Prelamin-A/C OS=Homo sapiens OX=9606 GN=LMNA PE=1 SV=1	LMNA	1	2.65181e-07	83.474	0.770505				1.28867	0.940823	1.447
P02545	K	Prelamin-A/C OS=Homo sapiens OX=9606 GN=LMNA PE=1 SV=1	LMNA	1	0.00397328	72.365	0.801659	0.826314	0.898481	1.3272		1.14635	1.469	0.0120831
P02545	K	Prelamin-A/C OS=Homo sapiens OX=9606 GN=LMNA PE=1 SV=1	LMNA	1	7.78115e-11	127.93	0.683255		0.990836	0.967455	1.26258	1.09588	1.324	0.184885
P02545	K	Prelamin-A/C OS=Homo sapiens OX=9606 GN=LMNA PE=1 SV=1	LMNA	1	4.35319e-06	150.17	0.902308	0.872634	0.917985	0.97848	1.18146	1.14713	1.228	0.0285949
P02545	K	Prelamin-A/C OS=Homo sapiens OX=9606 GN=LMNA PE=1 SV=1	LMNA	1	0.000319441	87.895	0.562207		0.675563	1.28437	1.33022	1.14764	2.026	0.00418827
P02545	K	Prelamin-A/C OS=Homo sapiens OX=9606 GN=LMNA PE=1 SV=1	LMNA	1	0.0277801	40.502				1
P02545	K	Prelamin-A/C OS=Homo sapiens OX=9606 GN=LMNA PE=1 SV=1	LMNA	1	0.00400851	60.892		0.902002		1.00754	1.21272	0.877738	1.145
P02545	K	Prelamin-A/C OS=Homo sapiens OX=9606 GN=LMNA PE=1 SV=1	LMNA	1	0.0321755	50.09	1
P02545	K	Prelamin-A/C OS=Homo sapiens OX=9606 GN=LMNA PE=1 SV=1	LMNA	1	0.00195601	52.591					1
P02545	K	Prelamin-A/C OS=Homo sapiens OX=9606 GN=LMNA PE=1 SV=1	LMNA	1	0.000209965	85.622		0.753148	0.933251	1.15511	1.3058	0.852696	1.31	0.248206
P02545	K	Prelamin-A/C OS=Homo sapiens OX=9606 GN=LMNA PE=1 SV=1	LMNA	1	0.0409875	51.864		1
P02545	K	Prelamin-A/C OS=Homo sapiens OX=9606 GN=LMNA PE=1 SV=1	LMNA	1	0.000942468	94.804	0.770332	0.762773	0.879564	1.24661	1.22469	1.11602	1.487	0.0022694
P02794	K	Ferritin heavy chain OS=Homo sapiens OX=9606 GN=FTH1 PE=1 SV=2	FTH1	1	0.000664427	52.863				1.18639		0.813607
P02794	K	Ferritin heavy chain OS=Homo sapiens OX=9606 GN=FTH1 PE=1 SV=2	FTH1	1	3.45533e-07	60.14					1
P04040	K	Catalase OS=Homo sapiens OX=9606 GN=CAT PE=1 SV=3	CAT	1	0.000634831	54.261				1
P04075	K	Fructose-bisphosphate aldolase A OS=Homo sapiens OX=9606 GN=ALDOA PE=1 SV=2	ALDOA	1	0.000576095	102.55	0.976198	0.906265	1.11955		1.03738	0.960599	0.998	0.987475
P04075	K	Fructose-bisphosphate aldolase A OS=Homo sapiens OX=9606 GN=ALDOA PE=1 SV=2	ALDOA	1	3.95124e-27	144.27	0.548519	0.730509	0.578732	1.30463	1.5889	1.2487	2.23	0.0022004
P04075	K	Fructose-bisphosphate aldolase A OS=Homo sapiens OX=9606 GN=ALDOA PE=1 SV=2	ALDOA	1	1.03482e-59	147.01	0.489285	0.508572	0.463671	1.70137	1.63112	1.20598	3.105	0.000550192
P04075	K	Fructose-bisphosphate aldolase A OS=Homo sapiens OX=9606 GN=ALDOA PE=1 SV=2	ALDOA	1	7.53266e-09	137.84	0.701699	0.779095	0.696197	1.32074	1.33028	1.17198	1.756	0.000506877
P04075	K	Fructose-bisphosphate aldolase A OS=Homo sapiens OX=9606 GN=ALDOA PE=1 SV=2	ALDOA	1	1.36041e-24	177.47	0.453833			1.22295	1.15274	1.17047	2.605
P04075	K	Fructose-bisphosphate aldolase A OS=Homo sapiens OX=9606 GN=ALDOA PE=1 SV=2	ALDOA	1	0.0221414	41.796	1
P04075	K	Fructose-bisphosphate aldolase A OS=Homo sapiens OX=9606 GN=ALDOA PE=1 SV=2	ALDOA	1	4.18832e-79	197.3	0.831368	0.865114	0.810658	1.19494	1.2345	1.06342	1.393	0.00255084
P04075	K	Fructose-bisphosphate aldolase A OS=Homo sapiens OX=9606 GN=ALDOA PE=1 SV=2	ALDOA	1	0.000327576	61.23				1
P04075	K	Fructose-bisphosphate aldolase A OS=Homo sapiens OX=9606 GN=ALDOA PE=1 SV=2	ALDOA	1	0.013528	63.397	0.872121				1.12788		1.293
P04075	K	Fructose-bisphosphate aldolase A OS=Homo sapiens OX=9606 GN=ALDOA PE=1 SV=2	ALDOA	1	0.000915823	85.716	0.629475			1.21	1.16053		1.883
P04075	K	Fructose-bisphosphate aldolase A OS=Homo sapiens OX=9606 GN=ALDOA PE=1 SV=2	ALDOA	1	2.40144e-09	88.734	0.724491	0.782804	0.741308	1.26414	1.39391	1.09334	1.668	0.00239172
P04075	K	Fructose-bisphosphate aldolase A OS=Homo sapiens OX=9606 GN=ALDOA PE=1 SV=2	ALDOA	1	0.0146951	62.969		0.711923	1.00342		1.28466		1.498
P04083	K	Annexin A1 OS=Homo sapiens OX=9606 GN=ANXA1 PE=1 SV=2	ANXA1	1	5.08805e-06	73.502				0.589448	1.41055
P04083	K	Annexin A1 OS=Homo sapiens OX=9606 GN=ANXA1 PE=1 SV=2	ANXA1	1	2.3224e-13	115.35	0.824267	1.10869		1.12864	1.20535	0.733053	1.058	0.859919
P04083	K	Annexin A1 OS=Homo sapiens OX=9606 GN=ANXA1 PE=1 SV=2	ANXA1	1	3.44196e-52	205.09	0.880647	0.966671	0.898556	1.03865	1.3351	0.880374	1.185	0.278323
P04083	K	Annexin A1 OS=Homo sapiens OX=9606 GN=ANXA1 PE=1 SV=2	ANXA1	1	3.02824e-13	43.764	1
P04183	K	Thymidine kinase, cytosolic OS=Homo sapiens OX=9606 GN=TK1 PE=1 SV=2	TK1	1	2.61078e-16	150.44	0.645214	0.717945	0.773917	1.30699	1.55308	1.00285	1.808	0.0136565
P04406	K	Glyceraldehyde-3-phosphate dehydrogenase OS=Homo sapiens OX=9606 GN=GAPDH PE=1 SV=3	GAPDH	1	0.00179912	56.378					1
P04406	K	Glyceraldehyde-3-phosphate dehydrogenase OS=Homo sapiens OX=9606 GN=GAPDH PE=1 SV=3	GAPDH	1	0.00243886	75.474	0.387607	1.0347	0.87126	0.901563	1.41493	1.38995	1.616	0.183118
P04406	K	Glyceraldehyde-3-phosphate dehydrogenase OS=Homo sapiens OX=9606 GN=GAPDH PE=1 SV=3	GAPDH	1	0.000275429	57.279		0.724448		1.37016	1.1377	0.767696	1.507
P04406	K	Glyceraldehyde-3-phosphate dehydrogenase OS=Homo sapiens OX=9606 GN=GAPDH PE=1 SV=3	GAPDH	1	0.000282271	118.06				0.878945	1.12105
P04406	K	Glyceraldehyde-3-phosphate dehydrogenase OS=Homo sapiens OX=9606 GN=GAPDH PE=1 SV=3	GAPDH	1	2.79562e-43	167.59	0.637215	0.729906	0.677033	1.37342	1.4512	1.13123	1.935	0.00152557
P04406	K	Glyceraldehyde-3-phosphate dehydrogenase OS=Homo sapiens OX=9606 GN=GAPDH PE=1 SV=3	GAPDH	0.899827	0.00262437	46.068			0.864993	1.13501			1.312
P04406	K	Glyceraldehyde-3-phosphate dehydrogenase OS=Homo sapiens OX=9606 GN=GAPDH PE=1 SV=3	GAPDH	1	1.04133e-15	159.11	0.741499	0.86531	0.776726	1.2347	1.26758	1.11418	1.517	0.00229015
P04406	K	Glyceraldehyde-3-phosphate dehydrogenase OS=Homo sapiens OX=9606 GN=GAPDH PE=1 SV=3	GAPDH	1	1.13519e-05	60.708				1
P04406	K	Glyceraldehyde-3-phosphate dehydrogenase OS=Homo sapiens OX=9606 GN=GAPDH PE=1 SV=3	GAPDH	1	0.00224197	105.81		0.732818		1.26718			1.729
P04406	K	Glyceraldehyde-3-phosphate dehydrogenase OS=Homo sapiens OX=9606 GN=GAPDH PE=1 SV=3	GAPDH	1	1.73172e-17	150.21	0.502252	0.465353	0.477549	1.65606	1.68422	1.21457	3.152	0.000469531
P04406	K	Glyceraldehyde-3-phosphate dehydrogenase OS=Homo sapiens OX=9606 GN=GAPDH PE=1 SV=3	GAPDH	1	3.63692e-07	125.17	0.90043	0.888408	0.921606	1.12994	1.17906	0.980555	1.214	0.0282977
P04792	K	Heat shock protein beta-1 OS=Homo sapiens OX=9606 GN=HSPB1 PE=1 SV=2	HSPB1	1	4.50503e-05	57.279	1.14399	1.00556	0.981036			0.869411	0.833
P04792	K	Heat shock protein beta-1 OS=Homo sapiens OX=9606 GN=HSPB1 PE=1 SV=2	HSPB1	1	0.012743	61.194	1
P04843	K	Dolichyl-diphosphooligosaccharide--protein glycosyltransferase subunit 1 OS=Homo sapiens OX=9606 GN=RPN1 PE=1 SV=1	RPN1	1	0.000904706	97.277				1
P04843	K	Dolichyl-diphosphooligosaccharide--protein glycosyltransferase subunit 1 OS=Homo sapiens OX=9606 GN=RPN1 PE=1 SV=1	RPN1	1	0.0002685	108.2	1.06834		1.11727	0.863094	0.951291		0.83	0.0730727
P05141	K	ADP/ATP translocase 2 OS=Homo sapiens OX=9606 GN=SLC25A5 PE=1 SV=7	SLC25A5	1	3.7341e-08	103.69		0.968097		0.91132	1.12058		1.049
P05141	K	ADP/ATP translocase 2 OS=Homo sapiens OX=9606 GN=SLC25A5 PE=1 SV=7	SLC25A5	1	0.000112749	78.932	0.959353	0.950277	0.970295	1.11147	1.14747	0.86113	1.083	0.47255
P05141	K	ADP/ATP translocase 2 OS=Homo sapiens OX=9606 GN=SLC25A5 PE=1 SV=7	SLC25A5	1	0.000695244	50.641		1.01603		0.797321	1.18665		0.976
P05141	K	ADP/ATP translocase 2 OS=Homo sapiens OX=9606 GN=SLC25A5 PE=1 SV=7	SLC25A5	1	0.000106066	124.81	0.874801	0.767835	0.767397	1.26601	1.24955	1.07441	1.49	0.00434201
P05141	K	ADP/ATP translocase 2 OS=Homo sapiens OX=9606 GN=SLC25A5 PE=1 SV=7	SLC25A5	1	0.000132446	78.864			0.804045	1.05783	1.13813		1.366
P05141	K	ADP/ATP translocase 2 OS=Homo sapiens OX=9606 GN=SLC25A5 PE=1 SV=7	SLC25A5	1	0.00128112	76.85		0.785792	0.832229	0.970813	1.2431	1.16806	1.393	0.0447953
P05187	K	Alkaline phosphatase, placental type OS=Homo sapiens OX=9606 GN=ALPP PE=1 SV=2	ALPP	1	0.00915698	48.157				1
P05198	K	Eukaryotic translation initiation factor 2 subunit 1 OS=Homo sapiens OX=9606 GN=EIF2S1 PE=1 SV=3	EIF2S1	1	0.0132487	89.123	0.35268		0.643421	1.36318	1.42538	1.21535	2.68	0.0214317
P05412	K	Transcription factor AP-1 OS=Homo sapiens OX=9606 GN=JUN PE=1 SV=2	JUN	1	0.0301992	63.301				1
P05455	K	Lupus La protein OS=Homo sapiens OX=9606 GN=SSB PE=1 SV=2	SSB	1	2.66043e-15	164	0.693294	0.719741	0.761201	1.36404	1.32242	1.1393	1.76	0.00080907
P05455	K	Lupus La protein OS=Homo sapiens OX=9606 GN=SSB PE=1 SV=2	SSB	1	0.000726814	105.22	0.713545	0.685032	0.740008	1.35355	1.36175	1.14612	1.806	0.000635432
P05455	K	Lupus La protein OS=Homo sapiens OX=9606 GN=SSB PE=1 SV=2	SSB	1	4.5794e-59	185.18	0.719988	0.682538	0.643232	1.37335	1.34547	1.23542	1.933	0.000137173
P05549	K	Transcription factor AP-2-alpha OS=Homo sapiens OX=9606 GN=TFAP2A PE=1 SV=1	TFAP2A	1	0.0149283	58.916	0.547886	0.7053	0.786392		1.96042		2.884
P05783	K	Keratin, type I cytoskeletal 18 OS=Homo sapiens OX=9606 GN=KRT18 PE=1 SV=2	KRT18	1	7.44115e-52	180.17	0.891658	1.01647	0.987743	1.06033	1.12518	0.918616	1.072	0.402873
P05783	K	Keratin, type I cytoskeletal 18 OS=Homo sapiens OX=9606 GN=KRT18 PE=1 SV=2	KRT18	1	6.51641e-33	187.85	0.934622	0.929224	0.998172	1.08813	1.0836	0.966252	1.096	0.114029
P05783	K	Keratin, type I cytoskeletal 18 OS=Homo sapiens OX=9606 GN=KRT18 PE=1 SV=2	KRT18	1	0.000259361	92.445	0.743663	0.787729	0.856873	1.34433		1.26741	1.64	0.00326932
P05783	K	Keratin, type I cytoskeletal 18 OS=Homo sapiens OX=9606 GN=KRT18 PE=1 SV=2	KRT18	1	3.71933e-05	101.48	0.842441	0.929575	0.864101		1.27646	1.08742	1.345	0.0253933
P05783	K	Keratin, type I cytoskeletal 18 OS=Homo sapiens OX=9606 GN=KRT18 PE=1 SV=2	KRT18	1	1.74172e-05	103.76				1.0081		0.991897
P05783	K	Keratin, type I cytoskeletal 18 OS=Homo sapiens OX=9606 GN=KRT18 PE=1 SV=2	KRT18	1	0.000646444	67.548	0.545172	1.02233	0.519964	1.29613	1.46058	1.15582	1.874	0.0418091
P06454	K	Prothymosin alpha OS=Homo sapiens OX=9606 GN=PTMA PE=1 SV=2	PTMA	1	0.00144892	47.57		1
P06576	K	ATP synthase subunit beta, mitochondrial OS=Homo sapiens OX=9606 GN=ATP5F1B PE=1 SV=3	ATP5F1B	1	0.00240562	60.547		0.920274	1.05711		1.12288	0.899737	1.023	0.898284
P06703	K	Protein S100-A6 OS=Homo sapiens OX=9606 GN=S100A6 PE=1 SV=1	S100A6	1	1.9074e-08	119.94	0.736328	0.721817		1.29397	1.13434	1.11355	1.619	0.00437906
P06703	K	Protein S100-A6 OS=Homo sapiens OX=9606 GN=S100A6 PE=1 SV=1	S100A6	1	4.88147e-41	208.35	0.974171	0.997331	0.872886	1.16068	1.09365	0.901278	1.109	0.313869
P06703	K	Protein S100-A6 OS=Homo sapiens OX=9606 GN=S100A6 PE=1 SV=1	S100A6	1	0.00541238	88.921		1
P06733	K	Alpha-enolase OS=Homo sapiens OX=9606 GN=ENO1 PE=1 SV=2	ENO1	1	6.77999e-06	108.4	0.788496	0.954541	0.926681	1.18798	1.07346	1.06885	1.247	0.0313368
P06733	K	Alpha-enolase OS=Homo sapiens OX=9606 GN=ENO1 PE=1 SV=2	ENO1	1	2.3677e-06	71.935	0.664549	0.706892	0.582204	1.44505	1.41977	1.18154	2.071	0.00107774
P06733	K	Alpha-enolase OS=Homo sapiens OX=9606 GN=ENO1 PE=1 SV=2	ENO1	1	0.00174022	85.622	0.727603	0.717854	0.694793	1.28867	1.35973	1.21135	1.803	8.26006e-05
P06733	K	Alpha-enolase OS=Homo sapiens OX=9606 GN=ENO1 PE=1 SV=2	ENO1	1	1.77394e-09	108.24	0.929583	0.99046	0.913446	1.31099	0.875981	0.979537	1.118	0.47359
P06733	K	Alpha-enolase OS=Homo sapiens OX=9606 GN=ENO1 PE=1 SV=2	ENO1	1	1.61542e-17	148.9	0.764567	1.03903	0.998294	1.15055	1.08703	0.960528	1.141	0.276824
P06733	K	Alpha-enolase OS=Homo sapiens OX=9606 GN=ENO1 PE=1 SV=2	ENO1	1	0.000301684	106	0.934969	0.979725	0.886206	1.11358	1.1314	0.954116	1.142	0.100838
P06733	K	Alpha-enolase OS=Homo sapiens OX=9606 GN=ENO1 PE=1 SV=2	ENO1	1	9.60844e-11	135.28	0.780811	0.778772	0.879022	1.25066	1.24894	1.06179	1.46	0.00500235
P06733	K	Alpha-enolase OS=Homo sapiens OX=9606 GN=ENO1 PE=1 SV=2	ENO1	1	0.0246409	67.464		0.977079	1.02292
P06733	K	Alpha-enolase OS=Homo sapiens OX=9606 GN=ENO1 PE=1 SV=2	ENO1	1	0.00609657	57.042						1
P06733	K	Alpha-enolase OS=Homo sapiens OX=9606 GN=ENO1 PE=1 SV=2	ENO1	1	0.0037211	70.195					1
P06733	K	Alpha-enolase OS=Homo sapiens OX=9606 GN=ENO1 PE=1 SV=2	ENO1	1	7.6263e-15	139.02	0.825478	0.903769	0.976519	1.13458	1.17156	0.988097	1.217	0.0511557
P06733	K	Alpha-enolase OS=Homo sapiens OX=9606 GN=ENO1 PE=1 SV=2	ENO1	1	5.44894e-07	86.838	0.915151	1.00424	0.778371	1.1419	1.01986	1.14048	1.224	0.0685868
P06733	K	Alpha-enolase OS=Homo sapiens OX=9606 GN=ENO1 PE=1 SV=2	ENO1	1	1.6475e-05	142.56	0.833543	0.857669	0.93435	1.11912	1.21389	1.04142	1.285	0.0111005
P06733	K	Alpha-enolase OS=Homo sapiens OX=9606 GN=ENO1 PE=1 SV=2	ENO1	1	9.23605e-08	147.16	0.808322	0.887505	0.827359	1.21428	1.22398	1.03855	1.378	0.00619746
P06733	K	Alpha-enolase OS=Homo sapiens OX=9606 GN=ENO1 PE=1 SV=2	ENO1	1	0.00199554	85.622	0.743468	0.761447	0.668664	1.39558	1.3103	1.12055	1.76	0.00181618
P06733	K	Alpha-enolase OS=Homo sapiens OX=9606 GN=ENO1 PE=1 SV=2	ENO1	1	0.000343842	74.524	0.781376	0.882634		1.40269	0.9333		1.404	0.270774
P06733	K	Alpha-enolase OS=Homo sapiens OX=9606 GN=ENO1 PE=1 SV=2	ENO1	1	0.000126403	105.81	0.728499	0.736169	0.692444	1.25995	1.37849	1.20445	1.781	0.000195368
P06733	K	Alpha-enolase OS=Homo sapiens OX=9606 GN=ENO1 PE=1 SV=2	ENO1	1	0.00805857	67.464	0.847854	0.828165	0.849823	1.19562	1.27183	1.00671	1.375	0.0111655
P06737	K	Glycogen phosphorylase, liver form OS=Homo sapiens OX=9606 GN=PYGL PE=1 SV=4	PYGL	1	0.0116518	67.507	0.770699		0.622734	1.31559	1.29098		1.871	0.0275
P06744	K	Glucose-6-phosphate isomerase OS=Homo sapiens OX=9606 GN=GPI PE=1 SV=4	GPI	1	5.41663e-16	123.99	0.599549	0.900655	0.781779	1.34544	1.25549	1.11709	1.629	0.0189586
P06744	K	Glucose-6-phosphate isomerase OS=Homo sapiens OX=9606 GN=GPI PE=1 SV=4	GPI	1	1.63389e-07	94.507				1.27253	0.727473
P06744	K	Glucose-6-phosphate isomerase OS=Homo sapiens OX=9606 GN=GPI PE=1 SV=4	GPI	1	0.00185478	79.059				0.996171		1.00383
P06744	K	Glucose-6-phosphate isomerase OS=Homo sapiens OX=9606 GN=GPI PE=1 SV=4	GPI	1	0.0496982	43.734					1
P06744	K	Glucose-6-phosphate isomerase OS=Homo sapiens OX=9606 GN=GPI PE=1 SV=4	GPI	1	0.0101061	58.286	0.974951	0.993195	0.932329			1.09953	1.137
P06746	K	DNA polymerase beta OS=Homo sapiens OX=9606 GN=POLB PE=1 SV=3	POLB	1	0.0093524	53.517					1
P06748	K	Nucleophosmin OS=Homo sapiens OX=9606 GN=NPM1 PE=1 SV=2	NPM1	1	0.00654478	62.969	1.00728	0.970095		1.04669	1.06696	0.908978	1.019	0.820031
P06748	K	Nucleophosmin OS=Homo sapiens OX=9606 GN=NPM1 PE=1 SV=2	NPM1	1	6.14083e-06	162.49	0.77556	0.891154	0.910636	1.16515	1.20422	1.05328	1.328	0.0115553
P06748	K	Nucleophosmin OS=Homo sapiens OX=9606 GN=NPM1 PE=1 SV=2	NPM1	1	8.46443e-14	142.51	0.81045	0.932619	1.02503	1.08683	1.1664	0.978681	1.168	0.139163
P06748	K	Nucleophosmin OS=Homo sapiens OX=9606 GN=NPM1 PE=1 SV=2	NPM1	1	0.000577396	117.39	1
P06748	K	Nucleophosmin OS=Homo sapiens OX=9606 GN=NPM1 PE=1 SV=2	NPM1	1	3.74524e-20	182.09	0.665137	0.66528	0.678506	1.40696	1.35736	1.22676	1.987	7.94193e-05
P06748	K	Nucleophosmin OS=Homo sapiens OX=9606 GN=NPM1 PE=1 SV=2	NPM1	1	0.00477218	70.389		0.633691		1.15841	1.16806	1.03984	1.771
P06748	K	Nucleophosmin OS=Homo sapiens OX=9606 GN=NPM1 PE=1 SV=2	NPM1	1	2.00987e-06	117.3	0.721309	0.725579	0.762528	1.2867	1.40392	1.09996	1.716	0.0018946
P06748	K	Nucleophosmin OS=Homo sapiens OX=9606 GN=NPM1 PE=1 SV=2	NPM1	1	2.76726e-15	144.47	0.820939	0.914938	0.959872	1.1879	1.06878	1.04756	1.226	0.0279371
P06748	K	Nucleophosmin OS=Homo sapiens OX=9606 GN=NPM1 PE=1 SV=2	NPM1	1	4.88906e-05	125.5	0.762946	0.756652	0.834191	1.24326	1.32124	1.08171	1.549	0.00288699
P06748	K	Nucleophosmin OS=Homo sapiens OX=9606 GN=NPM1 PE=1 SV=2	NPM1	1	3.00758e-10	191.44	0.631104	0.722459	0.787187	1.31717	1.35897	1.18311	1.803	0.00152791
P06748	K	Nucleophosmin OS=Homo sapiens OX=9606 GN=NPM1 PE=1 SV=2	NPM1	1	2.2243e-08	157.77	0.988901	0.982689	1.03184	1.03047	1.04827	0.917826	0.998	0.936469
P06748	K	Nucleophosmin OS=Homo sapiens OX=9606 GN=NPM1 PE=1 SV=2	NPM1	1	0.000342061	158.61	0.943308	0.935666	0.983166	1.08471	1.12227	0.930873	1.096	0.209274
P06748	K	Nucleophosmin OS=Homo sapiens OX=9606 GN=NPM1 PE=1 SV=2	NPM1	1	1.50566e-08	135.5	0.834255	0.897992	0.954119	1.14721	1.15613	1.01029	1.234	0.0231001
P07108	K	Acyl-CoA-binding protein OS=Homo sapiens OX=9606 GN=DBI PE=1 SV=2	DBI	1	0.00506112	59.645	1.04311	1.14424	0.812648
P07195	K	L-lactate dehydrogenase B chain OS=Homo sapiens OX=9606 GN=LDHB PE=1 SV=2	LDHB	1	4.47602e-11	146.88	0.902671	0.725935	0.843007	1.13052	1.31179	1.08607	1.428	0.0144246
P07195	K	L-lactate dehydrogenase B chain OS=Homo sapiens OX=9606 GN=LDHB PE=1 SV=2	LDHB	1	0.00014588	90.142			1.01062	1.07706	0.931367	0.980948	0.986
P07195	K	L-lactate dehydrogenase B chain OS=Homo sapiens OX=9606 GN=LDHB PE=1 SV=2	LDHB	1	6.83862e-05	69.327			1
P07195	K	L-lactate dehydrogenase B chain OS=Homo sapiens OX=9606 GN=LDHB PE=1 SV=2	LDHB	1	0.0126189	58.476						1
P07195	K	L-lactate dehydrogenase B chain OS=Homo sapiens OX=9606 GN=LDHB PE=1 SV=2	LDHB	0.999999	0.00547731	64.906					1
P07195	K	L-lactate dehydrogenase B chain OS=Homo sapiens OX=9606 GN=LDHB PE=1 SV=2	LDHB	1	0.00379526	72.492	0.9785	0.684664	0.869802	1.26896	1.19807		1.461	0.0658371
P07237	K	Protein disulfide-isomerase OS=Homo sapiens OX=9606 GN=P4HB PE=1 SV=3	P4HB	1	0.0214034	43.734	1
P07237	K	Protein disulfide-isomerase OS=Homo sapiens OX=9606 GN=P4HB PE=1 SV=3	P4HB	1	0.000303995	103.8	1.03778	1.02946	1.14858	0.950367	1.05949	0.774326	0.866	0.199426
P07237	K	Protein disulfide-isomerase OS=Homo sapiens OX=9606 GN=P4HB PE=1 SV=3	P4HB	1	0.0319555	42.075					1
P07355	K	Annexin A2 OS=Homo sapiens OX=9606 GN=ANXA2 PE=1 SV=2	ANXA2	1	8.51187e-19	177.47	0.671415	1.14421	0.82102		1.08475	1.27861	1.345	0.227756
P07355	K	Annexin A2 OS=Homo sapiens OX=9606 GN=ANXA2 PE=1 SV=2	ANXA2	1	4.3763e-34	99.909	1.03541	0.884682	0.877046	1.13521	1.1907	0.876952	1.145	0.300957
P07355	K	Annexin A2 OS=Homo sapiens OX=9606 GN=ANXA2 PE=1 SV=2	ANXA2	1	0.00157044	96.311	0.599384	0.732055	0.90389	1.08813	1.40136	1.27518	1.684	0.0192116
P07355	K	Annexin A2 OS=Homo sapiens OX=9606 GN=ANXA2 PE=1 SV=2	ANXA2	1	0.000901461	88.181		0.985931	1.01407
P07355	K	Annexin A2 OS=Homo sapiens OX=9606 GN=ANXA2 PE=1 SV=2	ANXA2	1	0.000299771	53.363					1
P07355	K	Annexin A2 OS=Homo sapiens OX=9606 GN=ANXA2 PE=1 SV=2	ANXA2	1	0.00259892	103.8		0.607902		1.17628	1.23909	0.97673	1.86
P07355	K	Annexin A2 OS=Homo sapiens OX=9606 GN=ANXA2 PE=1 SV=2	ANXA2	1	0.0262733	62.88	1
P07355	K	Annexin A2 OS=Homo sapiens OX=9606 GN=ANXA2 PE=1 SV=2	ANXA2	1	0.00259259	78.178				1.00296	0.99704
P07355	K	Annexin A2 OS=Homo sapiens OX=9606 GN=ANXA2 PE=1 SV=2	ANXA2	1	0.000265648	121.67		0.533812			1.47353	0.99266	2.31
P07355	K	Annexin A2 OS=Homo sapiens OX=9606 GN=ANXA2 PE=1 SV=2	ANXA2	1	0.00529967	49.487						1
P07355	K	Annexin A2 OS=Homo sapiens OX=9606 GN=ANXA2 PE=1 SV=2	ANXA2	1	5.01459e-08	96.313		0.672837		1.30729	1.2538	0.76607	1.648
P07437	K	Tubulin beta chain OS=Homo sapiens OX=9606 GN=TUBB PE=1 SV=2	TUBB	1	4.77044e-34	141.87		0.66322	0.63474	1.47089		1.23115	2.082	0.0154123
P07737	K	Profilin-1 OS=Homo sapiens OX=9606 GN=PFN1 PE=1 SV=2	PFN1	1	0.000316051	78.816	1.08401		1.16884	0.84909	0.898059		0.776	0.0325499
P07737	K	Profilin-1 OS=Homo sapiens OX=9606 GN=PFN1 PE=1 SV=2	PFN1	1	0.00105597	68.49	1.13835	1.11749	0.744162
P07737	K	Profilin-1 OS=Homo sapiens OX=9606 GN=PFN1 PE=1 SV=2	PFN1	1	5.30685e-08	78.888	0.648147	0.918418	0.7997	1.07144	1.66338	0.898919	1.536	0.1253
P07737	K	Profilin-1 OS=Homo sapiens OX=9606 GN=PFN1 PE=1 SV=2	PFN1	1	9.53417e-11	96.957	0.944005	1.08063	0.715344	1.08691	1.14578	1.02734	1.19	0.209989
P07737	K	Profilin-1 OS=Homo sapiens OX=9606 GN=PFN1 PE=1 SV=2	PFN1	1	9.19311e-09	80.379	0.767087		0.820439	1.36239		1.05008	1.52	0.0925861
P07814	K	Bifunctional glutamate/proline--tRNA ligase OS=Homo sapiens OX=9606 GN=EPRS1 PE=1 SV=5	EPRS1	1	0.00291049	53.051		1
P07864	K	L-lactate dehydrogenase C chain OS=Homo sapiens OX=9606 GN=LDHC PE=1 SV=4	LDHC	1	0.000137025	57.293					1.28246	0.717536
P07900	K	Heat shock protein HSP 90-alpha OS=Homo sapiens OX=9606 GN=HSP90AA1 PE=1 SV=5	HSP90AA1	1	6.72796e-26	174.02	0.816212	1.00597	0.820533		1.27752	1.07976	1.338	0.0744168
P07900	K	Heat shock protein HSP 90-alpha OS=Homo sapiens OX=9606 GN=HSP90AA1 PE=1 SV=5	HSP90AA1	1	1.21534e-05	108.4	0.449063		0.370492	1.52793	1.30704	1.34548	3.401	0.000994785
P07900	K	Heat shock protein HSP 90-alpha OS=Homo sapiens OX=9606 GN=HSP90AA1 PE=1 SV=5	HSP90AA1	1	0.0073322	58.476						1
P07900	K	Heat shock protein HSP 90-alpha OS=Homo sapiens OX=9606 GN=HSP90AA1 PE=1 SV=5	HSP90AA1	1	1.90278e-28	176.45	0.686462	0.733001	0.806979	1.26182	1.37146	1.14028	1.695	0.00176782
P07900	K	Heat shock protein HSP 90-alpha OS=Homo sapiens OX=9606 GN=HSP90AA1 PE=1 SV=5	HSP90AA1	1	3.70807e-05	97.594					1.1873	0.8127
P07900	K	Heat shock protein HSP 90-alpha OS=Homo sapiens OX=9606 GN=HSP90AA1 PE=1 SV=5	HSP90AA1	1	1.04598e-36	178.95	0.719131	0.816451	0.730711	1.28446	1.32658	1.12266	1.647	0.0015429
P07900	K	Heat shock protein HSP 90-alpha OS=Homo sapiens OX=9606 GN=HSP90AA1 PE=1 SV=5	HSP90AA1	1	1.70656e-06	161.47	0.573776	0.626702	0.656842	1.40692	1.48637	1.24939	2.23	0.00024576
P07900	K	Heat shock protein HSP 90-alpha OS=Homo sapiens OX=9606 GN=HSP90AA1 PE=1 SV=5	HSP90AA1	1	0.00654478	72.042	0.702781	1.10326	0.841758	1.18698		1.16522	1.333	0.170072
P07900	K	Heat shock protein HSP 90-alpha OS=Homo sapiens OX=9606 GN=HSP90AA1 PE=1 SV=5	HSP90AA1	1	0.0366006	62.88		1
P07900	K	Heat shock protein HSP 90-alpha OS=Homo sapiens OX=9606 GN=HSP90AA1 PE=1 SV=5	HSP90AA1	1	2.17121e-08	110.91	0.245379			1.55796	1.17608	1.02058	5.1
P07900	K	Heat shock protein HSP 90-alpha OS=Homo sapiens OX=9606 GN=HSP90AA1 PE=1 SV=5	HSP90AA1	1	0.0224606	40.861						1
P07900	K	Heat shock protein HSP 90-alpha OS=Homo sapiens OX=9606 GN=HSP90AA1 PE=1 SV=5	HSP90AA1	1	0.00212901	81.32		0.841447		1.30505	1.2053	0.64821	1.251
P07900	K	Heat shock protein HSP 90-alpha OS=Homo sapiens OX=9606 GN=HSP90AA1 PE=1 SV=5	HSP90AA1	1	3.15242e-07	62.398				1.02787	0.972129
P07900	K	Heat shock protein HSP 90-alpha OS=Homo sapiens OX=9606 GN=HSP90AA1 PE=1 SV=5	HSP90AA1	1	7.06127e-23	126.48	0.649777	0.764651	0.696315	1.34405	1.29461	1.2506	1.843	0.000286581
P07910	K	Heterogeneous nuclear ribonucleoproteins C1/C2 OS=Homo sapiens OX=9606 GN=HNRNPC PE=1 SV=4	HNRNPC	1	1.197e-28	199.59	0.655377	0.697272	0.712111	1.22757	1.58836	1.11931	1.906	0.00414658
P07910	K	Heterogeneous nuclear ribonucleoproteins C1/C2 OS=Homo sapiens OX=9606 GN=HNRNPC PE=1 SV=4	HNRNPC	1	0.00190536	96.51	0.566078	0.581275	0.548612	1.46752	1.52851	1.30801	2.538	4.75717e-05
P07910	K	Heterogeneous nuclear ribonucleoproteins C1/C2 OS=Homo sapiens OX=9606 GN=HNRNPC PE=1 SV=4	HNRNPC	1	4.78598e-10	151.22	0.829231	0.850603	0.969785	1.24193	1.24884	0.859609	1.264	0.169136
P07910	K	Heterogeneous nuclear ribonucleoproteins C1/C2 OS=Homo sapiens OX=9606 GN=HNRNPC PE=1 SV=4	HNRNPC	1	0.0101457	84.368				1.03874		0.961258
P07910	K	Heterogeneous nuclear ribonucleoproteins C1/C2 OS=Homo sapiens OX=9606 GN=HNRNPC PE=1 SV=4	HNRNPC	1	0.00335505	71.896		0.563646			1.68167	0.754688	2.161
P07910	K	Heterogeneous nuclear ribonucleoproteins C1/C2 OS=Homo sapiens OX=9606 GN=HNRNPC PE=1 SV=4	HNRNPC	1	0.000849834	77.358				1.27373		0.726265
P07910	K	Heterogeneous nuclear ribonucleoproteins C1/C2 OS=Homo sapiens OX=9606 GN=HNRNPC PE=1 SV=4	HNRNPC	1	0.00593916	72.365	0.614397				1.3856		2.255
P07910	K	Heterogeneous nuclear ribonucleoproteins C1/C2 OS=Homo sapiens OX=9606 GN=HNRNPC PE=1 SV=4	HNRNPC	1	0.00107749	47.27					0.968003	1.032
P07910	K	Heterogeneous nuclear ribonucleoproteins C1/C2 OS=Homo sapiens OX=9606 GN=HNRNPC PE=1 SV=4	HNRNPC	1	0.0127116	54.584	0.680728					1.31927	1.938
P07910	K	Heterogeneous nuclear ribonucleoproteins C1/C2 OS=Homo sapiens OX=9606 GN=HNRNPC PE=1 SV=4	HNRNPC	1	0.00233706	71.066				1
P07910	K	Heterogeneous nuclear ribonucleoproteins C1/C2 OS=Homo sapiens OX=9606 GN=HNRNPC PE=1 SV=4	HNRNPC	1	2.80254e-20	203.97	0.851166	0.856129	0.890238	1.16737	1.18824	1.04686	1.31	0.00307924
P07910	K	Heterogeneous nuclear ribonucleoproteins C1/C2 OS=Homo sapiens OX=9606 GN=HNRNPC PE=1 SV=4	HNRNPC	1	0.000610629	48.785					0.601182	1.39882
P08133	K	Annexin A6 OS=Homo sapiens OX=9606 GN=ANXA6 PE=1 SV=3	ANXA6	1	0.0184308	53.028		0.930086		1.02617	1.04374		1.113
P08174	K	Complement decay-accelerating factor OS=Homo sapiens OX=9606 GN=CD55 PE=1 SV=4	CD55	1	0.00328658	61.577	0.289932	0.772008		1.93806			3.65
P08195	K	4F2 cell-surface antigen heavy chain OS=Homo sapiens OX=9606 GN=SLC3A2 PE=1 SV=3	SLC3A2	1	0.000140815	88.24				0.729675	1.27032
P08195	K	4F2 cell-surface antigen heavy chain OS=Homo sapiens OX=9606 GN=SLC3A2 PE=1 SV=3	SLC3A2	1	0.0133359	41.796				1
P08237	K	ATP-dependent 6-phosphofructokinase, muscle type OS=Homo sapiens OX=9606 GN=PFKM PE=1 SV=2	PFKM	1	9.94699e-18	203.02	0.762603	0.809113	0.858174	1.20542	1.26691	1.09778	1.469	0.00207652
P08238	K	Heat shock protein HSP 90-beta OS=Homo sapiens OX=9606 GN=HSP90AB1 PE=1 SV=4	HSP90AB1	1	1.05499e-09	121.67	0.885073	0.919353	1.04494	1.08227	1.11026	0.958106	1.106	0.210231
P08238	K	Heat shock protein HSP 90-beta OS=Homo sapiens OX=9606 GN=HSP90AB1 PE=1 SV=4	HSP90AB1	1	0.00220869	99.855	0.73866	0.763703	0.747219	1.23954	1.37543	1.13544	1.667	0.000833214
P08238	K	Heat shock protein HSP 90-beta OS=Homo sapiens OX=9606 GN=HSP90AB1 PE=1 SV=4	HSP90AB1	1	7.21041e-06	103.69		0.982645	0.817793		1.21847	0.981095	1.222	0.296904
P08238	K	Heat shock protein HSP 90-beta OS=Homo sapiens OX=9606 GN=HSP90AB1 PE=1 SV=4	HSP90AB1	1	2.16678e-05	110.58	0.916589		0.749891	1.33483	1.14435	0.854342	1.334	0.231812
P08238	K	Heat shock protein HSP 90-beta OS=Homo sapiens OX=9606 GN=HSP90AB1 PE=1 SV=4	HSP90AB1	1	2.62517e-07	102.03				1
P08238	K	Heat shock protein HSP 90-beta OS=Homo sapiens OX=9606 GN=HSP90AB1 PE=1 SV=4	HSP90AB1	1	0.000331043	41.499				1
P08238	K	Heat shock protein HSP 90-beta OS=Homo sapiens OX=9606 GN=HSP90AB1 PE=1 SV=4	HSP90AB1	1	0.00220963	90.761	0.937897	1.0621
P08238	K	Heat shock protein HSP 90-beta OS=Homo sapiens OX=9606 GN=HSP90AB1 PE=1 SV=4	HSP90AB1	1	0.00312909	74.424		0.754343	0.933845	1.11244	1.10664	1.09273	1.308	0.0414791
P08240	K	Signal recognition particle receptor subunit alpha OS=Homo sapiens OX=9606 GN=SRPRA PE=1 SV=2	SRPRA	1	0.0350463	41.025				1
P08240	K	Signal recognition particle receptor subunit alpha OS=Homo sapiens OX=9606 GN=SRPRA PE=1 SV=2	SRPRA	1	0.00666273	75.243	0.964113	0.978667	1.28784	0.880643	1.0243	0.864437	0.857	0.244106
P08243	K	Asparagine synthetase [glutamine-hydrolyzing] OS=Homo sapiens OX=9606 GN=ASNS PE=1 SV=4	ASNS	1	1.60134e-26	142.08	0.605598	0.449005	0.407919	1.69816	1.56027	1.27905	3.103	0.00143949
P08243	K	Asparagine synthetase [glutamine-hydrolyzing] OS=Homo sapiens OX=9606 GN=ASNS PE=1 SV=4	ASNS	1	0.00947258	48.785				1
P08397	K	Porphobilinogen deaminase OS=Homo sapiens OX=9606 GN=HMBS PE=1 SV=2	HMBS	1	3.81719e-09	136.94	0.696517	0.659322	0.690635	1.36881	1.34845	1.23626	1.932	5.30166e-05
P08579	K	U2 small nuclear ribonucleoprotein B'' OS=Homo sapiens OX=9606 GN=SNRPB2 PE=1 SV=1	SNRPB2	1	5.87777e-72	225.1	0.910371	0.889993	0.963526	1.08081	1.20028	0.955014	1.171	0.093235
P08579	K	U2 small nuclear ribonucleoprotein B'' OS=Homo sapiens OX=9606 GN=SNRPB2 PE=1 SV=1	SNRPB2	1	0.000458326	69.641			0.51266	1.23548	1.1213	1.13056	2.267
P08579	K	U2 small nuclear ribonucleoprotein B'' OS=Homo sapiens OX=9606 GN=SNRPB2 PE=1 SV=1	SNRPB2	1	7.48528e-05	102.55	0.649131	0.769622	0.70192	1.37995	1.30626	1.19312	1.829	0.00074191
P08651	K	Nuclear factor 1 C-type OS=Homo sapiens OX=9606 GN=NFIC PE=1 SV=2	NFIC	1	4.30385e-19	120.75	0.17522	0.38444	0.519329	1.73087	2.15482	1.03532	4.561	0.0158575
P08651	K	Nuclear factor 1 C-type OS=Homo sapiens OX=9606 GN=NFIC PE=1 SV=2	NFIC	1	1.47159e-24	167.76	0.754608	0.740033	0.810535	1.24891	1.35891	1.087	1.603	0.0026962
P08670	K	Vimentin OS=Homo sapiens OX=9606 GN=VIM PE=1 SV=4	VIM	1	2.26288e-05	118.91		0.579095	1.01467	1.50446	0.901774		1.51	0.385335
P08670	K	Vimentin OS=Homo sapiens OX=9606 GN=VIM PE=1 SV=4	VIM	1	0.000134734	76.563				1.01533		0.984671
P08670	K	Vimentin OS=Homo sapiens OX=9606 GN=VIM PE=1 SV=4	VIM	1	0.0160296	63.397	0.696885				1.13973	1.16339	1.652
P08670	K	Vimentin OS=Homo sapiens OX=9606 GN=VIM PE=1 SV=4	VIM	1	6.08478e-08	97.594			1.2237		1.10024	0.676062	0.726
P08670	K	Vimentin OS=Homo sapiens OX=9606 GN=VIM PE=1 SV=4	VIM	1	3.98764e-06	133.07				0.718095		1.2819
P08670	K	Vimentin OS=Homo sapiens OX=9606 GN=VIM PE=1 SV=4	VIM	1	1.11215e-06	119.94	0.607388	0.778011	0.604211	1.52826	1.20347	1.27866	2.016	0.00307909
P08670	K	Vimentin OS=Homo sapiens OX=9606 GN=VIM PE=1 SV=4	VIM	1	2.87159e-08	112.93	0.886184	0.906415	0.412347	1.03824	1.53358	1.22323	1.721	0.10477
P08670	K	Vimentin OS=Homo sapiens OX=9606 GN=VIM PE=1 SV=4	VIM	1	3.86456e-07	127.93	0.838024	0.898191	0.873515	1.16822	1.21144	1.01061	1.299	0.0117203
P08670	K	Vimentin OS=Homo sapiens OX=9606 GN=VIM PE=1 SV=4	VIM	1	0.00135237	55.604					1
P08708	K	40S ribosomal protein S17 OS=Homo sapiens OX=9606 GN=RPS17 PE=1 SV=2	RPS17	1	4.28942e-08	79.889	0.583121	0.936579		1.30848	1.17182		1.632	0.167884
P08708	K	40S ribosomal protein S17 OS=Homo sapiens OX=9606 GN=RPS17 PE=1 SV=2	RPS17	1	0.00254334	57.888		0.884766	1.01514		1.10009		1.158
P08758	K	Annexin A5 OS=Homo sapiens OX=9606 GN=ANXA5 PE=1 SV=2	ANXA5	1	0.0131489	47.561		1
P08865	K	40S ribosomal protein SA OS=Homo sapiens OX=9606 GN=RPSA PE=1 SV=4	RPSA	1	5.26912e-05	127.93	0.638784	0.785576		1.09081	1.32992	1.15491	1.674	0.0174782
P08865	K	40S ribosomal protein SA OS=Homo sapiens OX=9606 GN=RPSA PE=1 SV=4	RPSA	1	0.0409669	41.796					1
P09012	K	U1 small nuclear ribonucleoprotein A OS=Homo sapiens OX=9606 GN=SNRPA PE=1 SV=3	SNRPA	1	0.000239289	81.163	0.868825			1.12914		1.00203	1.226
P09012	K	U1 small nuclear ribonucleoprotein A OS=Homo sapiens OX=9606 GN=SNRPA PE=1 SV=3	SNRPA	1	0.00294495	78.816	0.606533	0.7508		1.38113	1.26154		1.947	0.0285702
P09429	K	High mobility group protein B1 OS=Homo sapiens OX=9606 GN=HMGB1 PE=1 SV=3	HMGB1	1	0.00799764	58.916		0.253415		1.74311	1.03252	0.970955	4.928
P09429	K	High mobility group protein B1 OS=Homo sapiens OX=9606 GN=HMGB1 PE=1 SV=3	HMGB1	1	0.0111579	59.645			0.735331	1.04805	1.2363	0.98032	1.48
P09429	K	High mobility group protein B1 OS=Homo sapiens OX=9606 GN=HMGB1 PE=1 SV=3	HMGB1	1	5.91948e-10	133.9	0.72435	0.737754	0.769095	1.29726	1.35711	1.11443	1.689	0.00110927
P09429	K	High mobility group protein B1 OS=Homo sapiens OX=9606 GN=HMGB1 PE=1 SV=3	HMGB1	1	0.0450834	43.734				1
P09429	K	High mobility group protein B1 OS=Homo sapiens OX=9606 GN=HMGB1 PE=1 SV=3	HMGB1	1	0.0132487	67.903	0.581953	0.512904		1.10776	1.47875	1.31863	2.378	0.00533584
P09429	K	High mobility group protein B1 OS=Homo sapiens OX=9606 GN=HMGB1 PE=1 SV=3	HMGB1	1	0.0015219	66.485	0.48994	0.571977		1.56287		1.37521	2.767	0.00957783
P09429	K	High mobility group protein B1 OS=Homo sapiens OX=9606 GN=HMGB1 PE=1 SV=3	HMGB1	0.999998	7.78975e-12	167.04	0.441482	0.353332	0.463431	1.15295	1.97136	1.61744	3.769	0.00179796
P09429	K	High mobility group protein B1 OS=Homo sapiens OX=9606 GN=HMGB1 PE=1 SV=3	HMGB1	1	0.000357799	57.003				1
P09429	K	High mobility group protein B1 OS=Homo sapiens OX=9606 GN=HMGB1 PE=1 SV=3	HMGB1	0.999956	0.000518042	43.518					1.03891	0.961088
P09429	K	High mobility group protein B1 OS=Homo sapiens OX=9606 GN=HMGB1 PE=1 SV=3	HMGB1	1	0.000593117	69.201				0.923881	1.30382	0.772296
P09429	K	High mobility group protein B1 OS=Homo sapiens OX=9606 GN=HMGB1 PE=1 SV=3	HMGB1	1	0.000746789	92.732	0.572833	0.735815	0.730714	1.42136	1.40116	1.13812	1.942	0.00367581
P09488	K	Glutathione S-transferase Mu 1 OS=Homo sapiens OX=9606 GN=GSTM1 PE=1 SV=3	GSTM1	1	0.000571914	76.255		1.19534	1.30413		0.500529		0.401
P09496	K	Clathrin light chain A OS=Homo sapiens OX=9606 GN=CLTA PE=1 SV=1	CLTA	1	0.00105423	92.428	0.721463	0.691039	0.737863	1.27238	1.36701	1.21025	1.79	0.000133368
P09496	K	Clathrin light chain A OS=Homo sapiens OX=9606 GN=CLTA PE=1 SV=1	CLTA	1	1.0314e-09	155.57		0.675622	0.937234	1.18115	1.18555	1.02044	1.4	0.0858384
P09497	K	Clathrin light chain B OS=Homo sapiens OX=9606 GN=CLTB PE=1 SV=1	CLTB	1	7.92624e-16	184.43	0.639699	0.785345	0.666202	1.39572	1.34365	1.16938	1.869	0.00162043
P09651	K	Heterogeneous nuclear ribonucleoprotein A1 OS=Homo sapiens OX=9606 GN=HNRNPA1 PE=1 SV=5	HNRNPA1	1	0.00495221	63.212	1
P09651	K	Heterogeneous nuclear ribonucleoprotein A1 OS=Homo sapiens OX=9606 GN=HNRNPA1 PE=1 SV=5	HNRNPA1	0.999972	0.00034481	62.454		0.798133			1.20187		1.506
P09651	K	Heterogeneous nuclear ribonucleoprotein A1 OS=Homo sapiens OX=9606 GN=HNRNPA1 PE=1 SV=5	HNRNPA1	1	1.45012e-44	172.51	0.737526	0.809057	0.76984	1.29269	1.31094	1.07995	1.59	0.00246136
P09661	K	U2 small nuclear ribonucleoprotein A' OS=Homo sapiens OX=9606 GN=SNRPA1 PE=1 SV=2	SNRPA1	1	1.08569e-14	143.39	0.795008	0.911341	0.959236			1.33442	1.502
P09661	K	U2 small nuclear ribonucleoprotein A' OS=Homo sapiens OX=9606 GN=SNRPA1 PE=1 SV=2	SNRPA1	1	0.000827641	73.891	0.868504		0.792504		1.25628	1.08272	1.408	0.0598742
P09661	K	U2 small nuclear ribonucleoprotein A' OS=Homo sapiens OX=9606 GN=SNRPA1 PE=1 SV=2	SNRPA1	1	7.8905e-05	86.838	0.64812	0.733788		1.29717	1.41095	0.909971	1.745	0.0569249
P09661	K	U2 small nuclear ribonucleoprotein A' OS=Homo sapiens OX=9606 GN=SNRPA1 PE=1 SV=2	SNRPA1	1	6.98398e-64	189.13	0.734711	0.817047	0.755467	1.25102	1.28845	1.15331	1.601	0.000512558
P09661	K	U2 small nuclear ribonucleoprotein A' OS=Homo sapiens OX=9606 GN=SNRPA1 PE=1 SV=2	SNRPA1	1	0.000188688	106.11	0.921286	0.5832	0.77602		1.44987	1.26962	1.789	0.0446834
P09874	K	Poly [ADP-ribose] polymerase 1 OS=Homo sapiens OX=9606 GN=PARP1 PE=1 SV=4	PARP1	1	1.36576e-05	108.5		0.549116	0.188181		1.95606	1.30664	4.425	0.107172
P09874	K	Poly [ADP-ribose] polymerase 1 OS=Homo sapiens OX=9606 GN=PARP1 PE=1 SV=4	PARP1	1	0.00140691	77.157	1.25812	0.971937	0.667484	1.10246			1.141
P09874	K	Poly [ADP-ribose] polymerase 1 OS=Homo sapiens OX=9606 GN=PARP1 PE=1 SV=4	PARP1	1	2.84732e-08	154.35	0.836637	0.802342	0.868992	1.19616	1.19925	1.09662	1.392	0.000899298
P09874	K	Poly [ADP-ribose] polymerase 1 OS=Homo sapiens OX=9606 GN=PARP1 PE=1 SV=4	PARP1	1	0.0316641	63.301			0.618749		1.39952	0.981728	1.924
P09874	K	Poly [ADP-ribose] polymerase 1 OS=Homo sapiens OX=9606 GN=PARP1 PE=1 SV=4	PARP1	1	0.0103896	47.361				1
P09874	K	Poly [ADP-ribose] polymerase 1 OS=Homo sapiens OX=9606 GN=PARP1 PE=1 SV=4	PARP1	1	1.99706e-05	124.81	0.827457	0.762457	0.879392	1.02603	1.37419	1.13048	1.43	0.0210264
P09874	K	Poly [ADP-ribose] polymerase 1 OS=Homo sapiens OX=9606 GN=PARP1 PE=1 SV=4	PARP1	1	0.00191914	98.009	0.757625	0.685875	0.770541	1.05884	1.50774	1.21938	1.71	0.00840817
P09874	K	Poly [ADP-ribose] polymerase 1 OS=Homo sapiens OX=9606 GN=PARP1 PE=1 SV=4	PARP1	1	2.63647e-28	192.14	0.79428	0.73934	0.864706	1.2886	1.31235	1.00073	1.502	0.0151745
P09874	K	Poly [ADP-ribose] polymerase 1 OS=Homo sapiens OX=9606 GN=PARP1 PE=1 SV=4	PARP1	1	0.000792975	94.804	0.947849	0.874257	0.973556	1.26736	1.01366	0.923318	1.146	0.265634
P09874	K	Poly [ADP-ribose] polymerase 1 OS=Homo sapiens OX=9606 GN=PARP1 PE=1 SV=4	PARP1	1	0.00704872	72.038		0.587179	0.476773	1.25649	1.63064	1.04892	2.466	0.0164363
P09874	K	Poly [ADP-ribose] polymerase 1 OS=Homo sapiens OX=9606 GN=PARP1 PE=1 SV=4	PARP1	1	0.0290061	47.361			0.765233		1.23477		1.614
P09874	K	Poly [ADP-ribose] polymerase 1 OS=Homo sapiens OX=9606 GN=PARP1 PE=1 SV=4	PARP1	1	0.000900239	94.804	0.76483	0.599622	0.741865	1.16614	1.5061	1.22144	1.849	0.00502129
P09874	K	Poly [ADP-ribose] polymerase 1 OS=Homo sapiens OX=9606 GN=PARP1 PE=1 SV=4	PARP1	1	4.35621e-07	42.066					1
P09874	K	Poly [ADP-ribose] polymerase 1 OS=Homo sapiens OX=9606 GN=PARP1 PE=1 SV=4	PARP1	1	0.0036967	97.033				0.713383	1.45515	0.831465
P09874	K	Poly [ADP-ribose] polymerase 1 OS=Homo sapiens OX=9606 GN=PARP1 PE=1 SV=4	PARP1	1	2.0416e-109	245.56	0.759303	0.722881	0.797181	1.32577	1.28173	1.11313	1.632	0.00128577
P09884	K	DNA polymerase alpha catalytic subunit OS=Homo sapiens OX=9606 GN=POLA1 PE=1 SV=2	POLA1	0.999999	0.0258153	67.881		0.556154			1.44385		2.596
P09884	K	DNA polymerase alpha catalytic subunit OS=Homo sapiens OX=9606 GN=POLA1 PE=1 SV=2	POLA1	1	0.0451066	40.502					1
P09884	K	DNA polymerase alpha catalytic subunit OS=Homo sapiens OX=9606 GN=POLA1 PE=1 SV=2	POLA1	1	0.00593916	48.785				1
Q71UI9	K	Histone H2A.V OS=Homo sapiens OX=9606 GN=H2AZ2 PE=1 SV=3	H2AZ2	1	5.28369e-13	120.21	0.464835	0.488309	0.463834	1.57015	1.615	1.39787	3.234	1.56995e-05
Q99878	K	Histone H2A type 1-J OS=Homo sapiens OX=9606 GN=H2AC14 PE=1 SV=3	H2AC14	1	0.0262733	51.864	0.953394	1.04661
Q99878	K	Histone H2A type 1-J OS=Homo sapiens OX=9606 GN=H2AC14 PE=1 SV=3	H2AC14	1	2.46314e-15	174.8	0.883309		0.807674	1.10496	1.21426	0.989796	1.305	0.0506796
Q99878	K	Histone H2A type 1-J OS=Homo sapiens OX=9606 GN=H2AC14 PE=1 SV=3	H2AC14	1	5.3675e-56	209.84	0.490109	0.347234	0.354286	1.77953	1.63478	1.39406	4.035	0.000452142
P0C7T5	K	Ataxin-1-like OS=Homo sapiens OX=9606 GN=ATXN1L PE=1 SV=1	ATXN1L	1	3.60469e-13	145.95	0.793347		0.707172	1.28823	1.4127	0.79856	1.555	0.172944
P0CB38	K	Polyadenylate-binding protein 4-like OS=Homo sapiens OX=9606 GN=PABPC4L PE=2 SV=1	PABPC4L	1	1.07334e-06	117.45	0.919566	1.02324	0.663381	1.39381			1.604
P0CG12	K	Decreased expression in renal and prostate cancer protein OS=Homo sapiens OX=9606 GN=DERPC PE=1 SV=1	DERPC	1	0.0161181	49.325					1
P0CG13	K	Chromosome transmission fidelity protein 8 homolog OS=Homo sapiens OX=9606 GN=CHTF8 PE=1 SV=1	CHTF8	1	0.0117355	58.426	0.352922			1.18197	1.44474	1.02038	3.445
Q8NHU0	K	Cancer/testis antigen family 45 member A3 OS=Homo sapiens OX=9606 GN=CT45A3 PE=1 SV=1	CT45A3	1	0.00262169	60.892				1
Q8NHU0	K	Cancer/testis antigen family 45 member A3 OS=Homo sapiens OX=9606 GN=CT45A3 PE=1 SV=1	CT45A3	1	0.001154	59.645				1
P0DMV9	K	Heat shock 70 kDa protein 1B OS=Homo sapiens OX=9606 GN=HSPA1B PE=1 SV=1	HSPA1B	1	0.0302433	43.168					1
P0DMV9	K	Heat shock 70 kDa protein 1B OS=Homo sapiens OX=9606 GN=HSPA1B PE=1 SV=1	HSPA1B	1	0.00384892	70.389			1
P0DMV9	K	Heat shock 70 kDa protein 1B OS=Homo sapiens OX=9606 GN=HSPA1B PE=1 SV=1	HSPA1B	1	0.00600045	79.809	0.995279	0.919238	1.03098	1.0361	1.02026	0.99815	1.037	0.353249
P0DMV9	K	Heat shock 70 kDa protein 1B OS=Homo sapiens OX=9606 GN=HSPA1B PE=1 SV=1	HSPA1B	1	1.14209e-08	121.96			0.668257	1.02892	1.24648	1.05635	1.662
P0DMV9	K	Heat shock 70 kDa protein 1B OS=Homo sapiens OX=9606 GN=HSPA1B PE=1 SV=1	HSPA1B	1	0.000120669	51.577			0.814159	1.18584			1.457
P0DMV9	K	Heat shock 70 kDa protein 1B OS=Homo sapiens OX=9606 GN=HSPA1B PE=1 SV=1	HSPA1B	1	0.0101032	52.591		0.872102		0.904071	1.22383		1.22
P0DMV9	K	Heat shock 70 kDa protein 1B OS=Homo sapiens OX=9606 GN=HSPA1B PE=1 SV=1	HSPA1B	1	0.000121301	81.335				1.11155	0.888451
P0DMV9	K	Heat shock 70 kDa protein 1B OS=Homo sapiens OX=9606 GN=HSPA1B PE=1 SV=1	HSPA1B	1	0.000111333	95.345	0.86841	0.740531	0.834393	1.40724		1.14942	1.57	0.0193701
P0DMV9	K	Heat shock 70 kDa protein 1B OS=Homo sapiens OX=9606 GN=HSPA1B PE=1 SV=1	HSPA1B	1	5.94896e-06	87.573	0.518749		0.729496	1.25688	0.934884	1.55999	2.004	0.0580329
P0DMV9	K	Heat shock 70 kDa protein 1B OS=Homo sapiens OX=9606 GN=HSPA1B PE=1 SV=1	HSPA1B	1	0.00660524	53.517	0.403269			1.59673			3.959
P0DMV9	K	Heat shock 70 kDa protein 1B OS=Homo sapiens OX=9606 GN=HSPA1B PE=1 SV=1	HSPA1B	1	0.0117365	55.754				1
P0DN76	K	Splicing factor U2AF 35 kDa subunit-like protein OS=Homo sapiens OX=9606 GN=U2AF1L5 PE=1 SV=1	U2AF1L5	1	0.000379702	90.142	1.04872	0.995537	0.953871	1.03943	1.05061	0.911833	1.001	0.999413
P0DP25	K	Calmodulin-3 OS=Homo sapiens OX=9606 GN=CALM3 PE=1 SV=1	CALM3	1	2.20486e-09	93.026		0.301683	0.395407	1.83548	1.39442	1.07301	4.115	0.00827206
P0DP91	K	Chimeric ERCC6-PGBD3 protein OS=Homo sapiens OX=9606 GN=ERCC6 PE=1 SV=1	ERCC6	1	0.00250115	85.716					1
P0DP91	K	Chimeric ERCC6-PGBD3 protein OS=Homo sapiens OX=9606 GN=ERCC6 PE=1 SV=1	ERCC6	1	0.0320446	44.598				1.08575		0.914253
P0DP91	K	Chimeric ERCC6-PGBD3 protein OS=Homo sapiens OX=9606 GN=ERCC6 PE=1 SV=1	ERCC6	1	0.00672138	69.905	0.696543			1.16707	1.25714	0.879255	1.581
P10244	K	Myb-related protein B OS=Homo sapiens OX=9606 GN=MYBL2 PE=1 SV=1	MYBL2	1	0.0101061	49.325						1
P16403	K	Histone H1.2 OS=Homo sapiens OX=9606 GN=H1-2 PE=1 SV=2	H1-2	1	0.0350132	45.183				1
P10599	K	Thioredoxin OS=Homo sapiens OX=9606 GN=TXN PE=1 SV=3	TXN	1	4.26156e-07	77.431	1.26303	0.736973
P10599	K	Thioredoxin OS=Homo sapiens OX=9606 GN=TXN PE=1 SV=3	TXN	1	0.00250483	83.438			1.07465	1.06186	0.979672	0.883818	0.907
P10644	K	cAMP-dependent protein kinase type I-alpha regulatory subunit OS=Homo sapiens OX=9606 GN=PRKAR1A PE=1 SV=1	PRKAR1A	1	0.00955296	58.889					1
P10809	K	60 kDa heat shock protein, mitochondrial OS=Homo sapiens OX=9606 GN=HSPD1 PE=1 SV=2	HSPD1	1	0.0141659	68.49		1
P10809	K	60 kDa heat shock protein, mitochondrial OS=Homo sapiens OX=9606 GN=HSPD1 PE=1 SV=2	HSPD1	1	0.0322777	57.032					1
P10809	K	60 kDa heat shock protein, mitochondrial OS=Homo sapiens OX=9606 GN=HSPD1 PE=1 SV=2	HSPD1	1	0.034494	47.361		0.903932		1.01438	1.08168		1.159
P10809	K	60 kDa heat shock protein, mitochondrial OS=Homo sapiens OX=9606 GN=HSPD1 PE=1 SV=2	HSPD1	1	3.53045e-18	108.34	0.96727	1.03938	1.00385	1.1002	1.02354	0.865755	0.993	0.883655
P10809	K	60 kDa heat shock protein, mitochondrial OS=Homo sapiens OX=9606 GN=HSPD1 PE=1 SV=2	HSPD1	1	0.00225157	54.27			1
P11021	K	Endoplasmic reticulum chaperone BiP OS=Homo sapiens OX=9606 GN=HSPA5 PE=1 SV=2	HSPA5	1	0.000365801	110.44				1.03861	1.11854	0.842857
P11021	K	Endoplasmic reticulum chaperone BiP OS=Homo sapiens OX=9606 GN=HSPA5 PE=1 SV=2	HSPA5	1	3.45917e-10	138.26	0.736299	0.84047	0.869662	1.35089	1.05886	1.14382	1.453	0.0135618
P11021	K	Endoplasmic reticulum chaperone BiP OS=Homo sapiens OX=9606 GN=HSPA5 PE=1 SV=2	HSPA5	1	0.00986403	62.88	0.788481		0.744982	1.46654			1.913
P11021	K	Endoplasmic reticulum chaperone BiP OS=Homo sapiens OX=9606 GN=HSPA5 PE=1 SV=2	HSPA5	1	0.00026347	87.942	0.867023			1.13311	0.99987		1.23
P11021	K	Endoplasmic reticulum chaperone BiP OS=Homo sapiens OX=9606 GN=HSPA5 PE=1 SV=2	HSPA5	1	3.58791e-09	91.032	0.469353	0.905443	0.53747	1.74768	1.35328	0.986774	2.138	0.0406166
P11021	K	Endoplasmic reticulum chaperone BiP OS=Homo sapiens OX=9606 GN=HSPA5 PE=1 SV=2	HSPA5	1	0.0368774	44.045			1
P11021	K	Endoplasmic reticulum chaperone BiP OS=Homo sapiens OX=9606 GN=HSPA5 PE=1 SV=2	HSPA5	1	0.0154289	60.892						1
P11021	K	Endoplasmic reticulum chaperone BiP OS=Homo sapiens OX=9606 GN=HSPA5 PE=1 SV=2	HSPA5	1	0.0103179	69.915				1.06091	0.939087
P11142	K	Heat shock cognate 71 kDa protein OS=Homo sapiens OX=9606 GN=HSPA8 PE=1 SV=1	HSPA8	1	0.00402797	57.888				1.03375	1.02336	0.942895
P11142	K	Heat shock cognate 71 kDa protein OS=Homo sapiens OX=9606 GN=HSPA8 PE=1 SV=1	HSPA8	1	3.05753e-08	124.46	0.683104	0.868458	0.77215	1.25185	1.29448	1.12996	1.582	0.00456462
P11142	K	Heat shock cognate 71 kDa protein OS=Homo sapiens OX=9606 GN=HSPA8 PE=1 SV=1	HSPA8	1	0.000880605	65.933		0.472936			1.1668	1.36026	2.672
P11142	K	Heat shock cognate 71 kDa protein OS=Homo sapiens OX=9606 GN=HSPA8 PE=1 SV=1	HSPA8	1	1.11357e-09	88.203	0.972526	0.906531	1.12094
P11142	K	Heat shock cognate 71 kDa protein OS=Homo sapiens OX=9606 GN=HSPA8 PE=1 SV=1	HSPA8	1	2.8891e-17	129.69	0.732591	1.06702	0.614319	0.991816	1.59425		1.607	0.183194
P11142	K	Heat shock cognate 71 kDa protein OS=Homo sapiens OX=9606 GN=HSPA8 PE=1 SV=1	HSPA8	1	3.08016e-05	92.747	1.08659					0.913409	0.841
P11142	K	Heat shock cognate 71 kDa protein OS=Homo sapiens OX=9606 GN=HSPA8 PE=1 SV=1	HSPA8	1	0.00600045	79.809	0.995279	0.919238	1.03098	1.0361	1.02026	0.99815	1.037	0.353249
P11142	K	Heat shock cognate 71 kDa protein OS=Homo sapiens OX=9606 GN=HSPA8 PE=1 SV=1	HSPA8	1	0.000162134	49.485			1
P11142	K	Heat shock cognate 71 kDa protein OS=Homo sapiens OX=9606 GN=HSPA8 PE=1 SV=1	HSPA8	1	0.0398613	41.824			1
P11142	K	Heat shock cognate 71 kDa protein OS=Homo sapiens OX=9606 GN=HSPA8 PE=1 SV=1	HSPA8	1	3.58791e-09	115.35	0.904702	0.948311	0.744686	1.15142	1.23161	1.01927	1.31	0.0421911
P11142	K	Heat shock cognate 71 kDa protein OS=Homo sapiens OX=9606 GN=HSPA8 PE=1 SV=1	HSPA8	1	4.27014e-06	98.167		0.807841	0.79898		1.30411	1.08907	1.489	0.0486153
P11142	K	Heat shock cognate 71 kDa protein OS=Homo sapiens OX=9606 GN=HSPA8 PE=1 SV=1	HSPA8	1	0.00801223	53.028		0.825661			1.65072	0.523619	1.317
P11387	K	DNA topoisomerase 1 OS=Homo sapiens OX=9606 GN=TOP1 PE=1 SV=2	TOP1	0.994533	0.0258153	67.881				1.10086	0.89914
P11387	K	DNA topoisomerase 1 OS=Homo sapiens OX=9606 GN=TOP1 PE=1 SV=2	TOP1	1	0.00529833	59.645	1.34807	1.22749	1.02302	0.401419			0.335
P11387	K	DNA topoisomerase 1 OS=Homo sapiens OX=9606 GN=TOP1 PE=1 SV=2	TOP1	1	0.00149239	66.953					1
P11586	K	C-1-tetrahydrofolate synthase, cytoplasmic OS=Homo sapiens OX=9606 GN=MTHFD1 PE=1 SV=3	MTHFD1	1	0.000112639	97.175				1.02795	0.972048
P11586	K	C-1-tetrahydrofolate synthase, cytoplasmic OS=Homo sapiens OX=9606 GN=MTHFD1 PE=1 SV=3	MTHFD1	1	4.33594e-05	92.707	0.774184	0.856458	0.577928	1.79438		0.997052	1.896	0.106034
P11940	K	Polyadenylate-binding protein 1 OS=Homo sapiens OX=9606 GN=PABPC1 PE=1 SV=2	PABPC1	1	0.00225418	47.57					1
P11940	K	Polyadenylate-binding protein 1 OS=Homo sapiens OX=9606 GN=PABPC1 PE=1 SV=2	PABPC1	1	0.0102207	46.068		1
P11940	K	Polyadenylate-binding protein 1 OS=Homo sapiens OX=9606 GN=PABPC1 PE=1 SV=2	PABPC1	1	0.020582	47.561				1
P11940	K	Polyadenylate-binding protein 1 OS=Homo sapiens OX=9606 GN=PABPC1 PE=1 SV=2	PABPC1	1	0.00169375	85.622	0.894854	0.728319	1.27638	0.998605	1.243	0.858834	1.069	0.69466
P12004	K	Proliferating cell nuclear antigen OS=Homo sapiens OX=9606 GN=PCNA PE=1 SV=1	PCNA	1	2.35928e-05	93.772	0.655663		0.526758	1.43802	1.31886	1.0607	2.152	0.0126838
P12081	K	Histidine--tRNA ligase, cytoplasmic OS=Homo sapiens OX=9606 GN=HARS1 PE=1 SV=2	HARS1	1	0.0334187	46.068		0.927347		1.07265			1.157
P12236	K	ADP/ATP translocase 3 OS=Homo sapiens OX=9606 GN=SLC25A6 PE=1 SV=4	SLC25A6	1	0.0133342	45.939	1
P12268	K	Inosine-5'-monophosphate dehydrogenase 2 OS=Homo sapiens OX=9606 GN=IMPDH2 PE=1 SV=2	IMPDH2	1	0.0124362	43.734					1
P12270	K	Nucleoprotein TPR OS=Homo sapiens OX=9606 GN=TPR PE=1 SV=3	TPR	1	0.000434304	104.04				1.1195	1.02334	0.857153
P12270	K	Nucleoprotein TPR OS=Homo sapiens OX=9606 GN=TPR PE=1 SV=3	TPR	1	3.64999e-14	150.44	0.660785	0.699691	0.826958	1.30291	1.28875	1.22091	1.743	0.00134292
P12270	K	Nucleoprotein TPR OS=Homo sapiens OX=9606 GN=TPR PE=1 SV=3	TPR	1	0.0426885	41.796					1
P12270	K	Nucleoprotein TPR OS=Homo sapiens OX=9606 GN=TPR PE=1 SV=3	TPR	1	1.5088e-30	142.51	0.624126	0.754299	0.787125	1.29573	1.40469	1.13404	1.771	0.00378642
P12277	K	Creatine kinase B-type OS=Homo sapiens OX=9606 GN=CKB PE=1 SV=1	CKB	1	0.00357075	78.178		0.635644		1.15995	1.06839	1.13602	1.764
P12277	K	Creatine kinase B-type OS=Homo sapiens OX=9606 GN=CKB PE=1 SV=1	CKB	1	0.00198984	92.428	0.813771				1.18623		1.458
P12277	K	Creatine kinase B-type OS=Homo sapiens OX=9606 GN=CKB PE=1 SV=1	CKB	1	0.00563758	63.397	0.641871				1.29595	1.06217	1.837
P12277	K	Creatine kinase B-type OS=Homo sapiens OX=9606 GN=CKB PE=1 SV=1	CKB	1	0.0257386	53.517						1
P12277	K	Creatine kinase B-type OS=Homo sapiens OX=9606 GN=CKB PE=1 SV=1	CKB	1	4.07976e-06	108.4				0.854386	1.14561
P12956	K	X-ray repair cross-complementing protein 6 OS=Homo sapiens OX=9606 GN=XRCC6 PE=1 SV=2	XRCC6	0.999987	0.0065836	58.916						1
P12956	K	X-ray repair cross-complementing protein 6 OS=Homo sapiens OX=9606 GN=XRCC6 PE=1 SV=2	XRCC6	1	0.00220969	76.563				0.996008	1.00399
P12956	K	X-ray repair cross-complementing protein 6 OS=Homo sapiens OX=9606 GN=XRCC6 PE=1 SV=2	XRCC6	1	0.0148839	40.502					1
P12956	K	X-ray repair cross-complementing protein 6 OS=Homo sapiens OX=9606 GN=XRCC6 PE=1 SV=2	XRCC6	1	0.0219487	42.061				1
P12956	K	X-ray repair cross-complementing protein 6 OS=Homo sapiens OX=9606 GN=XRCC6 PE=1 SV=2	XRCC6	1	1.9074e-08	115.41	0.594618	0.459352	0.625943	1.48717	1.48059	1.35233	2.572	0.000695016
P12956	K	X-ray repair cross-complementing protein 6 OS=Homo sapiens OX=9606 GN=XRCC6 PE=1 SV=2	XRCC6	1	2.5017e-36	157.52	1.04006	1.07567	0.985173	0.675672	1.12145	1.10198	0.935	0.611108
P12956	K	X-ray repair cross-complementing protein 6 OS=Homo sapiens OX=9606 GN=XRCC6 PE=1 SV=2	XRCC6	1	0.00551147	74.849	0.515645			1.29646	1.32344	0.864454	2.252
P13010	K	X-ray repair cross-complementing protein 5 OS=Homo sapiens OX=9606 GN=XRCC5 PE=1 SV=3	XRCC5	1	1.97195e-06	67.251				1
P13010	K	X-ray repair cross-complementing protein 5 OS=Homo sapiens OX=9606 GN=XRCC5 PE=1 SV=3	XRCC5	1	0.0010418	72.365	1
P13051	K	Uracil-DNA glycosylase OS=Homo sapiens OX=9606 GN=UNG PE=1 SV=2	UNG	1	0.0156904	78.178				1
P13639	K	Elongation factor 2 OS=Homo sapiens OX=9606 GN=EEF2 PE=1 SV=4	EEF2	1	7.70193e-10	116.13	0.920707	1.03167	1.0837	1.06159	1.0382	0.864127	0.976	0.765471
P13639	K	Elongation factor 2 OS=Homo sapiens OX=9606 GN=EEF2 PE=1 SV=4	EEF2	1	0.00541196	64.064	0.821838	0.924197		1.11716	1.24541	0.89139	1.242	0.217494
P13639	K	Elongation factor 2 OS=Homo sapiens OX=9606 GN=EEF2 PE=1 SV=4	EEF2	1	0.000178573	125.98				1
P13639	K	Elongation factor 2 OS=Homo sapiens OX=9606 GN=EEF2 PE=1 SV=4	EEF2	1	1.49659e-40	185.9	0.98581	1.07685	1.13601	0.969003	0.990127	0.842202	0.876	0.111007
P13639	K	Elongation factor 2 OS=Homo sapiens OX=9606 GN=EEF2 PE=1 SV=4	EEF2	1	4.51128e-05	117.99	0.963019	0.995898	1.14138	1.01024	0.997344	0.892125	0.935	0.371053
P13639	K	Elongation factor 2 OS=Homo sapiens OX=9606 GN=EEF2 PE=1 SV=4	EEF2	1	0.00278011	65.933			0.805364	1.08376		1.11087	1.363
P13639	K	Elongation factor 2 OS=Homo sapiens OX=9606 GN=EEF2 PE=1 SV=4	EEF2	0.999998	0.0182628	60.547				1.0384	1.10123	0.860372
P13639	K	Elongation factor 2 OS=Homo sapiens OX=9606 GN=EEF2 PE=1 SV=4	EEF2	1	0.00400208	65.156		0.642756			1.12023	1.23702	1.834
P13639	K	Elongation factor 2 OS=Homo sapiens OX=9606 GN=EEF2 PE=1 SV=4	EEF2	1	0.00234372	81.32			0.53443	1.27234	1.19323		2.307
P13639	K	Elongation factor 2 OS=Homo sapiens OX=9606 GN=EEF2 PE=1 SV=4	EEF2	1	1.56424e-05	83.061		1
P13639	K	Elongation factor 2 OS=Homo sapiens OX=9606 GN=EEF2 PE=1 SV=4	EEF2	1	5.06124e-14	138.71	0.829962	0.905253	0.80841	1.20863	1.26002	0.987721	1.359	0.0215821
P13639	K	Elongation factor 2 OS=Homo sapiens OX=9606 GN=EEF2 PE=1 SV=4	EEF2	1	0.00188084	76.605	0.897775			1.12308	0.987763	0.991378	1.152
P13639	K	Elongation factor 2 OS=Homo sapiens OX=9606 GN=EEF2 PE=1 SV=4	EEF2	1	5.94185e-14	150.21	0.801768	0.920584	0.988391	1.17963	1.03659	1.07304	1.213	0.0543203
P13639	K	Elongation factor 2 OS=Homo sapiens OX=9606 GN=EEF2 PE=1 SV=4	EEF2	1	0.00072607	64.906	1.15543	0.590451	1.18408			1.07004	1.096
P13797	K	Plastin-3 OS=Homo sapiens OX=9606 GN=PLS3 PE=1 SV=4	PLS3	1	0.0117454	72.042					1
P13861	K	cAMP-dependent protein kinase type II-alpha regulatory subunit OS=Homo sapiens OX=9606 GN=PRKAR2A PE=1 SV=2	PRKAR2A	1	9.84273e-31	141.88	0.858819	1.34626	1.02132	0.353137	1.3746	1.04585	0.86	0.553141
P13984	K	General transcription factor IIF subunit 2 OS=Homo sapiens OX=9606 GN=GTF2F2 PE=1 SV=2	GTF2F2	1	0.0319608	44.57						1
P14174	K	Macrophage migration inhibitory factor OS=Homo sapiens OX=9606 GN=MIF PE=1 SV=4	MIF	1	3.50972e-14	130.71	0.855873	0.904596	1.03384	1.21711	0.947791	1.04079	1.147	0.215795
P14316	K	Interferon regulatory factor 2 OS=Homo sapiens OX=9606 GN=IRF2 PE=1 SV=2	IRF2	1	0.000672689	95.311		0.985679	0.978303			1.03602	1.055
P14324	K	Farnesyl pyrophosphate synthase OS=Homo sapiens OX=9606 GN=FDPS PE=1 SV=4	FDPS	1	3.50226e-05	105.94		0.892306		0.49837	1.60932		1.181
P14618	K	Pyruvate kinase PKM OS=Homo sapiens OX=9606 GN=PKM PE=1 SV=4	PKM	1	0.00155492	101.82	0.752033	0.828867	1.07779	1.17627		1.16504	1.321	0.127753
P14618	K	Pyruvate kinase PKM OS=Homo sapiens OX=9606 GN=PKM PE=1 SV=4	PKM	1	2.1905e-07	139.02	0.789686	0.958282	0.886351	1.20306	0.961542	1.20108	1.278	0.0598687
P14618	K	Pyruvate kinase PKM OS=Homo sapiens OX=9606 GN=PKM PE=1 SV=4	PKM	1	0.00494973	61.577				0.847578	1.15242
P14618	K	Pyruvate kinase PKM OS=Homo sapiens OX=9606 GN=PKM PE=1 SV=4	PKM	1	0.00094242	70.389			1.07845		0.486197	1.43535	0.891
P14618	K	Pyruvate kinase PKM OS=Homo sapiens OX=9606 GN=PKM PE=1 SV=4	PKM	1	0.000401399	79.311	0.683729		0.926834		1.3403	1.04914	1.484	0.178065
P14618	K	Pyruvate kinase PKM OS=Homo sapiens OX=9606 GN=PKM PE=1 SV=4	PKM	1	0.00109386	57.003	1
P14618	K	Pyruvate kinase PKM OS=Homo sapiens OX=9606 GN=PKM PE=1 SV=4	PKM	1	0.000246665	104.39	0.827487	0.662718		1.19431	1.31426	1.00123	1.57	0.0419384
P14618	K	Pyruvate kinase PKM OS=Homo sapiens OX=9606 GN=PKM PE=1 SV=4	PKM	1	6.46784e-11	129.72		1.24356	0.642621	1.0213	1.19332	0.89921	1.101	0.631163
P14625	K	Endoplasmin OS=Homo sapiens OX=9606 GN=HSP90B1 PE=1 SV=1	HSP90B1	1	0.00774739	67.464		0.867518		1.05652	1.07596		1.229
P14625	K	Endoplasmin OS=Homo sapiens OX=9606 GN=HSP90B1 PE=1 SV=1	HSP90B1	1	0.0434398	58.426				1
P14625	K	Endoplasmin OS=Homo sapiens OX=9606 GN=HSP90B1 PE=1 SV=1	HSP90B1	1	0.000232778	111.39				1.19017		0.809826
P14625	K	Endoplasmin OS=Homo sapiens OX=9606 GN=HSP90B1 PE=1 SV=1	HSP90B1	1	0.0151034	65.313				0.995762		1.00424
P14625	K	Endoplasmin OS=Homo sapiens OX=9606 GN=HSP90B1 PE=1 SV=1	HSP90B1	1	2.1432e-34	160.07	0.706569	0.542235	0.734063	1.53974	1.56345	0.913944	2.026	0.0267952
P14784	K	Interleukin-2 receptor subunit beta OS=Homo sapiens OX=9606 GN=IL2RB PE=1 SV=1	IL2RB	1	0.00358392	101.41					1.30113	0.698872
P14866	K	Heterogeneous nuclear ribonucleoprotein L OS=Homo sapiens OX=9606 GN=HNRNPL PE=1 SV=2	HNRNPL	1	2.4497e-171	203.32	0.911773	0.941611	0.887136	1.16067	1.16479	0.934025	1.189	0.0879905
P14866	K	Heterogeneous nuclear ribonucleoprotein L OS=Homo sapiens OX=9606 GN=HNRNPL PE=1 SV=2	HNRNPL	1	1.79128e-55	101.55				1.35977	0.936475	0.703755
P14866	K	Heterogeneous nuclear ribonucleoprotein L OS=Homo sapiens OX=9606 GN=HNRNPL PE=1 SV=2	HNRNPL	1	1.78187e-07	81.908				1.31053	1.01092	0.678549
P14866	K	Heterogeneous nuclear ribonucleoprotein L OS=Homo sapiens OX=9606 GN=HNRNPL PE=1 SV=2	HNRNPL	1	0.0088736	74.486	0.763897	0.697808	0.803196	1.25291	1.41583	1.06636	1.649	0.0057178
P15104	K	Glutamine synthetase OS=Homo sapiens OX=9606 GN=GLUL PE=1 SV=4	GLUL	1	0.000320494	69.276				0.855259	1.14474
P15121	K	Aldo-keto reductase family 1 member B1 OS=Homo sapiens OX=9606 GN=AKR1B1 PE=1 SV=3	AKR1B1	1	4.60885e-07	99.174			1
P26038	K	Moesin OS=Homo sapiens OX=9606 GN=MSN PE=1 SV=3	MSN	0.9988	0.0222576	72.038						1
P26038	K	Moesin OS=Homo sapiens OX=9606 GN=MSN PE=1 SV=3	MSN	1	0.000895935	69.276	0.630857	1.19016	0.845362	1.58429	0.257349	1.49198	1.25	0.982963
P26038	K	Moesin OS=Homo sapiens OX=9606 GN=MSN PE=1 SV=3	MSN	0.999998	0.0235063	72.042					1.07802	0.921975
P15408	K	Fos-related antigen 2 OS=Homo sapiens OX=9606 GN=FOSL2 PE=1 SV=1	FOSL2	1	0.00366559	65.879				0.947499		1.0525
P22392	K	Nucleoside diphosphate kinase B OS=Homo sapiens OX=9606 GN=NME2 PE=1 SV=1	NME2	1	0.0333403	63.301	1.16008			0.923454		0.916468	0.793
P22392	K	Nucleoside diphosphate kinase B OS=Homo sapiens OX=9606 GN=NME2 PE=1 SV=1	NME2	1	0.00137029	105.81	0.769955			1.10973	1.25528	0.86503	1.398
P22392	K	Nucleoside diphosphate kinase B OS=Homo sapiens OX=9606 GN=NME2 PE=1 SV=1	NME2	1	0.00621266	71.066	0.845567	0.98664	0.998637	1.16916			1.239
P22392	K	Nucleoside diphosphate kinase B OS=Homo sapiens OX=9606 GN=NME2 PE=1 SV=1	NME2	1	1.92353e-35	122.66	0.689765	0.841559	0.61372	1.47671	1.32333	1.05492	1.797	0.0123928
P15822	K	Zinc finger protein 40 OS=Homo sapiens OX=9606 GN=HIVEP1 PE=1 SV=3	HIVEP1	1	0.0341389	47.334					1
P15822	K	Zinc finger protein 40 OS=Homo sapiens OX=9606 GN=HIVEP1 PE=1 SV=3	HIVEP1	1	0.00784525	48.363					1
P15822	K	Zinc finger protein 40 OS=Homo sapiens OX=9606 GN=HIVEP1 PE=1 SV=3	HIVEP1	1	0.000629598	85.813				0.972789	1.02721
P15880	K	40S ribosomal protein S2 OS=Homo sapiens OX=9606 GN=RPS2 PE=1 SV=2	RPS2	1	0.00545915	65.933	0.65069	0.838469		1.27963		1.23121	1.686	0.0538088
P15923	K	Transcription factor E2-alpha OS=Homo sapiens OX=9606 GN=TCF3 PE=1 SV=1	TCF3	1	1.05042e-12	129.69	1.00913	0.953269	1.11352	1.00506	1.07677	0.842254	0.951	0.565849
P15923	K	Transcription factor E2-alpha OS=Homo sapiens OX=9606 GN=TCF3 PE=1 SV=1	TCF3	1	0.00768084	67.464	0.667972		0.486675	1.37811	1.36516	1.10208	2.22	0.0129057
P15924	K	Desmoplakin OS=Homo sapiens OX=9606 GN=DSP PE=1 SV=3	DSP	1	0.0105931	47.561			1
P15924	K	Desmoplakin OS=Homo sapiens OX=9606 GN=DSP PE=1 SV=3	DSP	1	4.55811e-23	128.57	0.622291	0.844314	0.921668	1.22081	1.16529	1.22563	1.512	0.0237017
P15924	K	Desmoplakin OS=Homo sapiens OX=9606 GN=DSP PE=1 SV=3	DSP	1	2.06111e-28	173.07	0.703335	0.681224	0.837395	1.27078	1.3846	1.12266	1.7	0.00386229
P16104	K	Histone H2AX OS=Homo sapiens OX=9606 GN=H2AX PE=1 SV=2	H2AX	1	1.67474e-15	108.24	0.7892	0.879259	0.868167	1.22037	1.2407	1.00231	1.365	0.0158241
P16152	K	Carbonyl reductase [NADPH] 1 OS=Homo sapiens OX=9606 GN=CBR1 PE=1 SV=3	CBR1	1	0.00140154	84.309		1.2908			0.709201		0.549
P16152	K	Carbonyl reductase [NADPH] 1 OS=Homo sapiens OX=9606 GN=CBR1 PE=1 SV=3	CBR1	1	0.00270846	74.424				1
P16220	K	Cyclic AMP-responsive element-binding protein 1 OS=Homo sapiens OX=9606 GN=CREB1 PE=1 SV=2	CREB1	1	0.000954764	95.311			0.82715			1.17285	1.418
P16220	K	Cyclic AMP-responsive element-binding protein 1 OS=Homo sapiens OX=9606 GN=CREB1 PE=1 SV=2	CREB1	1	1.38523e-79	226.85	0.702904	0.698125	0.706552	1.37826	1.37342	1.14073	1.847	0.000621267
P16333	K	Cytoplasmic protein NCK1 OS=Homo sapiens OX=9606 GN=NCK1 PE=1 SV=1	NCK1	1	0.00505738	82.716	0.61257	0.819229	0.78456	1.35451	1.2625	1.16663	1.707	0.00571945
P16333	K	Cytoplasmic protein NCK1 OS=Homo sapiens OX=9606 GN=NCK1 PE=1 SV=1	NCK1	1	0.000808019	94.806	0.755633	0.72712	0.64881	1.32322	1.37989	1.16533	1.815	0.000957189
P16615	K	Sarcoplasmic/endoplasmic reticulum calcium ATPase 2 OS=Homo sapiens OX=9606 GN=ATP2A2 PE=1 SV=1	ATP2A2	1	0.000278759	58.508		0.749168		1.25083			1.67
P16615	K	Sarcoplasmic/endoplasmic reticulum calcium ATPase 2 OS=Homo sapiens OX=9606 GN=ATP2A2 PE=1 SV=1	ATP2A2	1	5.11282e-14	110.52	0.702705	0.952251	0.905764	1.25343	1.31118	0.874672	1.343	0.144324
P16949	K	Stathmin OS=Homo sapiens OX=9606 GN=STMN1 PE=1 SV=3	STMN1	1	0.00430352	72.042	0.890953	0.691548	0.842063	1.2528	1.2649	1.05774	1.475	0.0153527
P16949	K	Stathmin OS=Homo sapiens OX=9606 GN=STMN1 PE=1 SV=3	STMN1	1	3.05754e-10	142.56	0.54985	0.569746		1.54415		1.33625	2.573	0.00618286
P16949	K	Stathmin OS=Homo sapiens OX=9606 GN=STMN1 PE=1 SV=3	STMN1	1	0.000633631	85.716	0.797252	0.706274	0.796262	1.23612	1.39103	1.07305	1.609	0.00518762
P16949	K	Stathmin OS=Homo sapiens OX=9606 GN=STMN1 PE=1 SV=3	STMN1	1	1.99535e-20	141.29	1.08452		0.915481
P16949	K	Stathmin OS=Homo sapiens OX=9606 GN=STMN1 PE=1 SV=3	STMN1	1	0.000165903	85.821	0.445782		0.251922		2.1478	1.1545	4.733	0.0668849
P16949	K	Stathmin OS=Homo sapiens OX=9606 GN=STMN1 PE=1 SV=3	STMN1	1	0.000886824	101.48		0.813742	0.695605	1.1866	1.15906	1.14499	1.542	0.00538188
P16949	K	Stathmin OS=Homo sapiens OX=9606 GN=STMN1 PE=1 SV=3	STMN1	1	0.00399674	83.358			0.909652	1.09035			1.199
P16949	K	Stathmin OS=Homo sapiens OX=9606 GN=STMN1 PE=1 SV=3	STMN1	1	0.00025051	55.604					1
P16949	K	Stathmin OS=Homo sapiens OX=9606 GN=STMN1 PE=1 SV=3	STMN1	1	0.00637292	50.297					1
P16949	K	Stathmin OS=Homo sapiens OX=9606 GN=STMN1 PE=1 SV=3	STMN1	1	0.0169181	61.48					1
P16949	K	Stathmin OS=Homo sapiens OX=9606 GN=STMN1 PE=1 SV=3	STMN1	1	0.000322747	84.102					1
P17066	K	Heat shock 70 kDa protein 6 OS=Homo sapiens OX=9606 GN=HSPA6 PE=1 SV=2	HSPA6	1	3.08016e-05	92.747	1.08659					0.913409	0.841
P17066	K	Heat shock 70 kDa protein 6 OS=Homo sapiens OX=9606 GN=HSPA6 PE=1 SV=2	HSPA6	1	0.0214706	68.49			1
P17096	K	High mobility group protein HMG-I/HMG-Y OS=Homo sapiens OX=9606 GN=HMGA1 PE=1 SV=3	HMGA1	1	0.000148646	91.939			0.482576	1.22075	1.24573	1.05094	2.43
P17096	K	High mobility group protein HMG-I/HMG-Y OS=Homo sapiens OX=9606 GN=HMGA1 PE=1 SV=3	HMGA1	1	6.68688e-31	184.43	0.461925	1.02589		1.49186	1.07356	0.946766	1.574	0.234381
P17275	K	Transcription factor jun-B OS=Homo sapiens OX=9606 GN=JUNB PE=1 SV=1	JUNB	1	0.0467217	44.767			1
P17480	K	Nucleolar transcription factor 1 OS=Homo sapiens OX=9606 GN=UBTF PE=1 SV=1	UBTF	1	0.0251996	42.075				1
P17544	K	Cyclic AMP-dependent transcription factor ATF-7 OS=Homo sapiens OX=9606 GN=ATF7 PE=1 SV=2	ATF7	1	0.0124093	57.032		1.18535			0.814654		0.687
P17544	K	Cyclic AMP-dependent transcription factor ATF-7 OS=Homo sapiens OX=9606 GN=ATF7 PE=1 SV=2	ATF7	1	0.00293965	87.942				1.12076	0.871052	1.00818
P17706	K	Tyrosine-protein phosphatase non-receptor type 2 OS=Homo sapiens OX=9606 GN=PTPN2 PE=1 SV=2	PTPN2	1	1.45028e-28	195.58	0.833897	0.878837	0.951906	1.21475	1.18301	0.937598	1.252	0.0730841
P17706	K	Tyrosine-protein phosphatase non-receptor type 2 OS=Homo sapiens OX=9606 GN=PTPN2 PE=1 SV=2	PTPN2	1	0.0318815	60.709	1
P17844	K	Probable ATP-dependent RNA helicase DDX5 OS=Homo sapiens OX=9606 GN=DDX5 PE=1 SV=1	DDX5	1	0.00317244	82.716	0.770694	0.711208		1.23738	1.25569	1.02503	1.583	0.0146453
P17844	K	Probable ATP-dependent RNA helicase DDX5 OS=Homo sapiens OX=9606 GN=DDX5 PE=1 SV=1	DDX5	1	0.00150456	106.93	0.832668	0.895024	0.820071	1.2305	1.19547	1.02627	1.355	0.00847282
P17844	K	Probable ATP-dependent RNA helicase DDX5 OS=Homo sapiens OX=9606 GN=DDX5 PE=1 SV=1	DDX5	1	0.00463322	61.48	0.848154	0.857997		1.29385			1.517
P17844	K	Probable ATP-dependent RNA helicase DDX5 OS=Homo sapiens OX=9606 GN=DDX5 PE=1 SV=1	DDX5	1	0.000241339	121.31	0.614731	0.613804	0.607021	1.39865	1.5171	1.24869	2.269	0.00013451
P17844	K	Probable ATP-dependent RNA helicase DDX5 OS=Homo sapiens OX=9606 GN=DDX5 PE=1 SV=1	DDX5	1	0.000475743	92.732	0.732728	0.768221	0.688155	1.1792	1.39575	1.23595	1.741	0.00074614
P17844	K	Probable ATP-dependent RNA helicase DDX5 OS=Homo sapiens OX=9606 GN=DDX5 PE=1 SV=1	DDX5	1	1.71528e-24	145.75			1.21995		1.02026	0.759787	0.73
P17844	K	Probable ATP-dependent RNA helicase DDX5 OS=Homo sapiens OX=9606 GN=DDX5 PE=1 SV=1	DDX5	1	0.000368522	101.48				0.915416		1.08458
P17858	K	ATP-dependent 6-phosphofructokinase, liver type OS=Homo sapiens OX=9606 GN=PFKL PE=1 SV=6	PFKL	1	0.000656592	115.86	0.735508	0.750335	0.814568	1.25528	1.30316	1.14115	1.608	0.000707786
P17980	K	26S proteasome regulatory subunit 6A OS=Homo sapiens OX=9606 GN=PSMC3 PE=1 SV=3	PSMC3	1	0.00220128	96.311	0.60485	0.672009	0.822649	1.27868	1.41826	1.20355	1.858	0.00361004
P18077	K	60S ribosomal protein L35a OS=Homo sapiens OX=9606 GN=RPL35A PE=1 SV=2	RPL35A	1	2.57761e-20	142.04	1.06874	1.07586	1.05534	0.964792	1.01007	0.825202	0.875	0.089433
P18124	K	60S ribosomal protein L7 OS=Homo sapiens OX=9606 GN=RPL7 PE=1 SV=1	RPL7	1	5.6555e-07	110.88	0.706593	0.752804	0.801822	1.33786	1.33051	1.07041	1.653	0.00369002
P18206	K	Vinculin OS=Homo sapiens OX=9606 GN=VCL PE=1 SV=4	VCL	1	0.00273422	90.142	0.795126	0.705058		1.02628	1.37406	1.09948	1.555	0.0377132
P18206	K	Vinculin OS=Homo sapiens OX=9606 GN=VCL PE=1 SV=4	VCL	1	0.00121181	99.34	0.822406	0.893516	1.10034		1.18104	1.00269	1.163	0.309652
P18206	K	Vinculin OS=Homo sapiens OX=9606 GN=VCL PE=1 SV=4	VCL	1	1.14139e-52	212.27	0.842779	0.911101	0.980889	1.07532	1.15323	1.03668	1.194	0.029613
P18583	K	Protein SON OS=Homo sapiens OX=9606 GN=SON PE=1 SV=4	SON	1	0.00501025	65.156					1.15218	0.847822
P18583	K	Protein SON OS=Homo sapiens OX=9606 GN=SON PE=1 SV=4	SON	1	8.50295e-08	93.649		0.379065	0.687729		1.93321		3.624
P18615	K	Negative elongation factor E OS=Homo sapiens OX=9606 GN=NELFE PE=1 SV=3	NELFE	1	0.0052534	90.761	0.883616				1.11638		1.263
P18615	K	Negative elongation factor E OS=Homo sapiens OX=9606 GN=NELFE PE=1 SV=3	NELFE	1	4.65215e-06	101.64					1
P18615	K	Negative elongation factor E OS=Homo sapiens OX=9606 GN=NELFE PE=1 SV=3	NELFE	1	0.00121378	94.804	0.802124	0.835931	0.758244		1.37736	1.22634	1.63	0.00329144
P18621	K	60S ribosomal protein L17 OS=Homo sapiens OX=9606 GN=RPL17 PE=1 SV=3	RPL17	1	0.00215975	69.716		0.797472	1.10088	1.00868	1.09298		1.107	0.563839
P18669	K	Phosphoglycerate mutase 1 OS=Homo sapiens OX=9606 GN=PGAM1 PE=1 SV=2	PGAM1	1	1.54633e-24	140.05	0.788203	0.81979	0.886597	1.22024	1.27101	1.01416	1.405	0.0122629
P18669	K	Phosphoglycerate mutase 1 OS=Homo sapiens OX=9606 GN=PGAM1 PE=1 SV=2	PGAM1	1	2.61477e-09	119.55	0.566416	0.526877	0.720137	1.14963	1.71433	1.32261	2.309	0.00522051
P18846	K	Cyclic AMP-dependent transcription factor ATF-1 OS=Homo sapiens OX=9606 GN=ATF1 PE=1 SV=2	ATF1	1	2.97581e-05	127.03			0.70116	1.1179	1.17311	1.00783	1.568
P18858	K	DNA ligase 1 OS=Homo sapiens OX=9606 GN=LIG1 PE=1 SV=1	LIG1	1	0.011339	50.834				1
P18887	K	DNA repair protein XRCC1 OS=Homo sapiens OX=9606 GN=XRCC1 PE=1 SV=2	XRCC1	1	0.00102768	114.39		0.63831	0.699979	1.27115	1.33387	1.05669	1.824	0.00884686
P18887	K	DNA repair protein XRCC1 OS=Homo sapiens OX=9606 GN=XRCC1 PE=1 SV=2	XRCC1	0.999974	0.000503088	49.487				1.00879	0.991206
P18887	K	DNA repair protein XRCC1 OS=Homo sapiens OX=9606 GN=XRCC1 PE=1 SV=2	XRCC1	1	0.0114523	65.404					1
P18887	K	DNA repair protein XRCC1 OS=Homo sapiens OX=9606 GN=XRCC1 PE=1 SV=2	XRCC1	1	1.19555e-36	179.36	0.663583	0.711701	0.6668	1.31954	1.40547	1.23291	1.938	0.000114985
P19338	K	Nucleolin OS=Homo sapiens OX=9606 GN=NCL PE=1 SV=3	NCL	1	0.0238431	44.767					1
P19338	K	Nucleolin OS=Homo sapiens OX=9606 GN=NCL PE=1 SV=3	NCL	1	0.00346963	75.243	0.910993	0.846408	0.950502	0.957316	1.27625	1.05853	1.216	0.105465
P19338	K	Nucleolin OS=Homo sapiens OX=9606 GN=NCL PE=1 SV=3	NCL	1	1.19717e-05	72.031				1
P19338	K	Nucleolin OS=Homo sapiens OX=9606 GN=NCL PE=1 SV=3	NCL	1	0.000144819	84.368	0.629362	0.643029		1.2882	1.33195	1.10746	1.953	0.00286295
P19338	K	Nucleolin OS=Homo sapiens OX=9606 GN=NCL PE=1 SV=3	NCL	1	0.00545399	75.243	0.787343	0.744752	0.777416	1.26769	1.31787	1.10492	1.598	0.00114165
P19338	K	Nucleolin OS=Homo sapiens OX=9606 GN=NCL PE=1 SV=3	NCL	1	0.00778837	79.809	0.880496	0.867233	0.999165	1.0757		1.17741	1.23	0.0529502
P19338	K	Nucleolin OS=Homo sapiens OX=9606 GN=NCL PE=1 SV=3	NCL	1	1.54599e-18	211.85	1.03089	1.04432	1.18892	0.867575	0.965425	0.902875	0.838	0.0335827
P19338	K	Nucleolin OS=Homo sapiens OX=9606 GN=NCL PE=1 SV=3	NCL	1	0.0453915	56.014		0.9526	1.0474
P19338	K	Nucleolin OS=Homo sapiens OX=9606 GN=NCL PE=1 SV=3	NCL	1	2.02894e-31	172.51	0.711678	0.801524	0.878934	1.25329	1.24486	1.10972	1.508	0.00474475
P19338	K	Nucleolin OS=Homo sapiens OX=9606 GN=NCL PE=1 SV=3	NCL	1	1.68142e-24	180.81	0.903485	0.947592	0.88395	1.16716	1.15538	0.942437	1.194	0.0760269
P19338	K	Nucleolin OS=Homo sapiens OX=9606 GN=NCL PE=1 SV=3	NCL	1	0.00153072	129.72	0.9275	0.804268	0.930884	0.937709	1.30621	1.09343	1.253	0.110601
P19338	K	Nucleolin OS=Homo sapiens OX=9606 GN=NCL PE=1 SV=3	NCL	1	0.000771681	53.051					1
P19338	K	Nucleolin OS=Homo sapiens OX=9606 GN=NCL PE=1 SV=3	NCL	1	0.00702052	76.833	1.77132	0.555283	2.08119	0.642516	0.490294	0.459396	0.361	0.108416
P19338	K	Nucleolin OS=Homo sapiens OX=9606 GN=NCL PE=1 SV=3	NCL	1	0.000463514	138.55	0.927661	0.938794	0.967854	0.895485	1.17025	1.09995	1.117	0.271455
P19338	K	Nucleolin OS=Homo sapiens OX=9606 GN=NCL PE=1 SV=3	NCL	1	7.79356e-21	163.59	0.727237	0.756019	0.827879	1.26958	1.29488	1.12441	1.596	0.0013336
P19338	K	Nucleolin OS=Homo sapiens OX=9606 GN=NCL PE=1 SV=3	NCL	1	0.000672689	112.8	0.699802	0.727721	0.752998	1.28235	1.40219	1.13494	1.752	0.00100698
P19338	K	Nucleolin OS=Homo sapiens OX=9606 GN=NCL PE=1 SV=3	NCL	1	0.00186815	94.806	0.613951	0.677592	0.66728	1.25559	1.57312	1.21247	2.063	0.00118249
P19338	K	Nucleolin OS=Homo sapiens OX=9606 GN=NCL PE=1 SV=3	NCL	1	0.0047842	81.642				1.065		0.934999
P19338	K	Nucleolin OS=Homo sapiens OX=9606 GN=NCL PE=1 SV=3	NCL	1	0.00199134	79.809	0.636284	0.642513	0.64078	1.43849	1.44502	1.19692	2.126	0.000269383
P19338	K	Nucleolin OS=Homo sapiens OX=9606 GN=NCL PE=1 SV=3	NCL	1	0.00130831	70.195				1.00768		0.992316
P19338	K	Nucleolin OS=Homo sapiens OX=9606 GN=NCL PE=1 SV=3	NCL	1	0.00307047	65.156			1
P19338	K	Nucleolin OS=Homo sapiens OX=9606 GN=NCL PE=1 SV=3	NCL	1	2.44175e-71	181.08	1.04439	1.16177	1.10943		0.898138	0.786275	0.762	0.0232283
P19338	K	Nucleolin OS=Homo sapiens OX=9606 GN=NCL PE=1 SV=3	NCL	1	0.00947258	41.824				1
P19338	K	Nucleolin OS=Homo sapiens OX=9606 GN=NCL PE=1 SV=3	NCL	1	0.00318186	79.311			1
P19338	K	Nucleolin OS=Homo sapiens OX=9606 GN=NCL PE=1 SV=3	NCL	1	8.53167e-15	138.26	0.661156	0.696056	0.583581	1.36041	1.42745	1.27135	2.092	0.000286329
P19447	K	General transcription and DNA repair factor IIH helicase subunit XPB OS=Homo sapiens OX=9606 GN=ERCC3 PE=1 SV=1	ERCC3	1	1.22521e-14	94.119				1.50251		0.497488
P19784	K	Casein kinase II subunit alpha' OS=Homo sapiens OX=9606 GN=CSNK2A2 PE=1 SV=1	CSNK2A2	1	0.00988543	60.547					1.25125	0.748746
P20042	K	Eukaryotic translation initiation factor 2 subunit 2 OS=Homo sapiens OX=9606 GN=EIF2S2 PE=1 SV=2	EIF2S2	1	1.07927e-57	172.51	1.08544	1.14401	0.235477	1.31447	1.31637	0.904234	1.434	0.353562
P20042	K	Eukaryotic translation initiation factor 2 subunit 2 OS=Homo sapiens OX=9606 GN=EIF2S2 PE=1 SV=2	EIF2S2	1	9.33664e-08	119.52	0.876625	0.86767	0.849398	1.20143	1.21321	0.991665	1.313	0.0154953
P20042	K	Eukaryotic translation initiation factor 2 subunit 2 OS=Homo sapiens OX=9606 GN=EIF2S2 PE=1 SV=2	EIF2S2	1	0.00955296	51.531					1
P20042	K	Eukaryotic translation initiation factor 2 subunit 2 OS=Homo sapiens OX=9606 GN=EIF2S2 PE=1 SV=2	EIF2S2	1	2.03834e-05	133.76	0.844001	0.897044	0.929761	1.16761	1.15157	1.01001	1.247	0.0155388
P20248	K	Cyclin-A2 OS=Homo sapiens OX=9606 GN=CCNA2 PE=1 SV=2	CCNA2	1	1.24072e-05	116.13	0.464744	0.716803	0.550941	1.52677	1.44625	1.29449	2.463	0.00247657
P20290	K	Transcription factor BTF3 OS=Homo sapiens OX=9606 GN=BTF3 PE=1 SV=1	BTF3	1	2.3183e-07	104.39		1.10572	0.962624	1.2303	0.917296	0.78406	0.945	0.713204
P20290	K	Transcription factor BTF3 OS=Homo sapiens OX=9606 GN=BTF3 PE=1 SV=1	BTF3	1	9.02581e-05	109.36	0.864356	0.926732	0.981375	1.10288	1.13061	0.994049	1.164	0.0479442
P20290	K	Transcription factor BTF3 OS=Homo sapiens OX=9606 GN=BTF3 PE=1 SV=1	BTF3	1	0.00583615	102.46	0.976802				1.0232		1.047
P20290	K	Transcription factor BTF3 OS=Homo sapiens OX=9606 GN=BTF3 PE=1 SV=1	BTF3	1	0.00184827	65.408	0.893077	1.17798	0.928943
P20810	K	Calpastatin OS=Homo sapiens OX=9606 GN=CAST PE=1 SV=4	CAST	1	1.59658e-13	96.313				1
P20810	K	Calpastatin OS=Homo sapiens OX=9606 GN=CAST PE=1 SV=4	CAST	1	0.00829814	51.43	0.606251	0.700151			1.24272	1.45088	2.062	0.0207148
P20810	K	Calpastatin OS=Homo sapiens OX=9606 GN=CAST PE=1 SV=4	CAST	1	0.00766057	74.486	0.666465	0.561477		1.43768	1.33437		2.257	0.0128297
P20810	K	Calpastatin OS=Homo sapiens OX=9606 GN=CAST PE=1 SV=4	CAST	1	0.00444453	51.829						1
P20810	K	Calpastatin OS=Homo sapiens OX=9606 GN=CAST PE=1 SV=4	CAST	1	5.8128e-08	119.43	0.92509	0.897145	0.975118	1.0705	1.14481	0.987334	1.145	0.0527685
P20962	K	Parathymosin OS=Homo sapiens OX=9606 GN=PTMS PE=1 SV=2	PTMS	1	1.4034e-17	142.71	1.07424	1.07729	1.17241	1.05012	0.970704	0.655239	0.805	0.18729
P20962	K	Parathymosin OS=Homo sapiens OX=9606 GN=PTMS PE=1 SV=2	PTMS	1	5.86056e-31	130.71	0.800856	1.04076	0.889581	1.03878	1.16585	1.06418	1.197	0.0928911
P20962	K	Parathymosin OS=Homo sapiens OX=9606 GN=PTMS PE=1 SV=2	PTMS	1	1.63902e-51	149.58	0.701634	0.845297	0.783171	1.30983	1.35256	1.00751	1.575	0.0141234
P21266	K	Glutathione S-transferase Mu 3 OS=Homo sapiens OX=9606 GN=GSTM3 PE=1 SV=3	GSTM3	1	5.05593e-05	73.891			0.594559			1.40544	2.364
P21266	K	Glutathione S-transferase Mu 3 OS=Homo sapiens OX=9606 GN=GSTM3 PE=1 SV=3	GSTM3	1	0.000347035	98.009	0.799774	1.05615		1.11503	1.0151	1.01394	1.129	0.326301
P21266	K	Glutathione S-transferase Mu 3 OS=Homo sapiens OX=9606 GN=GSTM3 PE=1 SV=3	GSTM3	1	0.00219217	66.664			0.769547	1.42485		0.805605	1.449
P21281	K	V-type proton ATPase subunit B, brain isoform OS=Homo sapiens OX=9606 GN=ATP6V1B2 PE=1 SV=3	ATP6V1B2	1	0.000131859	76.255		1.10245	0.52678		1.37077		1.683
P21291	K	Cysteine and glycine-rich protein 1 OS=Homo sapiens OX=9606 GN=CSRP1 PE=1 SV=3	CSRP1	1	2.6784e-27	200.11	0.853966	0.872988	0.917459	1.15726	1.17101	1.02732	1.269	0.00721366
P21291	K	Cysteine and glycine-rich protein 1 OS=Homo sapiens OX=9606 GN=CSRP1 PE=1 SV=3	CSRP1	1	0.00184413	109.36		0.856405	0.951871		1.19506	0.996667	1.212	0.212801
P21291	K	Cysteine and glycine-rich protein 1 OS=Homo sapiens OX=9606 GN=CSRP1 PE=1 SV=3	CSRP1	1	1.83285e-10	101.43	1
P21291	K	Cysteine and glycine-rich protein 1 OS=Homo sapiens OX=9606 GN=CSRP1 PE=1 SV=3	CSRP1	1	8.13492e-07	55.866				1
P21291	K	Cysteine and glycine-rich protein 1 OS=Homo sapiens OX=9606 GN=CSRP1 PE=1 SV=3	CSRP1	1	4.98868e-83	234.93	0.911517	0.914068	0.878207	1.13643	1.1523	1.00748	1.219	0.0116009
P21291	K	Cysteine and glycine-rich protein 1 OS=Homo sapiens OX=9606 GN=CSRP1 PE=1 SV=3	CSRP1	1	0.00521927	52.591	0.659607		1.34039
P21291	K	Cysteine and glycine-rich protein 1 OS=Homo sapiens OX=9606 GN=CSRP1 PE=1 SV=3	CSRP1	1	1.31323e-12	104.86	0.972674	1.11544	1.13952	0.712803	1.06528	0.994278	0.859	0.28588
P21333	K	Filamin-A OS=Homo sapiens OX=9606 GN=FLNA PE=1 SV=4	FLNA	1	0.00181604	74.424			0.603635	1.17768	1.26124	0.957445	1.876
P21333	K	Filamin-A OS=Homo sapiens OX=9606 GN=FLNA PE=1 SV=4	FLNA	1	0.0117212	78.932					1
P21333	K	Filamin-A OS=Homo sapiens OX=9606 GN=FLNA PE=1 SV=4	FLNA	1	0.0503701	52.591			1
P21333	K	Filamin-A OS=Homo sapiens OX=9606 GN=FLNA PE=1 SV=4	FLNA	1	0.0054695	81.163				0.26081	1.73919
P21333	K	Filamin-A OS=Homo sapiens OX=9606 GN=FLNA PE=1 SV=4	FLNA	1	1.12022e-23	179.21	0.880855	0.916935	0.82163	1.19888	1.15932	1.02238	1.291	0.0119931
P21333	K	Filamin-A OS=Homo sapiens OX=9606 GN=FLNA PE=1 SV=4	FLNA	1	0.0193422	47.57				1
P21333	K	Filamin-A OS=Homo sapiens OX=9606 GN=FLNA PE=1 SV=4	FLNA	1	0.0401362	40.224				1
P21333	K	Filamin-A OS=Homo sapiens OX=9606 GN=FLNA PE=1 SV=4	FLNA	1	0.0163916	44.82				0.977322		1.02268
P21333	K	Filamin-A OS=Homo sapiens OX=9606 GN=FLNA PE=1 SV=4	FLNA	1	0.00402797	50.297						1
P21333	K	Filamin-A OS=Homo sapiens OX=9606 GN=FLNA PE=1 SV=4	FLNA	1	0.001224	72.922		0.615718	0.651936	1.36906	1.36328		2.155	0.00138796
P21333	K	Filamin-A OS=Homo sapiens OX=9606 GN=FLNA PE=1 SV=4	FLNA	1	0.0229389	47.561		1
P21333	K	Filamin-A OS=Homo sapiens OX=9606 GN=FLNA PE=1 SV=4	FLNA	1	0.00327635	53.028				0.987495	0.937875	1.07463
P21333	K	Filamin-A OS=Homo sapiens OX=9606 GN=FLNA PE=1 SV=4	FLNA	1	0.000533493	78.043		0.946134	1.09072	0.97789	0.985256		0.964	0.677234
P21796	K	Voltage-dependent anion-selective channel protein 1 OS=Homo sapiens OX=9606 GN=VDAC1 PE=1 SV=2	VDAC1	1	0.00141039	65.879	0.404054			1.47463	1.00332	1.11799	2.967
P21796	K	Voltage-dependent anion-selective channel protein 1 OS=Homo sapiens OX=9606 GN=VDAC1 PE=1 SV=2	VDAC1	1	0.00394037	67.507	1.06418	0.75282	1.183
P22061	K	Protein-L-isoaspartate(D-aspartate) O-methyltransferase OS=Homo sapiens OX=9606 GN=PCMT1 PE=1 SV=4	PCMT1	1	0.000121052	73.502		0.791493		1.06641	1.18975	0.952348	1.351
P22087	K	rRNA 2'-O-methyltransferase fibrillarin OS=Homo sapiens OX=9606 GN=FBL PE=1 SV=2	FBL	1	0.00363084	76.85	0.929576		1.11991	0.832147	1.11837		0.952	0.778761
P22102	K	Trifunctional purine biosynthetic protein adenosine-3 OS=Homo sapiens OX=9606 GN=GART PE=1 SV=1	GART	1	6.37448e-08	88.24				1.01131	1.045	0.943691
P22102	K	Trifunctional purine biosynthetic protein adenosine-3 OS=Homo sapiens OX=9606 GN=GART PE=1 SV=1	GART	1	0.0260623	61.48		0.890388			1.10961		1.246
P22234	K	Multifunctional protein ADE2 OS=Homo sapiens OX=9606 GN=PAICS PE=1 SV=3	PAICS	1	2.75399e-11	124.81	0.779125	0.684823	0.791729	1.52577		1.21855	1.825	0.0101021
P22234	K	Multifunctional protein ADE2 OS=Homo sapiens OX=9606 GN=PAICS PE=1 SV=3	PAICS	1	3.19249e-22	119.52	0.753489	0.779186	0.75905	1.22874	1.39734	1.0822	1.618	0.00307815
P22234	K	Multifunctional protein ADE2 OS=Homo sapiens OX=9606 GN=PAICS PE=1 SV=3	PAICS	1	0.000332699	77.358		0.923037		1.30196	0.734681	1.04033	1.111
P22234	K	Multifunctional protein ADE2 OS=Homo sapiens OX=9606 GN=PAICS PE=1 SV=3	PAICS	1	0.0272027	63.301				1
P22234	K	Multifunctional protein ADE2 OS=Homo sapiens OX=9606 GN=PAICS PE=1 SV=3	PAICS	1	9.40748e-09	79.235		0.572103		1.21078		1.21712	2.122
P22314	K	Ubiquitin-like modifier-activating enzyme 1 OS=Homo sapiens OX=9606 GN=UBA1 PE=1 SV=3	UBA1	1	0.00567303	84.368				0.929635	1.134	0.936366
P22392	K	Nucleoside diphosphate kinase B OS=Homo sapiens OX=9606 GN=NME2 PE=1 SV=1	NME2	1	1.76247e-07	71.219				1.17124	0.828755
P22626	K	Heterogeneous nuclear ribonucleoproteins A2/B1 OS=Homo sapiens OX=9606 GN=HNRNPA2B1 PE=1 SV=2	HNRNPA2B1	0.999996	0.000107583	65.173					1
P22676	K	Calretinin OS=Homo sapiens OX=9606 GN=CALB2 PE=2 SV=2	CALB2	1	0.0399222	41.025	1
P23193	K	Transcription elongation factor A protein 1 OS=Homo sapiens OX=9606 GN=TCEA1 PE=1 SV=2	TCEA1	1	0.0253578	63.212	0.322839			1.37278		1.30438	4.146
P23246	K	Splicing factor, proline- and glutamine-rich OS=Homo sapiens OX=9606 GN=SFPQ PE=1 SV=2	SFPQ	1	2.22112e-05	117.39	0.956361	0.940561		1.13861	0.964472		1.109	0.354219
P23246	K	Splicing factor, proline- and glutamine-rich OS=Homo sapiens OX=9606 GN=SFPQ PE=1 SV=2	SFPQ	1	0.00594641	69.905	0.858475	0.813272	0.893713	1.21502	1.21952		1.423	0.00211454
P23246	K	Splicing factor, proline- and glutamine-rich OS=Homo sapiens OX=9606 GN=SFPQ PE=1 SV=2	SFPQ	1	0.005621	43.168			1
P23246	K	Splicing factor, proline- and glutamine-rich OS=Homo sapiens OX=9606 GN=SFPQ PE=1 SV=2	SFPQ	1	7.65615e-05	73.502				1
P23246	K	Splicing factor, proline- and glutamine-rich OS=Homo sapiens OX=9606 GN=SFPQ PE=1 SV=2	SFPQ	1	0.000687548	74.269	1.09732	1.04104			0.952267	0.909373	0.871	0.0582869
P23284	K	Peptidyl-prolyl cis-trans isomerase B OS=Homo sapiens OX=9606 GN=PPIB PE=1 SV=2	PPIB	1	0.000471473	78.043			0.678298	1.11711	1.32213	0.882462	1.632
P23284	K	Peptidyl-prolyl cis-trans isomerase B OS=Homo sapiens OX=9606 GN=PPIB PE=1 SV=2	PPIB	1	0.000305385	51.829						1
P23396	K	40S ribosomal protein S3 OS=Homo sapiens OX=9606 GN=RPS3 PE=1 SV=2	RPS3	1	0.00724279	77.072	1.00304			0.996964			0.994
P23396	K	40S ribosomal protein S3 OS=Homo sapiens OX=9606 GN=RPS3 PE=1 SV=2	RPS3	1	0.0036102	59.645	0.69011	0.795026	0.893839	1.36843	1.18028	1.07231	1.522	0.0150901
P23396	K	40S ribosomal protein S3 OS=Homo sapiens OX=9606 GN=RPS3 PE=1 SV=2	RPS3	1	0.00494973	53.028		0.934323		1.06568			1.141
P23396	K	40S ribosomal protein S3 OS=Homo sapiens OX=9606 GN=RPS3 PE=1 SV=2	RPS3	1	0.0104946	58.426	0.97156	1.02844
P23511	K	Nuclear transcription factor Y subunit alpha OS=Homo sapiens OX=9606 GN=NFYA PE=1 SV=2	NFYA	1	0.000190014	96.311	0.490421	0.804632		1.29302	1.37801	1.03391	1.907	0.0535462
P23526	K	Adenosylhomocysteinase OS=Homo sapiens OX=9606 GN=AHCY PE=1 SV=4	AHCY	1	3.54643e-06	53.363	1
P23526	K	Adenosylhomocysteinase OS=Homo sapiens OX=9606 GN=AHCY PE=1 SV=4	AHCY	1	0.00024097	90.263	0.970745	0.797892	0.920769	1.17768	1.216	0.91692	1.231	0.129342
P23528	K	Cofilin-1 OS=Homo sapiens OX=9606 GN=CFL1 PE=1 SV=3	CFL1	1	1.49358e-07	121.8	0.934066	0.961602	0.961268	1.06949	1.10245	0.971115	1.1	0.0754929
P23528	K	Cofilin-1 OS=Homo sapiens OX=9606 GN=CFL1 PE=1 SV=3	CFL1	1	0.00205588	76.605	0.839408	0.741703	0.740108		1.52003	1.15875	1.731	0.0179435
P23528	K	Cofilin-1 OS=Homo sapiens OX=9606 GN=CFL1 PE=1 SV=3	CFL1	1	1.16575e-07	85.813	0.923268	0.834923	1.06303	0.980284	1.11326	1.08524	1.127	0.200137
P23528	K	Cofilin-1 OS=Homo sapiens OX=9606 GN=CFL1 PE=1 SV=3	CFL1	1	1.41815e-05	126.82	1.05432	1.0476	1.02822	0.94276	1.02949	0.897615	0.917	0.0962487
P23528	K	Cofilin-1 OS=Homo sapiens OX=9606 GN=CFL1 PE=1 SV=3	CFL1	1	3.45343e-07	83.061	0.8			1.1502		1.0498	1.375
P23528	K	Cofilin-1 OS=Homo sapiens OX=9606 GN=CFL1 PE=1 SV=3	CFL1	1	0.023313	53.517				1.3599	0.640104
P23528	K	Cofilin-1 OS=Homo sapiens OX=9606 GN=CFL1 PE=1 SV=3	CFL1	1	0.0114964	88.921	1.03691	0.963092
P23528	K	Cofilin-1 OS=Homo sapiens OX=9606 GN=CFL1 PE=1 SV=3	CFL1	1	0.0019768	90.308		0.776081	0.774868	1.04758	1.22857	1.1729	1.483	0.00769986
P23528	K	Cofilin-1 OS=Homo sapiens OX=9606 GN=CFL1 PE=1 SV=3	CFL1	1	0.000256212	83.775			1.03989	0.87414		1.08597	0.942
P23588	K	Eukaryotic translation initiation factor 4B OS=Homo sapiens OX=9606 GN=EIF4B PE=1 SV=2	EIF4B	1	3.42066e-14	93.772		1.04368	0.921064	1.05617		0.979084	1.036	0.667063
P23588	K	Eukaryotic translation initiation factor 4B OS=Homo sapiens OX=9606 GN=EIF4B PE=1 SV=2	EIF4B	1	0.00160342	117.18	0.702646	0.813234	0.926727	1.37131	1.11344	1.07265	1.456	0.0272038
P23588	K	Eukaryotic translation initiation factor 4B OS=Homo sapiens OX=9606 GN=EIF4B PE=1 SV=2	EIF4B	1	0.000284651	88.181		1.22891	1.2508	0.655657		0.864626	0.613	0.069305
P23588	K	Eukaryotic translation initiation factor 4B OS=Homo sapiens OX=9606 GN=EIF4B PE=1 SV=2	EIF4B	1	0.000819512	121.52	0.436064	0.511276	0.389162	1.61541	1.74215	1.30594	3.489	0.000437691
P29692	K	Elongation factor 1-delta OS=Homo sapiens OX=9606 GN=EEF1D PE=1 SV=5	EEF1D	0.99954	0.0194002	87.251		0.957671	1.04233
P24534	K	Elongation factor 1-beta OS=Homo sapiens OX=9606 GN=EEF1B2 PE=1 SV=3	EEF1B2	1	0.00272131	72.038	0.960408		0.759367	1.06379	1.21643		1.326	0.168074
P24928	K	DNA-directed RNA polymerase II subunit RPB1 OS=Homo sapiens OX=9606 GN=POLR2A PE=1 SV=2	POLR2A	1	0.00636553	47.915						1
P24941	K	Cyclin-dependent kinase 2 OS=Homo sapiens OX=9606 GN=CDK2 PE=1 SV=2	CDK2	1	0.0506841	49.325					1
P24941	K	Cyclin-dependent kinase 2 OS=Homo sapiens OX=9606 GN=CDK2 PE=1 SV=2	CDK2	1	9.28192e-05	67.887				0.95528	1.08631	0.958409
P25205	K	DNA replication licensing factor MCM3 OS=Homo sapiens OX=9606 GN=MCM3 PE=1 SV=3	MCM3	1	0.000578877	101.48	0.864987	0.719431		0.954011	1.19154	1.27004	1.437	0.0714708
P25398	K	40S ribosomal protein S12 OS=Homo sapiens OX=9606 GN=RPS12 PE=1 SV=3	RPS12	1	0.0120206	50.297					0.801453	1.19855
P25398	K	40S ribosomal protein S12 OS=Homo sapiens OX=9606 GN=RPS12 PE=1 SV=3	RPS12	1	2.83746e-05	106	0.898329	0.951876	1.07849	1.08886	1.0595	0.922948	1.049	0.554369
P25398	K	40S ribosomal protein S12 OS=Homo sapiens OX=9606 GN=RPS12 PE=1 SV=3	RPS12	1	0.00432965	52.863			1
P25440	K	Bromodomain-containing protein 2 OS=Homo sapiens OX=9606 GN=BRD2 PE=1 SV=2	BRD2	1	1.15406e-12	67.927		0.374776		1.51981		1.10541	3.502
P25440	K	Bromodomain-containing protein 2 OS=Homo sapiens OX=9606 GN=BRD2 PE=1 SV=2	BRD2	1	2.18803e-14	105.79				0.912503	1.43376	0.653733
P25490	K	Transcriptional repressor protein YY1 OS=Homo sapiens OX=9606 GN=YY1 PE=1 SV=2	YY1	1	2.68165e-25	113.66	0.554745	0.561741		1.11425	1.45365	1.31561	2.319	0.0036224
P25490	K	Transcriptional repressor protein YY1 OS=Homo sapiens OX=9606 GN=YY1 PE=1 SV=2	YY1	1	1.28961e-25	138.33			0.393261		1.30781	1.29893	3.314
P25490	K	Transcriptional repressor protein YY1 OS=Homo sapiens OX=9606 GN=YY1 PE=1 SV=2	YY1	1	0.0160604	53.028					1.14617	0.853833
P25705	K	ATP synthase subunit alpha, mitochondrial OS=Homo sapiens OX=9606 GN=ATP5F1A PE=1 SV=1	ATP5F1A	1	0.000492306	90.689	1.10214	1.19158	1.23926	0.924919	0.888465	0.653638	0.698	0.0324209
P25705	K	ATP synthase subunit alpha, mitochondrial OS=Homo sapiens OX=9606 GN=ATP5F1A PE=1 SV=1	ATP5F1A	1	0.00534483	65.156				1.29011		0.709886
P25786	K	Proteasome subunit alpha type-1 OS=Homo sapiens OX=9606 GN=PSMA1 PE=1 SV=1	PSMA1	1	2.69438e-07	115.05	1.01661	1.07787	0.886772	0.988094	1.08522	0.945429	1.013	0.851281
P25786	K	Proteasome subunit alpha type-1 OS=Homo sapiens OX=9606 GN=PSMA1 PE=1 SV=1	PSMA1	1	1.15978e-07	93.772	0.708921	0.691615	0.441335	1.5145	1.42605	1.21758	2.258	0.00760307
P25787	K	Proteasome subunit alpha type-2 OS=Homo sapiens OX=9606 GN=PSMA2 PE=1 SV=2	PSMA2	1	0.0311237	46.447					1
P25789	K	Proteasome subunit alpha type-4 OS=Homo sapiens OX=9606 GN=PSMA4 PE=1 SV=1	PSMA4	1	0.034773	50.834			1
P26038	K	Moesin OS=Homo sapiens OX=9606 GN=MSN PE=1 SV=3	MSN	1	0.0018147	44.82	0.64891	1.35109
P26038	K	Moesin OS=Homo sapiens OX=9606 GN=MSN PE=1 SV=3	MSN	1	0.00094277	117.39	0.854691	0.812776	0.79491	1.21394	1.27071	1.05298	1.437	0.00402195
P26038	K	Moesin OS=Homo sapiens OX=9606 GN=MSN PE=1 SV=3	MSN	1	0.00215975	67.507		0.76414	1.23586
P26358	K	DNA (cytosine-5)-methyltransferase 1 OS=Homo sapiens OX=9606 GN=DNMT1 PE=1 SV=2	DNMT1	1	0.0017133	118.06	0.859531	0.84465	0.943451	1.25766		1.0947	1.333	0.0246491
P26358	K	DNA (cytosine-5)-methyltransferase 1 OS=Homo sapiens OX=9606 GN=DNMT1 PE=1 SV=2	DNMT1	1	0.00485718	50.09		0.789445				1.21056	1.533
P26368	K	Splicing factor U2AF 65 kDa subunit OS=Homo sapiens OX=9606 GN=U2AF2 PE=1 SV=4	U2AF2	1	0.00333272	70.389		0.8574		1.26059		0.882008	1.249
P26373	K	60S ribosomal protein L13 OS=Homo sapiens OX=9606 GN=RPL13 PE=1 SV=4	RPL13	1	0.00451245	84.368	0.684097	0.707946		1.22735	1.34599	1.03462	1.728	0.0124789
P26447	K	Protein S100-A4 OS=Homo sapiens OX=9606 GN=S100A4 PE=1 SV=1	S100A4	1	0.000215813	125.98	0.697442	0.817856	0.793791	1.23917	1.26917	1.18257	1.598	0.000892794
P26447	K	Protein S100-A4 OS=Homo sapiens OX=9606 GN=S100A4 PE=1 SV=1	S100A4	1	0.0188263	67.464		1
P26447	K	Protein S100-A4 OS=Homo sapiens OX=9606 GN=S100A4 PE=1 SV=1	S100A4	1	0.00450369	83.438	1.02283	1.00193	0.905905			1.06933	1.095
P26447	K	Protein S100-A4 OS=Homo sapiens OX=9606 GN=S100A4 PE=1 SV=1	S100A4	1	8.09077e-05	66.485	0.615114	0.713825	0.688136	1.4603	1.43201	1.09061	1.975	0.00295773
P26599	K	Polypyrimidine tract-binding protein 1 OS=Homo sapiens OX=9606 GN=PTBP1 PE=1 SV=1	PTBP1	1	7.54915e-12	135.28	0.874912	0.664192		1.15031		1.31058	1.599	0.0888487
P26599	K	Polypyrimidine tract-binding protein 1 OS=Homo sapiens OX=9606 GN=PTBP1 PE=1 SV=1	PTBP1	1	5.99285e-07	126.29	0.604902	0.633099	0.633123	1.43763	1.48335	1.20789	2.207	0.000277088
P26599	K	Polypyrimidine tract-binding protein 1 OS=Homo sapiens OX=9606 GN=PTBP1 PE=1 SV=1	PTBP1	1	9.77005e-05	68.548	0.781477	0.866388	0.76351	1.29625	1.29238		1.61	0.00245188
P26639	K	Threonine--tRNA ligase 1, cytoplasmic OS=Homo sapiens OX=9606 GN=TARS1 PE=1 SV=3	TARS1	1	0.0427821	47.349				1
P26639	K	Threonine--tRNA ligase 1, cytoplasmic OS=Homo sapiens OX=9606 GN=TARS1 PE=1 SV=3	TARS1	1	8.85513e-26	135.5	0.672302	0.683135	0.613128	1.4163	1.43794	1.17719	2.048	0.00059996
P26640	K	Valine--tRNA ligase OS=Homo sapiens OX=9606 GN=VARS1 PE=1 SV=4	VARS1	0.999979	0.0133567	78.932				0.788739	1.21126
P26641	K	Elongation factor 1-gamma OS=Homo sapiens OX=9606 GN=EEF1G PE=1 SV=3	EEF1G	1	2.19562e-07	138.55	0.650881	0.718768	0.686601	1.35315	1.35619	1.23441	1.918	0.000103156
P26641	K	Elongation factor 1-gamma OS=Homo sapiens OX=9606 GN=EEF1G PE=1 SV=3	EEF1G	1	0.0044095	66.664				0.884822	1.09814	1.01703
P26641	K	Elongation factor 1-gamma OS=Homo sapiens OX=9606 GN=EEF1G PE=1 SV=3	EEF1G	1	0.00341868	82.716		0.947726	0.872439	1.19726	1.09025	0.892328	1.165	0.297786
P26641	K	Elongation factor 1-gamma OS=Homo sapiens OX=9606 GN=EEF1G PE=1 SV=3	EEF1G	1	4.86918e-05	96.946	0.576027	0.780141	0.692843	1.93025		1.02074	2.16	0.069895
P26641	K	Elongation factor 1-gamma OS=Homo sapiens OX=9606 GN=EEF1G PE=1 SV=3	EEF1G	1	0.00227424	102.46	0.629061	1.24362	0.626308	1.16403	1.32887	1.0081	1.401	0.185266
P26641	K	Elongation factor 1-gamma OS=Homo sapiens OX=9606 GN=EEF1G PE=1 SV=3	EEF1G	1	0.0268013	44.82				1
P26641	K	Elongation factor 1-gamma OS=Homo sapiens OX=9606 GN=EEF1G PE=1 SV=3	EEF1G	1	0.000378896	67.548	0.636289	0.903222	0.7818	1.2767	1.20483	1.19716	1.585	0.0105378
P26641	K	Elongation factor 1-gamma OS=Homo sapiens OX=9606 GN=EEF1G PE=1 SV=3	EEF1G	1	0.00400446	67.548			1.10303	0.896967			0.813
P27348	K	14-3-3 protein theta OS=Homo sapiens OX=9606 GN=YWHAQ PE=1 SV=1	YWHAQ	1	0.00588196	81.099	0.835555	0.950101	0.923581	1.17473	1.1503	0.965738	1.215	0.0587121
P63104	K	14-3-3 protein zeta/delta OS=Homo sapiens OX=9606 GN=YWHAZ PE=1 SV=1	YWHAZ	1	0.0022042	57.888	0.604065				1.39593		2.311
P27348	K	14-3-3 protein theta OS=Homo sapiens OX=9606 GN=YWHAQ PE=1 SV=1	YWHAQ	1	0.0463943	51.43			1
P27348	K	14-3-3 protein theta OS=Homo sapiens OX=9606 GN=YWHAQ PE=1 SV=1	YWHAQ	1	0.00379526	82.716				1.04864	1.02488	0.926477
P27348	K	14-3-3 protein theta OS=Homo sapiens OX=9606 GN=YWHAQ PE=1 SV=1	YWHAQ	1	6.38294e-11	136.84	0.685673	0.990959	0.930538		1.43328	0.959551	1.377	0.233129
P63104	K	14-3-3 protein zeta/delta OS=Homo sapiens OX=9606 GN=YWHAZ PE=1 SV=1	YWHAZ	1	0.0343203	56.89		1
Q9HBZ2	K	Aryl hydrocarbon receptor nuclear translocator 2 OS=Homo sapiens OX=9606 GN=ARNT2 PE=1 SV=2	ARNT2	1	0.0228493	47.561					1
P27635	K	60S ribosomal protein L10 OS=Homo sapiens OX=9606 GN=RPL10 PE=1 SV=4	RPL10	1	0.0380779	56.202					1
P27635	K	60S ribosomal protein L10 OS=Homo sapiens OX=9606 GN=RPL10 PE=1 SV=4	RPL10	1	0.00198501	85.813	0.966663		1.06337			0.969964	0.956
P27635	K	60S ribosomal protein L10 OS=Homo sapiens OX=9606 GN=RPL10 PE=1 SV=4	RPL10	1	0.00260068	54.27	0.83818			1.08913	1.07269		1.29
P27635	K	60S ribosomal protein L10 OS=Homo sapiens OX=9606 GN=RPL10 PE=1 SV=4	RPL10	1	1.77502e-07	86.243	0.95245	1.07161		1.08184		0.894099	0.976	0.832873
P27694	K	Replication protein A 70 kDa DNA-binding subunit OS=Homo sapiens OX=9606 GN=RPA1 PE=1 SV=2	RPA1	1	1.74258e-14	158.57	0.751297	0.790482	0.872659	1.2203	1.32196	1.04331	1.485	0.00881859
P27694	K	Replication protein A 70 kDa DNA-binding subunit OS=Homo sapiens OX=9606 GN=RPA1 PE=1 SV=2	RPA1	1	2.97617e-06	64.21	0.69122		0.726253	1.25951	1.32302		1.822	0.00336203
P27694	K	Replication protein A 70 kDa DNA-binding subunit OS=Homo sapiens OX=9606 GN=RPA1 PE=1 SV=2	RPA1	1	1.62983e-27	166.66	0.714866	0.76002	0.737489	1.29627	1.35128	1.14008	1.712	0.000586008
P27694	K	Replication protein A 70 kDa DNA-binding subunit OS=Homo sapiens OX=9606 GN=RPA1 PE=1 SV=2	RPA1	1	0.0365815	57.888				1
P27695	K	DNA-(apurinic or apyrimidinic site) lyase OS=Homo sapiens OX=9606 GN=APEX1 PE=1 SV=2	APEX1	1	1.55828e-17	138.71	0.885516	0.914289	0.981246	1.11446	1.12153	0.982956	1.157	0.0506257
P27708	K	CAD protein OS=Homo sapiens OX=9606 GN=CAD PE=1 SV=3	CAD	1	0.00190791	55.235			0.825204	1.34012	0.834672		1.318
P27797	K	Calreticulin OS=Homo sapiens OX=9606 GN=CALR PE=1 SV=1	CALR	1	0.015952	51.43					1
P27797	K	Calreticulin OS=Homo sapiens OX=9606 GN=CALR PE=1 SV=1	CALR	1	0.0221825	41.796				1
P27816	K	Microtubule-associated protein 4 OS=Homo sapiens OX=9606 GN=MAP4 PE=1 SV=3	MAP4	1	0.00417874	83.358	0.973721	0.849562	0.956333		1.23914	0.98124	1.198	0.18639
P27816	K	Microtubule-associated protein 4 OS=Homo sapiens OX=9606 GN=MAP4 PE=1 SV=3	MAP4	1	0.00772911	75.243		0.980487	0.862205		1.29328	0.86403	1.171	0.577583
P27816	K	Microtubule-associated protein 4 OS=Homo sapiens OX=9606 GN=MAP4 PE=1 SV=3	MAP4	1	0.00165869	81.163	0.934357		0.735343	1.1058	1.2317	0.992805	1.33	0.0958831
P27816	K	Microtubule-associated protein 4 OS=Homo sapiens OX=9606 GN=MAP4 PE=1 SV=3	MAP4	1	0.00224856	88.921	1.06686	0.764104			1.16903		1.277
P27816	K	Microtubule-associated protein 4 OS=Homo sapiens OX=9606 GN=MAP4 PE=1 SV=3	MAP4	1	0.000972459	69.327	0.807467	0.852126		1.34041			1.615
P27816	K	Microtubule-associated protein 4 OS=Homo sapiens OX=9606 GN=MAP4 PE=1 SV=3	MAP4	1	5.89402e-11	97.268	1.00472	0.518065	1.05837	1.16632	1.33198	0.920547	1.325	0.278921
P27816	K	Microtubule-associated protein 4 OS=Homo sapiens OX=9606 GN=MAP4 PE=1 SV=3	MAP4	1	1.49397e-15	121.71			0.671786	1.00899	1.37049	0.948733	1.651
P27816	K	Microtubule-associated protein 4 OS=Homo sapiens OX=9606 GN=MAP4 PE=1 SV=3	MAP4	1	0.00843433	60		1
P27816	K	Microtubule-associated protein 4 OS=Homo sapiens OX=9606 GN=MAP4 PE=1 SV=3	MAP4	0.991711	0.00809667	57.293					1
P27816	K	Microtubule-associated protein 4 OS=Homo sapiens OX=9606 GN=MAP4 PE=1 SV=3	MAP4	1	0.0308698	56.202			1
P27824	K	Calnexin OS=Homo sapiens OX=9606 GN=CANX PE=1 SV=2	CANX	1	1.68489e-06	109.47	0.837775	0.829699	1.03393		1.21306	1.08554	1.276	0.0924665
P27824	K	Calnexin OS=Homo sapiens OX=9606 GN=CANX PE=1 SV=2	CANX	1	0.0136249	57.888						1
P28340	K	DNA polymerase delta catalytic subunit OS=Homo sapiens OX=9606 GN=POLD1 PE=1 SV=2	POLD1	1	0.000337424	94.66					1.15707	0.842929
P28340	K	DNA polymerase delta catalytic subunit OS=Homo sapiens OX=9606 GN=POLD1 PE=1 SV=2	POLD1	1	0.000463551	86.838				1.4593	0.540695
P28347	K	Transcriptional enhancer factor TEF-1 OS=Homo sapiens OX=9606 GN=TEAD1 PE=1 SV=2	TEAD1	1	0.0356646	51.43				1
P28347	K	Transcriptional enhancer factor TEF-1 OS=Homo sapiens OX=9606 GN=TEAD1 PE=1 SV=2	TEAD1	1	0.0172926	58.916				1.00055		0.999453
P28702	K	Retinoic acid receptor RXR-beta OS=Homo sapiens OX=9606 GN=RXRB PE=1 SV=2	RXRB	1	0.0139756	72.042						1
P28715	K	DNA repair protein complementing XP-G cells OS=Homo sapiens OX=9606 GN=ERCC5 PE=1 SV=3	ERCC5	1	1.03533e-11	161.23			0.498887	1.1769	1.52965	0.794562	2.339
P28838	K	Cytosol aminopeptidase OS=Homo sapiens OX=9606 GN=LAP3 PE=1 SV=3	LAP3	1	0.000364839	62.398	0.408024		1.59198
P29034	K	Protein S100-A2 OS=Homo sapiens OX=9606 GN=S100A2 PE=1 SV=3	S100A2	1	0.00785911	72.365				1
P29083	K	General transcription factor IIE subunit 1 OS=Homo sapiens OX=9606 GN=GTF2E1 PE=1 SV=2	GTF2E1	1	0.00143118	79.809	0.583866	0.7453	0.835501	1.38402	1.23666	1.21465	1.772	0.00684123
P29084	K	Transcription initiation factor IIE subunit beta OS=Homo sapiens OX=9606 GN=GTF2E2 PE=1 SV=1	GTF2E2	1	0.000353899	97.594						1
P29084	K	Transcription initiation factor IIE subunit beta OS=Homo sapiens OX=9606 GN=GTF2E2 PE=1 SV=1	GTF2E2	1	0.00638499	74.269		0.569232			1.43077		2.514
P29084	K	Transcription initiation factor IIE subunit beta OS=Homo sapiens OX=9606 GN=GTF2E2 PE=1 SV=1	GTF2E2	1	0.000762474	57.003				1.12663	0.971236	0.902134
P29084	K	Transcription initiation factor IIE subunit beta OS=Homo sapiens OX=9606 GN=GTF2E2 PE=1 SV=1	GTF2E2	1	0.00571371	92.319				1.1226		0.877395
P29353	K	SHC-transforming protein 1 OS=Homo sapiens OX=9606 GN=SHC1 PE=1 SV=4	SHC1	1	0.00839016	60.547				1.0883		0.911696
P29373	K	Cellular retinoic acid-binding protein 2 OS=Homo sapiens OX=9606 GN=CRABP2 PE=1 SV=2	CRABP2	1	0.000595992	112.8	0.891965	0.908529	0.964911	1.05304	1.27981	0.901746	1.17	0.230594
P29401	K	Transketolase OS=Homo sapiens OX=9606 GN=TKT PE=1 SV=3	TKT	1	2.47645e-05	81.48					1
P29401	K	Transketolase OS=Homo sapiens OX=9606 GN=TKT PE=1 SV=3	TKT	1	0.000971629	82.716	0.909835	0.769609	0.93317	1.14253	1.38438	0.860476	1.297	0.180067
P29401	K	Transketolase OS=Homo sapiens OX=9606 GN=TKT PE=1 SV=3	TKT	1	0.00129508	79.795			1.17921		0.820792		0.696
P29401	K	Transketolase OS=Homo sapiens OX=9606 GN=TKT PE=1 SV=3	TKT	1	0.00589538	76.605		0.885827	0.882744		1.23143		1.393
P29401	K	Transketolase OS=Homo sapiens OX=9606 GN=TKT PE=1 SV=3	TKT	1	0.0026942	92.428	0.970936	0.932629	1.09644
P29401	K	Transketolase OS=Homo sapiens OX=9606 GN=TKT PE=1 SV=3	TKT	1	0.00209324	67.548	0.660436	0.84004		1.49952			1.999
P29401	K	Transketolase OS=Homo sapiens OX=9606 GN=TKT PE=1 SV=3	TKT	1	0.00921675	62.969		1
P29692	K	Elongation factor 1-delta OS=Homo sapiens OX=9606 GN=EEF1D PE=1 SV=5	EEF1D	1	1.12159e-14	60.055				1.0621	1.23067	0.707227
P29692	K	Elongation factor 1-delta OS=Homo sapiens OX=9606 GN=EEF1D PE=1 SV=5	EEF1D	1	0.0156094	46.447		1
P29692	K	Elongation factor 1-delta OS=Homo sapiens OX=9606 GN=EEF1D PE=1 SV=5	EEF1D	1	7.14448e-05	90.306	0.338142		1.2925	1.5547		0.814657	1.453	0.548894
P30041	K	Peroxiredoxin-6 OS=Homo sapiens OX=9606 GN=PRDX6 PE=1 SV=3	PRDX6	1	0.0473718	53.679	1
P30041	K	Peroxiredoxin-6 OS=Homo sapiens OX=9606 GN=PRDX6 PE=1 SV=3	PRDX6	1	7.95542e-08	113.46	0.91432	0.846706	0.659669	1.25587	1.03005	1.29338	1.479	0.0313957
P30041	K	Peroxiredoxin-6 OS=Homo sapiens OX=9606 GN=PRDX6 PE=1 SV=3	PRDX6	1	2.23163e-09	106.11		0.945384	0.791976		1.34451	0.918131	1.302	0.356482
P30041	K	Peroxiredoxin-6 OS=Homo sapiens OX=9606 GN=PRDX6 PE=1 SV=3	PRDX6	1	0.00188084	60.892		0.221435	0.955847		1.82272		3.096
P30046	K	D-dopachrome decarboxylase OS=Homo sapiens OX=9606 GN=DDT PE=1 SV=3	DDT	1	2.27971e-16	128.97		0.87871	0.746347	1.08705	1.29889	0.989005	1.385	0.0743749
P30050	K	60S ribosomal protein L12 OS=Homo sapiens OX=9606 GN=RPL12 PE=1 SV=1	RPL12	1	0.00376543	63.397			0.55111	1.05977	1.36221	1.02691	2.086
P30101	K	Protein disulfide-isomerase A3 OS=Homo sapiens OX=9606 GN=PDIA3 PE=1 SV=4	PDIA3	1	0.04061	43.734				1
P30101	K	Protein disulfide-isomerase A3 OS=Homo sapiens OX=9606 GN=PDIA3 PE=1 SV=4	PDIA3	1	0.00174601	76.85			0.734522	0.840281	1.44809	0.977109	1.482
P30153	K	Serine/threonine-protein phosphatase 2A 65 kDa regulatory subunit A alpha isoform OS=Homo sapiens OX=9606 GN=PPP2R1A PE=1 SV=4	PPP2R1A	1	3.70189e-05	66.619		1.20132		1.1982	0.88966	0.71082	0.777
P30291	K	Wee1-like protein kinase OS=Homo sapiens OX=9606 GN=WEE1 PE=1 SV=2	WEE1	1	0.00175642	72.042					1
P30520	K	Adenylosuccinate synthetase isozyme 2 OS=Homo sapiens OX=9606 GN=ADSS2 PE=1 SV=3	ADSS2	1	0.0219487	46.068	0.980359				1.01964		1.04
Q9UDT6	K	CAP-Gly domain-containing linker protein 2 OS=Homo sapiens OX=9606 GN=CLIP2 PE=1 SV=1	CLIP2	1	3.53865e-06	102.03			1.02804	1.29383	0.678129		0.959
P31270	K	Homeobox protein Hox-A11 OS=Homo sapiens OX=9606 GN=HOXA11 PE=2 SV=2	HOXA11	1	0.00251731	51.531					1
P31323	K	cAMP-dependent protein kinase type II-beta regulatory subunit OS=Homo sapiens OX=9606 GN=PRKAR2B PE=1 SV=3	PRKAR2B	1	0.011178	41.796		1
P31327	K	Carbamoyl-phosphate synthase [ammonia], mitochondrial OS=Homo sapiens OX=9606 GN=CPS1 PE=1 SV=2	CPS1	1	0.00459235	64.064		1
P31327	K	Carbamoyl-phosphate synthase [ammonia], mitochondrial OS=Homo sapiens OX=9606 GN=CPS1 PE=1 SV=2	CPS1	1	0.0168622	43.613	1
P31350	K	Ribonucleoside-diphosphate reductase subunit M2 OS=Homo sapiens OX=9606 GN=RRM2 PE=1 SV=1	RRM2	1	0.0366006	53.878					1
P31350	K	Ribonucleoside-diphosphate reductase subunit M2 OS=Homo sapiens OX=9606 GN=RRM2 PE=1 SV=1	RRM2	1	0.0380187	53.878		0.725994				1.27401	1.755
P31483	K	Nucleolysin TIA-1 isoform p40 OS=Homo sapiens OX=9606 GN=TIA1 PE=1 SV=3	TIA1	1	0.017229	47.57					1
P31943	K	Heterogeneous nuclear ribonucleoprotein H OS=Homo sapiens OX=9606 GN=HNRNPH1 PE=1 SV=4	HNRNPH1	1	0.000726814	127.95	0.510171	0.590709	0.625998	1.47179	1.55663	1.2447	2.474	0.000565301
P63104	K	14-3-3 protein zeta/delta OS=Homo sapiens OX=9606 GN=YWHAZ PE=1 SV=1	YWHAZ	1	4.48794e-42	198.33	0.628872	0.93303	0.716297	1.19718	1.39239	1.13223	1.634	0.0189744
P31946	K	14-3-3 protein beta/alpha OS=Homo sapiens OX=9606 GN=YWHAB PE=1 SV=3	YWHAB	1	0.00333428	72.922	1.24288			0.757116			0.609
P31947	K	14-3-3 protein sigma OS=Homo sapiens OX=9606 GN=SFN PE=1 SV=1	SFN	1	0.00587459	42.941	1
P31948	K	Stress-induced-phosphoprotein 1 OS=Homo sapiens OX=9606 GN=STIP1 PE=1 SV=1	STIP1	1	0.00215728	40.224		0.548284		1.45172			2.648
P31948	K	Stress-induced-phosphoprotein 1 OS=Homo sapiens OX=9606 GN=STIP1 PE=1 SV=1	STIP1	1	0.00155346	67.881			0.671508	1.06339	1.26117	1.00394	1.652
P31948	K	Stress-induced-phosphoprotein 1 OS=Homo sapiens OX=9606 GN=STIP1 PE=1 SV=1	STIP1	1	0.000355431	66.485	0.617854	0.908148		1.42868		1.04532	1.621	0.187105
P31948	K	Stress-induced-phosphoprotein 1 OS=Homo sapiens OX=9606 GN=STIP1 PE=1 SV=1	STIP1	1	0.000285294	125.98		1.28631	1.19619	0.873363	0.89384	0.750301	0.676	0.0138909
P31949	K	Protein S100-A11 OS=Homo sapiens OX=9606 GN=S100A11 PE=1 SV=2	S100A11	1	0.000253798	87.895	0.764278	0.886434	0.969154	1.1433	1.19783	1.039	1.29	0.0333653
P31949	K	Protein S100-A11 OS=Homo sapiens OX=9606 GN=S100A11 PE=1 SV=2	S100A11	1	2.50458e-14	159.11	0.864755	0.892161	1.01389	1.10059	1.13683	0.991769	1.165	0.0733519
P31949	K	Protein S100-A11 OS=Homo sapiens OX=9606 GN=S100A11 PE=1 SV=2	S100A11	1	0.000925165	78.864	0.841361	0.917657	0.877505	1.15621	1.20726		1.345	0.0037885
P32119	K	Peroxiredoxin-2 OS=Homo sapiens OX=9606 GN=PRDX2 PE=1 SV=5	PRDX2	1	0.0333403	53.679					1
P32119	K	Peroxiredoxin-2 OS=Homo sapiens OX=9606 GN=PRDX2 PE=1 SV=5	PRDX2	1	0.00103501	69.915				0.93126	1.06874
P32969	K	60S ribosomal protein L9 OS=Homo sapiens OX=9606 GN=RPL9 PE=1 SV=1	RPL9	1	0.000111696	66.953				0.917504	1.0825
P32969	K	60S ribosomal protein L9 OS=Homo sapiens OX=9606 GN=RPL9 PE=1 SV=1	RPL9	1	0.0033425	87.251		0.753131			1.2786	0.968271	1.492
P32969	K	60S ribosomal protein L9 OS=Homo sapiens OX=9606 GN=RPL9 PE=1 SV=1	RPL9	1	0.0193058	42.061			1
P32969	K	60S ribosomal protein L9 OS=Homo sapiens OX=9606 GN=RPL9 PE=1 SV=1	RPL9	1	0.00390923	61.48			0.610024	1.11229	1.27768		1.959
P33176	K	Kinesin-1 heavy chain OS=Homo sapiens OX=9606 GN=KIF5B PE=1 SV=1	KIF5B	1	0.000728528	55.354		1
P33552	K	Cyclin-dependent kinases regulatory subunit 2 OS=Homo sapiens OX=9606 GN=CKS2 PE=1 SV=1	CKS2	1	0.00824113	84.368					1.28154	0.718463
Q5QNW6	K	Histone H2B type 2-F OS=Homo sapiens OX=9606 GN=H2BC18 PE=1 SV=3	H2BC18	1	0.0168624	50.297			1
Q5QNW6	K	Histone H2B type 2-F OS=Homo sapiens OX=9606 GN=H2BC18 PE=1 SV=3	H2BC18	1	9.05862e-12	169.81	0.999279	0.927985	1.06135	0.862669	1.09287	1.05585	1.008	0.965974
Q5QNW6	K	Histone H2B type 2-F OS=Homo sapiens OX=9606 GN=H2BC18 PE=1 SV=3	H2BC18	1	0.00221294	101.47	0.904421	0.803509	1.08983	0.817343	1.1409	1.244	1.145	0.459961
Q5QNW6	K	Histone H2B type 2-F OS=Homo sapiens OX=9606 GN=H2BC18 PE=1 SV=3	H2BC18	1	3.77906e-07	80.379	0.517802		0.527787	1.62725		1.32716	2.826	0.00966791
Q99877	K	Histone H2B type 1-N OS=Homo sapiens OX=9606 GN=H2BC15 PE=1 SV=3	H2BC15	1	0.00126174	113.46	0.865333	0.910267	0.902173	1.16299	1.18805	0.971191	1.241	0.0322739
Q5QNW6	K	Histone H2B type 2-F OS=Homo sapiens OX=9606 GN=H2BC18 PE=1 SV=3	H2BC18	1	9.69016e-09	110.58	0.600571		0.859442	1.26177	1.24696	1.03126	1.616	0.0527119
P34897	K	Serine hydroxymethyltransferase, mitochondrial OS=Homo sapiens OX=9606 GN=SHMT2 PE=1 SV=3	SHMT2	1	0.0026098	62.705				1
P34932	K	Heat shock 70 kDa protein 4 OS=Homo sapiens OX=9606 GN=HSPA4 PE=1 SV=4	HSPA4	1	5.23046e-09	104.49		0.866943	1.17564		0.95742		0.937
P34932	K	Heat shock 70 kDa protein 4 OS=Homo sapiens OX=9606 GN=HSPA4 PE=1 SV=4	HSPA4	1	0.00123573	66.485					1
P34932	K	Heat shock 70 kDa protein 4 OS=Homo sapiens OX=9606 GN=HSPA4 PE=1 SV=4	HSPA4	1	0.00143998	83.623	0.992296	0.80789	0.949877	1.1537	1.1495	0.946742	1.182	0.139024
P34932	K	Heat shock 70 kDa protein 4 OS=Homo sapiens OX=9606 GN=HSPA4 PE=1 SV=4	HSPA4	1	0.0445338	57.293						1
P34932	K	Heat shock 70 kDa protein 4 OS=Homo sapiens OX=9606 GN=HSPA4 PE=1 SV=4	HSPA4	1	1.1976e-11	98.167		0.743705		1.25793	1.14154	0.85682	1.459
P34932	K	Heat shock 70 kDa protein 4 OS=Homo sapiens OX=9606 GN=HSPA4 PE=1 SV=4	HSPA4	1	3.95131e-06	58.539				1
P34932	K	Heat shock 70 kDa protein 4 OS=Homo sapiens OX=9606 GN=HSPA4 PE=1 SV=4	HSPA4	1	0.00199082	71.219	0.91675		0.998134	1.08512			1.133
P35232	K	Prohibitin OS=Homo sapiens OX=9606 GN=PHB PE=1 SV=1	PHB	1	1.67315e-06	90.142	0.984089		0.716875	1.07372	1.20407	1.02125	1.293	0.139844
P35232	K	Prohibitin OS=Homo sapiens OX=9606 GN=PHB PE=1 SV=1	PHB	1	0.00291225	48.701				1.33116		0.66884
P35249	K	Replication factor C subunit 4 OS=Homo sapiens OX=9606 GN=RFC4 PE=1 SV=2	RFC4	1	0.00360728	50.09					1
P35249	K	Replication factor C subunit 4 OS=Homo sapiens OX=9606 GN=RFC4 PE=1 SV=2	RFC4	0.999901	0.000764394	74.524	0.67618			1.14226	1.18962	0.991939	1.639
P35251	K	Replication factor C subunit 1 OS=Homo sapiens OX=9606 GN=RFC1 PE=1 SV=4	RFC1	1	0.00532313	81.163			0.38595	1.33182		1.28223	3.387
P35251	K	Replication factor C subunit 1 OS=Homo sapiens OX=9606 GN=RFC1 PE=1 SV=4	RFC1	1	0.00685606	60.547				0.998362	1.34518	0.656458
P35268	K	60S ribosomal protein L22 OS=Homo sapiens OX=9606 GN=RPL22 PE=1 SV=2	RPL22	1	0.00598105	56.202	1.13103	0.86897
P35268	K	60S ribosomal protein L22 OS=Homo sapiens OX=9606 GN=RPL22 PE=1 SV=2	RPL22	1	0.0420111	64.547		1
P35268	K	60S ribosomal protein L22 OS=Homo sapiens OX=9606 GN=RPL22 PE=1 SV=2	RPL22	1	6.06458e-05	89.382		1.2817	1.00049	1.03617		0.681634	0.753	0.345041
P35268	K	60S ribosomal protein L22 OS=Homo sapiens OX=9606 GN=RPL22 PE=1 SV=2	RPL22	1	1.40514e-14	131.06	0.688385	0.867576		1.23809		1.20595	1.571	0.0589248
P35268	K	60S ribosomal protein L22 OS=Homo sapiens OX=9606 GN=RPL22 PE=1 SV=2	RPL22	1	0.00206703	51.454			1.41875		0.58125		0.41
P35269	K	General transcription factor IIF subunit 1 OS=Homo sapiens OX=9606 GN=GTF2F1 PE=1 SV=2	GTF2F1	1	2.36121e-10	166.66	0.822642	0.880425	0.854101	1.26166	1.2078	0.973364	1.346	0.0242188
P35269	K	General transcription factor IIF subunit 1 OS=Homo sapiens OX=9606 GN=GTF2F1 PE=1 SV=2	GTF2F1	1	0.0159134	44.42				1.07766		0.92234
P35269	K	General transcription factor IIF subunit 1 OS=Homo sapiens OX=9606 GN=GTF2F1 PE=1 SV=2	GTF2F1	1	0.0161005	56.091				0.989351	1.14108	0.869572
P35269	K	General transcription factor IIF subunit 1 OS=Homo sapiens OX=9606 GN=GTF2F1 PE=1 SV=2	GTF2F1	1	0.00278243	67.464	0.706425	0.678951	0.769413	1.38535	1.37179	1.08807	1.784	0.00274136
P35579	K	Myosin-9 OS=Homo sapiens OX=9606 GN=MYH9 PE=1 SV=4	MYH9	1	0.0121952	82.716	1
P35579	K	Myosin-9 OS=Homo sapiens OX=9606 GN=MYH9 PE=1 SV=4	MYH9	1	0.00535234	78.816				1.042	0.958002
P35579	K	Myosin-9 OS=Homo sapiens OX=9606 GN=MYH9 PE=1 SV=4	MYH9	1	0.00457745	69.276			0.718596			1.2814	1.783
P35579	K	Myosin-9 OS=Homo sapiens OX=9606 GN=MYH9 PE=1 SV=4	MYH9	1	0.000260873	88.734				1.25954	1.10094	0.639513
P35579	K	Myosin-9 OS=Homo sapiens OX=9606 GN=MYH9 PE=1 SV=4	MYH9	1	0.00529833	63.397	1
P35610	K	Sterol O-acyltransferase 1 OS=Homo sapiens OX=9606 GN=SOAT1 PE=1 SV=3	SOAT1	1	0.000404716	119.07	0.65178	0.632452	0.676341	1.33994	1.40408	1.29541	2.06	1.84752e-05
P35637	K	RNA-binding protein FUS OS=Homo sapiens OX=9606 GN=FUS PE=1 SV=1	FUS	1	1.18255e-15	110.91		0.627575	0.471537	1.52484	1.42107	0.954976	2.366	0.0291669
P35637	K	RNA-binding protein FUS OS=Homo sapiens OX=9606 GN=FUS PE=1 SV=1	FUS	1	0.00219217	58.889	0.72078	0.731404	0.87261	1.31618	1.218	1.14102	1.581	0.00340657
P35637	K	RNA-binding protein FUS OS=Homo sapiens OX=9606 GN=FUS PE=1 SV=1	FUS	1	2.65356e-10	133.68	0.674709	0.753078	0.921912	1.22919	1.42111		1.692	0.0263253
P35637	K	RNA-binding protein FUS OS=Homo sapiens OX=9606 GN=FUS PE=1 SV=1	FUS	1	1.12228e-09	123.92	0.610697	0.59341	0.618755	1.43043	1.50569	1.24101	2.292	0.000152236
P35637	K	RNA-binding protein FUS OS=Homo sapiens OX=9606 GN=FUS PE=1 SV=1	FUS	1	0.00151766	50.314				1
P35637	K	RNA-binding protein FUS OS=Homo sapiens OX=9606 GN=FUS PE=1 SV=1	FUS	1	0.00400851	79.059	0.645828	0.658574	0.74061	1.38941	1.33929	1.22629	1.934	0.000308761
P35659	K	Protein DEK OS=Homo sapiens OX=9606 GN=DEK PE=1 SV=1	DEK	1	0.00411772	94.806			0.556262	1.17015	1.19153	1.08206	2.064
P35659	K	Protein DEK OS=Homo sapiens OX=9606 GN=DEK PE=1 SV=1	DEK	1	0.0134868	62.969		1
P35749	K	Myosin-11 OS=Homo sapiens OX=9606 GN=MYH11 PE=1 SV=3	MYH11	1	0.0092062	74.486				0.9559		1.0441
P35998	K	26S proteasome regulatory subunit 7 OS=Homo sapiens OX=9606 GN=PSMC2 PE=1 SV=3	PSMC2	1	0.000115642	121.31				1.10361	1.01401	0.882375
P36405	K	ADP-ribosylation factor-like protein 3 OS=Homo sapiens OX=9606 GN=ARL3 PE=1 SV=2	ARL3	1	0.001575	90.142	0.864238	0.886006		1.07992	1.20229	0.967545	1.238	0.0824101
P36578	K	60S ribosomal protein L4 OS=Homo sapiens OX=9606 GN=RPL4 PE=1 SV=5	RPL4	1	1.10684e-05	81.48	0.884724	0.585055			1.53022		2.082
P36873	K	Serine/threonine-protein phosphatase PP1-gamma catalytic subunit OS=Homo sapiens OX=9606 GN=PPP1CC PE=1 SV=1	PPP1CC	1	0.00189051	117.39	0.538979	0.608905		1.31712	1.34441	1.19058	2.237	0.00120838
P37108	K	Signal recognition particle 14 kDa protein OS=Homo sapiens OX=9606 GN=SRP14 PE=1 SV=2	SRP14	1	4.1411e-59	218.12	0.65436	0.720498	0.775764	1.31125	1.36684	1.1713	1.79	0.00099129
P37108	K	Signal recognition particle 14 kDa protein OS=Homo sapiens OX=9606 GN=SRP14 PE=1 SV=2	SRP14	1	8.68268e-10	62.65		0.327749		1.67225			5.102
P37802	K	Transgelin-2 OS=Homo sapiens OX=9606 GN=TAGLN2 PE=1 SV=3	TAGLN2	1	2.41657e-22	188.98	0.824409	0.873679	0.855585	1.18753	1.22258	1.03622	1.35	0.0051992
P37802	K	Transgelin-2 OS=Homo sapiens OX=9606 GN=TAGLN2 PE=1 SV=3	TAGLN2	1	0.00243971	92.732	0.643449	0.7912	0.734875	1.13697	1.54918	1.14432	1.766	0.00909175
P37802	K	Transgelin-2 OS=Homo sapiens OX=9606 GN=TAGLN2 PE=1 SV=3	TAGLN2	1	8.53567e-11	125.52			0.538588	1.34517	1.26361	0.852635	2.142
P37837	K	Transaldolase OS=Homo sapiens OX=9606 GN=TALDO1 PE=1 SV=2	TALDO1	1	0.00623313	44.045					1
P37837	K	Transaldolase OS=Homo sapiens OX=9606 GN=TALDO1 PE=1 SV=2	TALDO1	1	0.0217828	63.301				1.08065		0.919348
P38159	K	RNA-binding motif protein, X chromosome OS=Homo sapiens OX=9606 GN=RBMX PE=1 SV=3	RBMX	1	0.00624019	61.48			1
P38159	K	RNA-binding motif protein, X chromosome OS=Homo sapiens OX=9606 GN=RBMX PE=1 SV=3	RBMX	1	3.69279e-09	117.21	0.811065		0.812322	1.30273		1.07389	1.464	0.0599573
P38159	K	RNA-binding motif protein, X chromosome OS=Homo sapiens OX=9606 GN=RBMX PE=1 SV=3	RBMX	1	0.0142992	79.833		0.501271		1.18313	1.28011	1.03549	2.327
P38432	K	Coilin OS=Homo sapiens OX=9606 GN=COIL PE=1 SV=1	COIL	1	0.0106393	58.889				1
P38432	K	Coilin OS=Homo sapiens OX=9606 GN=COIL PE=1 SV=1	COIL	1	3.54865e-07	99.34	0.778789	0.507421			1.52355	1.19024	2.11	0.0911445
P38432	K	Coilin OS=Homo sapiens OX=9606 GN=COIL PE=1 SV=1	COIL	1	0.000310762	87.942	0.51881		0.944836	1.25261	1.17276	1.11099	1.611	0.106827
P38646	K	Stress-70 protein, mitochondrial OS=Homo sapiens OX=9606 GN=HSPA9 PE=1 SV=2	HSPA9	1	2.48264e-05	64.266				1
P38646	K	Stress-70 protein, mitochondrial OS=Homo sapiens OX=9606 GN=HSPA9 PE=1 SV=2	HSPA9	1	0.0372015	42.835					1
P38646	K	Stress-70 protein, mitochondrial OS=Homo sapiens OX=9606 GN=HSPA9 PE=1 SV=2	HSPA9	1	0.00226352	53.517		0.866687		1.13331			1.308
P38646	K	Stress-70 protein, mitochondrial OS=Homo sapiens OX=9606 GN=HSPA9 PE=1 SV=2	HSPA9	1	0.0046131	55.782				1
P60842	K	Eukaryotic initiation factor 4A-I OS=Homo sapiens OX=9606 GN=EIF4A1 PE=1 SV=1	EIF4A1	1	0.00015962	62.454		1
P38919	K	Eukaryotic initiation factor 4A-III OS=Homo sapiens OX=9606 GN=EIF4A3 PE=1 SV=4	EIF4A3	1	2.98953e-06	70.806		0.695041	0.674746	1.22079	1.34716	1.06226	1.767	0.00809199
P60842	K	Eukaryotic initiation factor 4A-I OS=Homo sapiens OX=9606 GN=EIF4A1 PE=1 SV=1	EIF4A1	1	0.00986728	59.645			0.91945			1.08055	1.175
P38919	K	Eukaryotic initiation factor 4A-III OS=Homo sapiens OX=9606 GN=EIF4A3 PE=1 SV=4	EIF4A3	1	0.00367114	85.716	1
P39019	K	40S ribosomal protein S19 OS=Homo sapiens OX=9606 GN=RPS19 PE=1 SV=2	RPS19	1	0.00186648	44.82						1
P39019	K	40S ribosomal protein S19 OS=Homo sapiens OX=9606 GN=RPS19 PE=1 SV=2	RPS19	1	0.025303	46.447		1
P39023	K	60S ribosomal protein L3 OS=Homo sapiens OX=9606 GN=RPL3 PE=1 SV=2	RPL3	1	0.0104256	51.456	1
P39023	K	60S ribosomal protein L3 OS=Homo sapiens OX=9606 GN=RPL3 PE=1 SV=2	RPL3	1	0.0109542	65.404				0.551201	1.4488
P39023	K	60S ribosomal protein L3 OS=Homo sapiens OX=9606 GN=RPL3 PE=1 SV=2	RPL3	1	0.00150989	64.266	0.922403		0.779135	1.05799	1.24047		1.351	0.12185
P39023	K	60S ribosomal protein L3 OS=Homo sapiens OX=9606 GN=RPL3 PE=1 SV=2	RPL3	1	0.0192677	40.386					1
P39023	K	60S ribosomal protein L3 OS=Homo sapiens OX=9606 GN=RPL3 PE=1 SV=2	RPL3	1	3.50166e-06	118.91	0.776947	0.919406	1.02509	1.13502	1.2079	0.935636	1.205	0.168774
P39023	K	60S ribosomal protein L3 OS=Homo sapiens OX=9606 GN=RPL3 PE=1 SV=2	RPL3	1	0.0155152	46.447				1
P39023	K	60S ribosomal protein L3 OS=Homo sapiens OX=9606 GN=RPL3 PE=1 SV=2	RPL3	1	0.0326162	67.881						1
P39023	K	60S ribosomal protein L3 OS=Homo sapiens OX=9606 GN=RPL3 PE=1 SV=2	RPL3	1	0.000128719	100.84	0.720421	0.900083	0.722785	1.27199	1.28606	1.09866	1.561	0.00745115
P39023	K	60S ribosomal protein L3 OS=Homo sapiens OX=9606 GN=RPL3 PE=1 SV=2	RPL3	1	9.17234e-06	99.855	0.876029	1.04923	1.08818	1.03717	1.07128	0.878098	0.991	0.93187
P39023	K	60S ribosomal protein L3 OS=Homo sapiens OX=9606 GN=RPL3 PE=1 SV=2	RPL3	0.999999	0.045482	61.48				1
P39023	K	60S ribosomal protein L3 OS=Homo sapiens OX=9606 GN=RPL3 PE=1 SV=2	RPL3	1	0.00100008	113.85	0.973966	0.929209	1.14928	1.0309	1.02092	0.89573	0.966	0.698796
P39023	K	60S ribosomal protein L3 OS=Homo sapiens OX=9606 GN=RPL3 PE=1 SV=2	RPL3	1	3.51317e-16	115.79	0.590806	0.90946	1.00149	1.12765	1.34352	1.02707	1.398	0.121192
P39023	K	60S ribosomal protein L3 OS=Homo sapiens OX=9606 GN=RPL3 PE=1 SV=2	RPL3	1	0.00499368	102.46	0.882141	0.911667	0.954106	1.25139	1.08219	0.918508	1.183	0.155563
P39687	K	Acidic leucine-rich nuclear phosphoprotein 32 family member A OS=Homo sapiens OX=9606 GN=ANP32A PE=1 SV=1	ANP32A	1	1.01492e-51	195.3	1.37306	1.2575	1.19604	0.637927	0.743112	0.79236	0.568	0.00170387
P39748	K	Flap endonuclease 1 OS=Homo sapiens OX=9606 GN=FEN1 PE=1 SV=1	FEN1	1	0.0007983	56.202	0.368723			1.16527	1.28212	1.18389	3.283
P39748	K	Flap endonuclease 1 OS=Homo sapiens OX=9606 GN=FEN1 PE=1 SV=1	FEN1	1	2.48905e-16	128.68	0.555997	0.585673	0.67741	1.46616	1.63396	1.0808	2.298	0.0039136
P39748	K	Flap endonuclease 1 OS=Homo sapiens OX=9606 GN=FEN1 PE=1 SV=1	FEN1	1	0.00591846	67.881			0.502867		1.49713		2.977
P39748	K	Flap endonuclease 1 OS=Homo sapiens OX=9606 GN=FEN1 PE=1 SV=1	FEN1	1	0.0199141	60.709					1.12531	0.874689
P39748	K	Flap endonuclease 1 OS=Homo sapiens OX=9606 GN=FEN1 PE=1 SV=1	FEN1	1	0.00849616	72.492		0.78672	0.711097	1.20256	1.28486	1.01477	1.559	0.0207075
P39880	K	Homeobox protein cut-like 1 OS=Homo sapiens OX=9606 GN=CUX1 PE=1 SV=3	CUX1	1	0.0115766	50.297						1
P39880	K	Homeobox protein cut-like 1 OS=Homo sapiens OX=9606 GN=CUX1 PE=1 SV=3	CUX1	1	0.00395057	69.905					1
P39880	K	Homeobox protein cut-like 1 OS=Homo sapiens OX=9606 GN=CUX1 PE=1 SV=3	CUX1	0.999991	0.00286673	81.163				1.08135	1.09606	0.82259
P40227	K	T-complex protein 1 subunit zeta OS=Homo sapiens OX=9606 GN=CCT6A PE=1 SV=3	CCT6A	1	0.000444711	93.467	0.708649	0.878018	0.492613	1.39495	1.36676	1.15901	1.886	0.021075
P40227	K	T-complex protein 1 subunit zeta OS=Homo sapiens OX=9606 GN=CCT6A PE=1 SV=3	CCT6A	1	1.71014e-05	83.214			0.621456		1.37854		2.218
P40429	K	60S ribosomal protein L13a OS=Homo sapiens OX=9606 GN=RPL13A PE=1 SV=2	RPL13A	1	0.00231634	66.664				1
P40692	K	DNA mismatch repair protein Mlh1 OS=Homo sapiens OX=9606 GN=MLH1 PE=1 SV=1	MLH1	1	0.000184878	84.309					1
P40692	K	DNA mismatch repair protein Mlh1 OS=Homo sapiens OX=9606 GN=MLH1 PE=1 SV=1	MLH1	1	0.00165869	88.921	0.762131	1.0645	0.948533	1.20383		1.021	1.203	0.268538
P40763	K	Signal transducer and activator of transcription 3 OS=Homo sapiens OX=9606 GN=STAT3 PE=1 SV=2	STAT3	1	5.48032e-07	84.102	1.09326	1.1688	0.914617	1.04495		0.77837	0.861	0.362307
P40926	K	Malate dehydrogenase, mitochondrial OS=Homo sapiens OX=9606 GN=MDH2 PE=1 SV=3	MDH2	1	7.3733e-05	48.363		1
P40926	K	Malate dehydrogenase, mitochondrial OS=Homo sapiens OX=9606 GN=MDH2 PE=1 SV=3	MDH2	1	3.82202e-08	114.93	2.47578	0.178089	2.88144	0.122743	0.210123	0.131828	0.084	0.0982217
P40926	K	Malate dehydrogenase, mitochondrial OS=Homo sapiens OX=9606 GN=MDH2 PE=1 SV=3	MDH2	1	0.00226349	75.5		1.02156		1.17836		0.800074	0.968
Q2VIR3	K	Eukaryotic translation initiation factor 2 subunit 3B OS=Homo sapiens OX=9606 GN=EIF2S3B PE=2 SV=2	EIF2S3B	1	2.19219e-16	113.34	0.953149	1.0397	0.941654	1.00679	1.11286	0.945853	1.045	0.496218
P41223	K	Protein BUD31 homolog OS=Homo sapiens OX=9606 GN=BUD31 PE=1 SV=2	BUD31	1	2.47705e-05	107.08		0.64456		1.79505	0.876004	0.684383	1.735
P41223	K	Protein BUD31 homolog OS=Homo sapiens OX=9606 GN=BUD31 PE=1 SV=2	BUD31	1	0.0445235	60.589		1
P41229	K	Lysine-specific demethylase 5C OS=Homo sapiens OX=9606 GN=KDM5C PE=1 SV=2	KDM5C	1	0.000897002	81.642						1
P41229	K	Lysine-specific demethylase 5C OS=Homo sapiens OX=9606 GN=KDM5C PE=1 SV=2	KDM5C	1	0.0169229	43.306				1.28568	0.714323
P41236	K	Protein phosphatase inhibitor 2 OS=Homo sapiens OX=9606 GN=PPP1R2 PE=1 SV=2	PPP1R2	1	4.77115e-12	148.76	0.576477	0.645991	0.697023	1.42072	1.43467	1.22512	2.126	0.000554217
P41236	K	Protein phosphatase inhibitor 2 OS=Homo sapiens OX=9606 GN=PPP1R2 PE=1 SV=2	PPP1R2	1	4.51008e-10	126.29	0.695047	0.708618	0.790434	1.3363	1.38212	1.08749	1.735	0.00299484
P41236	K	Protein phosphatase inhibitor 2 OS=Homo sapiens OX=9606 GN=PPP1R2 PE=1 SV=2	PPP1R2	1	2.1826e-05	112.93	0.712573	0.822949	0.871396	1.18395	1.23728	1.17186	1.493	0.00288915
P41236	K	Protein phosphatase inhibitor 2 OS=Homo sapiens OX=9606 GN=PPP1R2 PE=1 SV=2	PPP1R2	1	1.17539e-05	120.65	0.791638	0.785535	0.747466	1.29619	1.23705	1.14213	1.581	0.000371663
P41236	K	Protein phosphatase inhibitor 2 OS=Homo sapiens OX=9606 GN=PPP1R2 PE=1 SV=2	PPP1R2	1	3.91758e-08	163.43	0.355699	0.513039	0.568493	1.50925	1.65073	1.40279	3.175	0.0014425
P41236	K	Protein phosphatase inhibitor 2 OS=Homo sapiens OX=9606 GN=PPP1R2 PE=1 SV=2	PPP1R2	1	1.74765e-06	106.35	0.515262	0.825799	0.801071	1.3494	1.4279	1.08056	1.801	0.0259131
P41236	K	Protein phosphatase inhibitor 2 OS=Homo sapiens OX=9606 GN=PPP1R2 PE=1 SV=2	PPP1R2	1	3.717e-102	208.01	0.705976	0.73723	0.916115	1.30166	1.32416	1.01486	1.543	0.021267
P41236	K	Protein phosphatase inhibitor 2 OS=Homo sapiens OX=9606 GN=PPP1R2 PE=1 SV=2	PPP1R2	1	0.000171427	53.773				0.861566		1.13843
P41250	K	Glycine--tRNA ligase OS=Homo sapiens OX=9606 GN=GARS1 PE=1 SV=3	GARS1	1	8.17329e-08	66.619				0.773169	1.22683
P42166	K	Lamina-associated polypeptide 2, isoform alpha OS=Homo sapiens OX=9606 GN=TMPO PE=1 SV=2	TMPO	1	5.01066e-12	101.64			0.256281	1.32433	1.38207	1.03732	4.869
P42166	K	Lamina-associated polypeptide 2, isoform alpha OS=Homo sapiens OX=9606 GN=TMPO PE=1 SV=2	TMPO	1	6.02567e-07	108.2	0.664809	0.704502	0.943135	1.42575	0.980703	1.2811	1.595	0.039679
P42166	K	Lamina-associated polypeptide 2, isoform alpha OS=Homo sapiens OX=9606 GN=TMPO PE=1 SV=2	TMPO	1	1.04538e-14	170.85	0.660695	0.696078	0.777731	1.33532	1.36568	1.1645	1.811	0.00101497
P42166	K	Lamina-associated polypeptide 2, isoform alpha OS=Homo sapiens OX=9606 GN=TMPO PE=1 SV=2	TMPO	1	0.00165869	72.042			0.872811	0.969761	1.15743		1.219
P42166	K	Lamina-associated polypeptide 2, isoform alpha OS=Homo sapiens OX=9606 GN=TMPO PE=1 SV=2	TMPO	1	0.00948962	67.507	0.547411		0.839114	1.61348			2.327
P42166	K	Lamina-associated polypeptide 2, isoform alpha OS=Homo sapiens OX=9606 GN=TMPO PE=1 SV=2	TMPO	1	0.00140154	76.255				1.2427		0.757305
P42166	K	Lamina-associated polypeptide 2, isoform alpha OS=Homo sapiens OX=9606 GN=TMPO PE=1 SV=2	TMPO	1	5.18321e-14	135.5	0.552339	0.696335	0.692788	1.48442	1.44298	1.13114	2.09	0.00308589
P42166	K	Lamina-associated polypeptide 2, isoform alpha OS=Homo sapiens OX=9606 GN=TMPO PE=1 SV=2	TMPO	1	0.00126967	98.009	0.884976	0.733042		1.2183	1.20241	0.96127	1.393	0.0726622
P42167	K	Lamina-associated polypeptide 2, isoforms beta/gamma OS=Homo sapiens OX=9606 GN=TMPO PE=1 SV=2	TMPO	1	0.0017133	118.06		0.589335	0.633878	1.33563	1.34852	1.09265	2.058	0.00446449
P42167	K	Lamina-associated polypeptide 2, isoforms beta/gamma OS=Homo sapiens OX=9606 GN=TMPO PE=1 SV=2	TMPO	1	4.3348e-10	175.86	0.696033	0.71058	0.774131	1.34934	1.3385	1.13142	1.751	0.00107088
P42167	K	Lamina-associated polypeptide 2, isoforms beta/gamma OS=Homo sapiens OX=9606 GN=TMPO PE=1 SV=2	TMPO	1	0.00877756	54.584		0.344663		1.65534			4.803
P42167	K	Lamina-associated polypeptide 2, isoforms beta/gamma OS=Homo sapiens OX=9606 GN=TMPO PE=1 SV=2	TMPO	1	0.00360728	57.293				1.01853	1.06394	0.917539
P42167	K	Lamina-associated polypeptide 2, isoforms beta/gamma OS=Homo sapiens OX=9606 GN=TMPO PE=1 SV=2	TMPO	1	3.3651e-10	61.211			1
P42224	K	Signal transducer and activator of transcription 1-alpha/beta OS=Homo sapiens OX=9606 GN=STAT1 PE=1 SV=2	STAT1	1	3.57302e-21	145.75	0.790999	0.857073	0.798321	1.26255	1.23774	1.05332	1.453	0.00410049
P42285	K	Exosome RNA helicase MTR4 OS=Homo sapiens OX=9606 GN=MTREX PE=1 SV=3	MTREX	1	2.98651e-05	99.34		0.405184	0.659704	1.37062	1.44684	1.11765	2.464	0.0211744
P42285	K	Exosome RNA helicase MTR4 OS=Homo sapiens OX=9606 GN=MTREX PE=1 SV=3	MTREX	1	8.66091e-17	160.62	1.05261	0.178219	0.510583	1.4807	1.56768	1.2102	2.445	0.0969678
P42285	K	Exosome RNA helicase MTR4 OS=Homo sapiens OX=9606 GN=MTREX PE=1 SV=3	MTREX	1	0.000368693	97.277	0.537377	0.679467		1.28877	1.49438		2.287	0.026718
P42285	K	Exosome RNA helicase MTR4 OS=Homo sapiens OX=9606 GN=MTREX PE=1 SV=3	MTREX	1	0.00867787	62.271		1
P42765	K	3-ketoacyl-CoA thiolase, mitochondrial OS=Homo sapiens OX=9606 GN=ACAA2 PE=1 SV=2	ACAA2	1	0.000272534	73.655	0.728016	1.27198
P42766	K	60S ribosomal protein L35 OS=Homo sapiens OX=9606 GN=RPL35 PE=1 SV=2	RPL35	1	0.016302	41.824		0.947308			1.05269		1.111
P43034	K	Platelet-activating factor acetylhydrolase IB subunit alpha OS=Homo sapiens OX=9606 GN=PAFAH1B1 PE=1 SV=2	PAFAH1B1	1	8.42943e-11	127.93	0.783611	0.789962	1.04414		1.19267	1.18962	1.365	0.0783281
P43243	K	Matrin-3 OS=Homo sapiens OX=9606 GN=MATR3 PE=1 SV=2	MATR3	1	0.0214693	62.271				1
P43243	K	Matrin-3 OS=Homo sapiens OX=9606 GN=MATR3 PE=1 SV=2	MATR3	1	0.0234509	46.835				1
P43243	K	Matrin-3 OS=Homo sapiens OX=9606 GN=MATR3 PE=1 SV=2	MATR3	1	0.0025123	83.358				1.02436	1.31834	0.657297
P43243	K	Matrin-3 OS=Homo sapiens OX=9606 GN=MATR3 PE=1 SV=2	MATR3	1	0.0364258	46.835				0.676107	1.32389
P43243	K	Matrin-3 OS=Homo sapiens OX=9606 GN=MATR3 PE=1 SV=2	MATR3	1	3.51119e-16	154.66	0.740896	0.751854	0.929199	1.2355	1.26624	1.07632	1.477	0.0115024
P43246	K	DNA mismatch repair protein Msh2 OS=Homo sapiens OX=9606 GN=MSH2 PE=1 SV=1	MSH2	1	3.80547e-86	244.74	0.518047	0.629855	0.556795	1.58061	1.5452	1.16949	2.52	0.00122239
P43246	K	DNA mismatch repair protein Msh2 OS=Homo sapiens OX=9606 GN=MSH2 PE=1 SV=1	MSH2	1	1.05934e-32	196.44	0.648371	0.701579	0.741209	1.39785	1.36309	1.14791	1.869	0.00103662
P43487	K	Ran-specific GTPase-activating protein OS=Homo sapiens OX=9606 GN=RANBP1 PE=1 SV=1	RANBP1	1	0.0244867	46.033			1
P43487	K	Ran-specific GTPase-activating protein OS=Homo sapiens OX=9606 GN=RANBP1 PE=1 SV=1	RANBP1	1	0.0162956	82.716	1.11492	1.06301	1.16966	0.925466	0.96465	0.762292	0.792	0.0378469
P43487	K	Ran-specific GTPase-activating protein OS=Homo sapiens OX=9606 GN=RANBP1 PE=1 SV=1	RANBP1	1	0.0111945	50.09				1
P43490	K	Nicotinamide phosphoribosyltransferase OS=Homo sapiens OX=9606 GN=NAMPT PE=1 SV=1	NAMPT	1	0.00119356	130	0.882915	0.790941	0.791712	1.14404	1.24552	1.14488	1.434	0.00144499
P45880	K	Voltage-dependent anion-selective channel protein 2 OS=Homo sapiens OX=9606 GN=VDAC2 PE=1 SV=2	VDAC2	1	0.000234405	96.946				1.4852		0.514798
P45973	K	Chromobox protein homolog 5 OS=Homo sapiens OX=9606 GN=CBX5 PE=1 SV=1	CBX5	1	5.80313e-53	208.63	0.723765	0.664995	0.761381	1.33456	1.36156	1.15374	1.791	0.000887002
P45973	K	Chromobox protein homolog 5 OS=Homo sapiens OX=9606 GN=CBX5 PE=1 SV=1	CBX5	1	1.23603e-36	170.22	0.644269	0.706926	0.759722	1.3106	1.40803	1.17046	1.842	0.0010552
P45973	K	Chromobox protein homolog 5 OS=Homo sapiens OX=9606 GN=CBX5 PE=1 SV=1	CBX5	1	2.20264e-05	90.263	0.65948	0.719369	0.802365	1.28211	1.32267	1.21401	1.751	0.000818317
P45974	K	Ubiquitin carboxyl-terminal hydrolase 5 OS=Homo sapiens OX=9606 GN=USP5 PE=1 SV=2	USP5	1	0.0138709	49.96			1
P45985	K	Dual specificity mitogen-activated protein kinase kinase 4 OS=Homo sapiens OX=9606 GN=MAP2K4 PE=1 SV=1	MAP2K4	1	7.40289e-06	123.5			0.477156		1.38096	1.14188	2.644
P46013	K	Proliferation marker protein Ki-67 OS=Homo sapiens OX=9606 GN=MKI67 PE=1 SV=2	MKI67	1	3.88142e-11	79.795	0.594849	0.63368		1.24559	1.34523	1.18065	2.047	0.000944037
P46013	K	Proliferation marker protein Ki-67 OS=Homo sapiens OX=9606 GN=MKI67 PE=1 SV=2	MKI67	1	6.6874e-06	92.445				1
P46013	K	Proliferation marker protein Ki-67 OS=Homo sapiens OX=9606 GN=MKI67 PE=1 SV=2	MKI67	1	0.00462928	61.577					1.00099	0.999007
P46013	K	Proliferation marker protein Ki-67 OS=Homo sapiens OX=9606 GN=MKI67 PE=1 SV=2	MKI67	1	9.67043e-11	146.88		0.385778	0.19224	2.08545	1.68208	0.654446	5.1	0.058153
P46013	K	Proliferation marker protein Ki-67 OS=Homo sapiens OX=9606 GN=MKI67 PE=1 SV=2	MKI67	1	0.000100294	46.528				1.36621	0.633791
P46013	K	Proliferation marker protein Ki-67 OS=Homo sapiens OX=9606 GN=MKI67 PE=1 SV=2	MKI67	1	0.00029532	91.245	0.469832	0.634508		1.53834	1.25218	1.10514	2.352	0.014434
P46013	K	Proliferation marker protein Ki-67 OS=Homo sapiens OX=9606 GN=MKI67 PE=1 SV=2	MKI67	1	0.00112115	114.64		0.417294	0.571883	1.31022	1.58185	1.11876	2.703	0.0106698
P46013	K	Proliferation marker protein Ki-67 OS=Homo sapiens OX=9606 GN=MKI67 PE=1 SV=2	MKI67	1	0.0118662	46.068		1
P46013	K	Proliferation marker protein Ki-67 OS=Homo sapiens OX=9606 GN=MKI67 PE=1 SV=2	MKI67	1	1.1002e-05	105.94				0.779854	1.27258	0.947567
P46013	K	Proliferation marker protein Ki-67 OS=Homo sapiens OX=9606 GN=MKI67 PE=1 SV=2	MKI67	1	4.81334e-08	147.19	0.465712		0.554752		1.74463	1.2349	2.92	0.0317677
P46013	K	Proliferation marker protein Ki-67 OS=Homo sapiens OX=9606 GN=MKI67 PE=1 SV=2	MKI67	1	0.000140815	81.799	0.572402	0.649358	0.678062	1.43682	1.39927	1.26409	2.158	0.0002745
P46013	K	Proliferation marker protein Ki-67 OS=Homo sapiens OX=9606 GN=MKI67 PE=1 SV=2	MKI67	1	0.000537075	105.36	0.565992	0.829503	0.906384	1.44366		1.25446	1.758	0.0575312
P46013	K	Proliferation marker protein Ki-67 OS=Homo sapiens OX=9606 GN=MKI67 PE=1 SV=2	MKI67	1	0.001304	45.183					1
P46013	K	Proliferation marker protein Ki-67 OS=Homo sapiens OX=9606 GN=MKI67 PE=1 SV=2	MKI67	1	0.00822075	47.334						1
P46013	K	Proliferation marker protein Ki-67 OS=Homo sapiens OX=9606 GN=MKI67 PE=1 SV=2	MKI67	1	0.0245436	58.286						1
P46063	K	ATP-dependent DNA helicase Q1 OS=Homo sapiens OX=9606 GN=RECQL PE=1 SV=3	RECQL	1	1.6826e-101	250.16	0.682858	0.624089	0.756317	1.39325	1.41882	1.12466	1.908	0.00228535
P46063	K	ATP-dependent DNA helicase Q1 OS=Homo sapiens OX=9606 GN=RECQL PE=1 SV=3	RECQL	1	7.41847e-53	232.46	0.740096	0.75897	0.779417	1.30764	1.34086	1.07302	1.633	0.00251646
P46063	K	ATP-dependent DNA helicase Q1 OS=Homo sapiens OX=9606 GN=RECQL PE=1 SV=3	RECQL	1	0.0347207	64.906						1
P46063	K	ATP-dependent DNA helicase Q1 OS=Homo sapiens OX=9606 GN=RECQL PE=1 SV=3	RECQL	1	2.22497e-06	168.08	0.898863	0.887675	0.901392	1.10045	1.19794	1.01368	1.232	0.0130252
P46063	K	ATP-dependent DNA helicase Q1 OS=Homo sapiens OX=9606 GN=RECQL PE=1 SV=3	RECQL	1	0.0191368	60.589	0.808672		0.943039			1.24829	1.425
P46087	K	Probable 28S rRNA (cytosine(4447)-C(5))-methyltransferase OS=Homo sapiens OX=9606 GN=NOP2 PE=1 SV=2	NOP2	1	0.00201285	57.003					1
P46087	K	Probable 28S rRNA (cytosine(4447)-C(5))-methyltransferase OS=Homo sapiens OX=9606 GN=NOP2 PE=1 SV=2	NOP2	1	2.45586e-15	159.12					1
P46087	K	Probable 28S rRNA (cytosine(4447)-C(5))-methyltransferase OS=Homo sapiens OX=9606 GN=NOP2 PE=1 SV=2	NOP2	1	0.00993124	50.297				1
P46087	K	Probable 28S rRNA (cytosine(4447)-C(5))-methyltransferase OS=Homo sapiens OX=9606 GN=NOP2 PE=1 SV=2	NOP2	1	0.0168793	63.301	1
P46087	K	Probable 28S rRNA (cytosine(4447)-C(5))-methyltransferase OS=Homo sapiens OX=9606 GN=NOP2 PE=1 SV=2	NOP2	1	0.0157056	52.591			1
P46100	K	Transcriptional regulator ATRX OS=Homo sapiens OX=9606 GN=ATRX PE=1 SV=5	ATRX	1	0.000562156	108.3	0.830892	0.893953	0.735684	1.08248	1.32083	1.13617	1.439	0.0117132
P46100	K	Transcriptional regulator ATRX OS=Homo sapiens OX=9606 GN=ATRX PE=1 SV=5	ATRX	1	0.0128118	53.517		0.788183				1.21182	1.537
P46100	K	Transcriptional regulator ATRX OS=Homo sapiens OX=9606 GN=ATRX PE=1 SV=5	ATRX	1	0.0221127	75.243		1.00565	0.994347
P46100	K	Transcriptional regulator ATRX OS=Homo sapiens OX=9606 GN=ATRX PE=1 SV=5	ATRX	1	0.00515894	62.271				1.06317		0.936832
P46100	K	Transcriptional regulator ATRX OS=Homo sapiens OX=9606 GN=ATRX PE=1 SV=5	ATRX	1	0.0111032	51.454		0.928817				1.07118	1.153
P46100	K	Transcriptional regulator ATRX OS=Homo sapiens OX=9606 GN=ATRX PE=1 SV=5	ATRX	1	0.00660466	71.896	0.692136				1.32076	0.9871	1.667
P46100	K	Transcriptional regulator ATRX OS=Homo sapiens OX=9606 GN=ATRX PE=1 SV=5	ATRX	1	0.0333407	80.294			1
P46100	K	Transcriptional regulator ATRX OS=Homo sapiens OX=9606 GN=ATRX PE=1 SV=5	ATRX	1	2.04111e-05	126.82	0.747744	0.815493	0.854093	1.47115	1.13066	0.980856	1.482	0.0381969
P46100	K	Transcriptional regulator ATRX OS=Homo sapiens OX=9606 GN=ATRX PE=1 SV=5	ATRX	1	0.00429796	79.809			0.631815	1.15783	1.20855	1.00181	1.777
P46100	K	Transcriptional regulator ATRX OS=Homo sapiens OX=9606 GN=ATRX PE=1 SV=5	ATRX	1	0.0049642	65.933		0.669057		1.2705		1.06044	1.742
P46100	K	Transcriptional regulator ATRX OS=Homo sapiens OX=9606 GN=ATRX PE=1 SV=5	ATRX	1	0.016103	63.301	0.305536				1.45151	1.24295	4.409
P46100	K	Transcriptional regulator ATRX OS=Homo sapiens OX=9606 GN=ATRX PE=1 SV=5	ATRX	1	0.00251286	53.028	0.791532			0.960561		1.24791	1.395
P46100	K	Transcriptional regulator ATRX OS=Homo sapiens OX=9606 GN=ATRX PE=1 SV=5	ATRX	1	0.00704872	79.059	0.800032	0.700926	0.83097	1.30863	1.32408	1.03536	1.573	0.0091963
P46100	K	Transcriptional regulator ATRX OS=Homo sapiens OX=9606 GN=ATRX PE=1 SV=5	ATRX	1	0.00151597	83.775	0.88738		0.912612	0.923951	1.17254	1.10352	1.185	0.173756
P46100	K	Transcriptional regulator ATRX OS=Homo sapiens OX=9606 GN=ATRX PE=1 SV=5	ATRX	1	0.00164645	83.775	0.848521	0.883841			1.26764		1.463
P46100	K	Transcriptional regulator ATRX OS=Homo sapiens OX=9606 GN=ATRX PE=1 SV=5	ATRX	1	0.0036967	108.92				0.938398	1.16673	0.89487
P46100	K	Transcriptional regulator ATRX OS=Homo sapiens OX=9606 GN=ATRX PE=1 SV=5	ATRX	1	0.00209935	98.009	0.614311	0.782682	0.7765	1.21423	1.26015	1.35213	1.761	0.00261596
P46379	K	Large proline-rich protein BAG6 OS=Homo sapiens OX=9606 GN=BAG6 PE=1 SV=2	BAG6	0.999989	0.00451172	49.487						1
P46459	K	Vesicle-fusing ATPase OS=Homo sapiens OX=9606 GN=NSF PE=1 SV=3	NSF	1	6.72868e-05	119.43	1.09926	1.24899	1.34175	0.631927	0.678077		0.533	0.00427336
P46734	K	Dual specificity mitogen-activated protein kinase kinase 3 OS=Homo sapiens OX=9606 GN=MAP2K3 PE=1 SV=2	MAP2K3	1	0.0173823	51.829						1
P46734	K	Dual specificity mitogen-activated protein kinase kinase 3 OS=Homo sapiens OX=9606 GN=MAP2K3 PE=1 SV=2	MAP2K3	1	3.61869e-30	133.13	0.657366	0.885463	0.191891	0.970823	1.60812	1.68633	2.459	0.103015
P46776	K	60S ribosomal protein L27a OS=Homo sapiens OX=9606 GN=RPL27A PE=1 SV=2	RPL27A	1	5.80801e-06	110.58	0.845536	0.874169	0.876959	1.11696	1.26465	1.02173	1.311	0.0132722
P46777	K	60S ribosomal protein L5 OS=Homo sapiens OX=9606 GN=RPL5 PE=1 SV=3	RPL5	1	0.0082804	43.613				1
P46777	K	60S ribosomal protein L5 OS=Homo sapiens OX=9606 GN=RPL5 PE=1 SV=3	RPL5	1	0.0254127	61.494		0.510129	0.603264	1.35911	1.42165	1.10585	2.327	0.00563058
P46777	K	60S ribosomal protein L5 OS=Homo sapiens OX=9606 GN=RPL5 PE=1 SV=3	RPL5	1	0.00125936	61.577				0.853694	1.01128	1.13502
P46777	K	60S ribosomal protein L5 OS=Homo sapiens OX=9606 GN=RPL5 PE=1 SV=3	RPL5	1	0.000613154	113.7	0.779922	0.82585	0.88863	1.19338	1.25335	1.05887	1.405	0.00565755
P46777	K	60S ribosomal protein L5 OS=Homo sapiens OX=9606 GN=RPL5 PE=1 SV=3	RPL5	1	0.00296722	101.41	0.79273	1.02006	0.927595	1.05752	1.20209		1.237	0.13513
P46777	K	60S ribosomal protein L5 OS=Homo sapiens OX=9606 GN=RPL5 PE=1 SV=3	RPL5	1	0.00405194	96.51	0.509276	0.504748		1.40159	1.40219	1.1822	2.621	0.000965509
P46779	K	60S ribosomal protein L28 OS=Homo sapiens OX=9606 GN=RPL28 PE=1 SV=3	RPL28	1	0.000430653	76.255		0.819521	0.862744	1.07446	1.10513	1.13815	1.315	0.00246136
P46781	K	40S ribosomal protein S9 OS=Homo sapiens OX=9606 GN=RPS9 PE=1 SV=3	RPS9	1	0.00107862	87.942	0.678399	0.827816	1.05953	1.37167	1.36214	0.700436	1.339	0.365249
P46781	K	40S ribosomal protein S9 OS=Homo sapiens OX=9606 GN=RPS9 PE=1 SV=3	RPS9	1	0.00924445	77.072	0.825667		0.988935	1.04514	1.22306	0.917191	1.17	0.310225
P46782	K	40S ribosomal protein S5 OS=Homo sapiens OX=9606 GN=RPS5 PE=1 SV=4	RPS5	1	0.000115369	115.86	0.970821	1.04809	1.12757	0.952295	1.04666	0.854569	0.907	0.244289
P46783	K	40S ribosomal protein S10 OS=Homo sapiens OX=9606 GN=RPS10 PE=1 SV=1	RPS10	1	0.0011076	61.23				0.368211		1.63179
P46783	K	40S ribosomal protein S10 OS=Homo sapiens OX=9606 GN=RPS10 PE=1 SV=1	RPS10	1	0.00397509	58.916	1.01618	0.852254		0.877821	1.21306	1.04068	1.117	0.495699
P46937	K	Transcriptional coactivator YAP1 OS=Homo sapiens OX=9606 GN=YAP1 PE=1 SV=2	YAP1	1	8.40979e-05	112.7				1.11044	1.03387	0.855686
P46937	K	Transcriptional coactivator YAP1 OS=Homo sapiens OX=9606 GN=YAP1 PE=1 SV=2	YAP1	1	0.000924283	129.72	0.586497	0.757088	0.58519	1.42076	1.43375	1.21671	2.111	0.00172154
P46940	K	Ras GTPase-activating-like protein IQGAP1 OS=Homo sapiens OX=9606 GN=IQGAP1 PE=1 SV=1	IQGAP1	1	0.00357858	63.212				1
P46940	K	Ras GTPase-activating-like protein IQGAP1 OS=Homo sapiens OX=9606 GN=IQGAP1 PE=1 SV=1	IQGAP1	1	2.09882e-24	178.95	0.671043	0.684761	0.779921	1.3644	1.32775	1.17212	1.809	0.00086775
P46940	K	Ras GTPase-activating-like protein IQGAP1 OS=Homo sapiens OX=9606 GN=IQGAP1 PE=1 SV=1	IQGAP1	1	0.000537787	62.705				0.183744	1.63105	1.1852
P46940	K	Ras GTPase-activating-like protein IQGAP1 OS=Homo sapiens OX=9606 GN=IQGAP1 PE=1 SV=1	IQGAP1	1	0.0239189	57.293						1
P46940	K	Ras GTPase-activating-like protein IQGAP1 OS=Homo sapiens OX=9606 GN=IQGAP1 PE=1 SV=1	IQGAP1	1	8.86548e-20	142.08		0.660309		1.25079	1.0889		1.772
P46940	K	Ras GTPase-activating-like protein IQGAP1 OS=Homo sapiens OX=9606 GN=IQGAP1 PE=1 SV=1	IQGAP1	1	0.00112311	75.474		0.613595		1.20238		1.18402	1.945
P47712	K	Cytosolic phospholipase A2 OS=Homo sapiens OX=9606 GN=PLA2G4A PE=1 SV=2	PLA2G4A	1	0.00901725	67.903	0.719128		1.28087
P47712	K	Cytosolic phospholipase A2 OS=Homo sapiens OX=9606 GN=PLA2G4A PE=1 SV=2	PLA2G4A	1	0.0349706	44.82		1
P47756	K	F-actin-capping protein subunit beta OS=Homo sapiens OX=9606 GN=CAPZB PE=1 SV=4	CAPZB	1	0.0259443	58.313				1
P47813	K	Eukaryotic translation initiation factor 1A, X-chromosomal OS=Homo sapiens OX=9606 GN=EIF1AX PE=1 SV=2	EIF1AX	1	1.9074e-08	96.946		0.35685		1.25609	1.25683	1.13023	3.403
P47813	K	Eukaryotic translation initiation factor 1A, X-chromosomal OS=Homo sapiens OX=9606 GN=EIF1AX PE=1 SV=2	EIF1AX	1	0.000443602	83.438		0.886941	0.709736	1.08172	1.23173	1.08988	1.421	0.0371773
P47914	K	60S ribosomal protein L29 OS=Homo sapiens OX=9606 GN=RPL29 PE=1 SV=2	RPL29	0.999977	0.0321393	68.49			0.701073	1.29893			1.853
P47914	K	60S ribosomal protein L29 OS=Homo sapiens OX=9606 GN=RPL29 PE=1 SV=2	RPL29	1	1.30113e-13	110.91	0.792737	0.830522	0.879173	1.18951	1.18543	1.12263	1.398	0.000685908
P47914	K	60S ribosomal protein L29 OS=Homo sapiens OX=9606 GN=RPL29 PE=1 SV=2	RPL29	1	0.00137311	66.485		1
P47914	K	60S ribosomal protein L29 OS=Homo sapiens OX=9606 GN=RPL29 PE=1 SV=2	RPL29	1	0.00226201	65.156					1.23087	0.769128
P48059	K	LIM and senescent cell antigen-like-containing domain protein 1 OS=Homo sapiens OX=9606 GN=LIMS1 PE=1 SV=4	LIMS1	1	0.00310506	65.404		0.791415		1.06171		1.14687	1.395
P48382	K	DNA-binding protein RFX5 OS=Homo sapiens OX=9606 GN=RFX5 PE=1 SV=1	RFX5	1	0.0308402	48.157				1
P48444	K	Coatomer subunit delta OS=Homo sapiens OX=9606 GN=ARCN1 PE=1 SV=1	ARCN1	1	0.024022	72.038	0.988567		1.01143
P48444	K	Coatomer subunit delta OS=Homo sapiens OX=9606 GN=ARCN1 PE=1 SV=1	ARCN1	1	0.00649672	57.293		0.639177	0.794853		1.56597		2.184
P48444	K	Coatomer subunit delta OS=Homo sapiens OX=9606 GN=ARCN1 PE=1 SV=1	ARCN1	1	0.00721721	65.933	1.19984	1.17174	1.68019		0.455421	0.492806	0.351	0.00663914
P48444	K	Coatomer subunit delta OS=Homo sapiens OX=9606 GN=ARCN1 PE=1 SV=1	ARCN1	1	0.000172842	64.266					1
P48507	K	Glutamate--cysteine ligase regulatory subunit OS=Homo sapiens OX=9606 GN=GCLM PE=1 SV=1	GCLM	1	4.95243e-05	65.212			0.842297	1.1577			1.374
Q9Y520	K	Protein PRRC2C OS=Homo sapiens OX=9606 GN=PRRC2C PE=1 SV=4	PRRC2C	1	0.00451245	75.243	1.0516	0.89557	1.05283
P48643	K	T-complex protein 1 subunit epsilon OS=Homo sapiens OX=9606 GN=CCT5 PE=1 SV=1	CCT5	1	2.75523e-13	87.727	0.700752	0.861543	0.70351	1.3866	1.2939	1.05369	1.648	0.00965149
P48643	K	T-complex protein 1 subunit epsilon OS=Homo sapiens OX=9606 GN=CCT5 PE=1 SV=1	CCT5	1	0.00123573	64.266		0.621538		0.535634	1.84283		1.913
P48643	K	T-complex protein 1 subunit epsilon OS=Homo sapiens OX=9606 GN=CCT5 PE=1 SV=1	CCT5	1	0.0398481	51.454						1
P48729	K	Casein kinase I isoform alpha OS=Homo sapiens OX=9606 GN=CSNK1A1 PE=1 SV=2	CSNK1A1	1	0.000142815	90.156				0.755947	1.30583	0.938226
P49005	K	DNA polymerase delta subunit 2 OS=Homo sapiens OX=9606 GN=POLD2 PE=1 SV=1	POLD2	1	2.22752e-15	136.94	0.777568	0.884455	0.846142	1.19547	1.31904	0.977331	1.392	0.0277327
P49207	K	60S ribosomal protein L34 OS=Homo sapiens OX=9606 GN=RPL34 PE=1 SV=3	RPL34	1	0.00519606	70.67				1.05517	1.11557	0.829259
P49207	K	60S ribosomal protein L34 OS=Homo sapiens OX=9606 GN=RPL34 PE=1 SV=3	RPL34	1	0.000121557	101.82		0.98193	1.11655		1.00524	0.896278	0.906	0.372553
P49321	K	Nuclear autoantigenic sperm protein OS=Homo sapiens OX=9606 GN=NASP PE=1 SV=2	NASP	1	0.00101236	88.24				0.930985	1.06902
P49368	K	T-complex protein 1 subunit gamma OS=Homo sapiens OX=9606 GN=CCT3 PE=1 SV=4	CCT3	1	0.00440649	44.57				1
P49368	K	T-complex protein 1 subunit gamma OS=Homo sapiens OX=9606 GN=CCT3 PE=1 SV=4	CCT3	1	0.000409384	94.791				1.08271	0.917286
P49368	K	T-complex protein 1 subunit gamma OS=Homo sapiens OX=9606 GN=CCT3 PE=1 SV=4	CCT3	1	0.0028662	65.933		0.926347			1.15285	0.9208	1.119
P49368	K	T-complex protein 1 subunit gamma OS=Homo sapiens OX=9606 GN=CCT3 PE=1 SV=4	CCT3	1	0.00230778	64.906				1
P49368	K	T-complex protein 1 subunit gamma OS=Homo sapiens OX=9606 GN=CCT3 PE=1 SV=4	CCT3	1	2.24024e-05	90.263	0.90407	0.98255		0.985184	1.17541	0.952783	1.1	0.38024
P49411	K	Elongation factor Tu, mitochondrial OS=Homo sapiens OX=9606 GN=TUFM PE=1 SV=2	TUFM	1	0.044471	49.16					1
P49585	K	Choline-phosphate cytidylyltransferase A OS=Homo sapiens OX=9606 GN=PCYT1A PE=1 SV=2	PCYT1A	1	0.0012333	87.942				0.743302	1.2567
P49585	K	Choline-phosphate cytidylyltransferase A OS=Homo sapiens OX=9606 GN=PCYT1A PE=1 SV=2	PCYT1A	1	4.75788e-07	115.04			1
P49585	K	Choline-phosphate cytidylyltransferase A OS=Homo sapiens OX=9606 GN=PCYT1A PE=1 SV=2	PCYT1A	1	1.78069e-08	119.94	0.752073	0.945323	0.960769	1.24848	1.09336		1.321	0.0883322
P49585	K	Choline-phosphate cytidylyltransferase A OS=Homo sapiens OX=9606 GN=PCYT1A PE=1 SV=2	PCYT1A	1	0.0208599	65.156		0.906294	1.09371
P49711	K	Transcriptional repressor CTCF OS=Homo sapiens OX=9606 GN=CTCF PE=1 SV=1	CTCF	1	0.00719258	58.916	0.888486		1.05696			1.05455	1.084
P49720	K	Proteasome subunit beta type-3 OS=Homo sapiens OX=9606 GN=PSMB3 PE=1 SV=2	PSMB3	1	0.00107415	66.664	1.30617			0.550157	1.14367		0.648
P49720	K	Proteasome subunit beta type-3 OS=Homo sapiens OX=9606 GN=PSMB3 PE=1 SV=2	PSMB3	1	0.00801223	44.57		0.502933		1.49707			2.977
P49750	K	YLP motif-containing protein 1 OS=Homo sapiens OX=9606 GN=YLPM1 PE=1 SV=4	YLPM1	1	0.0301992	63.301					1.19443	0.805574
P49750	K	YLP motif-containing protein 1 OS=Homo sapiens OX=9606 GN=YLPM1 PE=1 SV=4	YLPM1	1	0.0125891	47.334						1
P49750	K	YLP motif-containing protein 1 OS=Homo sapiens OX=9606 GN=YLPM1 PE=1 SV=4	YLPM1	1	0.0140728	49.96						1
P49756	K	RNA-binding protein 25 OS=Homo sapiens OX=9606 GN=RBM25 PE=1 SV=3	RBM25	1	0.0222816	70.67			0.793138		1.20686		1.522
P49756	K	RNA-binding protein 25 OS=Homo sapiens OX=9606 GN=RBM25 PE=1 SV=3	RBM25	1	0.0157056	62.969			0.622849	1.13904	1.28263	0.955477	1.807
P49756	K	RNA-binding protein 25 OS=Homo sapiens OX=9606 GN=RBM25 PE=1 SV=3	RBM25	1	0.0310571	62.88		0.740885		0.766034	1.22991	1.26318	1.466
P49756	K	RNA-binding protein 25 OS=Homo sapiens OX=9606 GN=RBM25 PE=1 SV=3	RBM25	1	3.22913e-05	118.91	0.683221	0.688137	0.659445	1.34906	1.37818	1.24196	1.954	4.09412e-05
P49756	K	RNA-binding protein 25 OS=Homo sapiens OX=9606 GN=RBM25 PE=1 SV=3	RBM25	1	0.000327746	66.485	0.667999	0.780224		1.19766	1.23023	1.12388	1.635	0.00525622
P49756	K	RNA-binding protein 25 OS=Homo sapiens OX=9606 GN=RBM25 PE=1 SV=3	RBM25	1	0.00904728	90.308		0.763512		1.13487	1.10417	0.997447	1.413
P49773	K	Histidine triad nucleotide-binding protein 1 OS=Homo sapiens OX=9606 GN=HINT1 PE=1 SV=2	HINT1	1	4.30625e-11	150.53	0.77453	0.814548	0.779517	1.2637	1.27245	1.09526	1.533	0.00116281
P49773	K	Histidine triad nucleotide-binding protein 1 OS=Homo sapiens OX=9606 GN=HINT1 PE=1 SV=2	HINT1	1	0.00134656	93.162	0.444751	0.838455		1.22445	1.57587	0.916475	1.931	0.115484
P49773	K	Histidine triad nucleotide-binding protein 1 OS=Homo sapiens OX=9606 GN=HINT1 PE=1 SV=2	HINT1	1	0.000488311	87.942	0.949661	0.955438	0.589718	1.50518			1.81
P49790	K	Nuclear pore complex protein Nup153 OS=Homo sapiens OX=9606 GN=NUP153 PE=1 SV=2	NUP153	1	4.0957e-07	117.45				0.191836	1.5236	1.28457
P49792	K	E3 SUMO-protein ligase RanBP2 OS=Homo sapiens OX=9606 GN=RANBP2 PE=1 SV=2	RANBP2	1	0.0063431	72.355	0.639744	0.61522		1.20287	1.45994	1.08223	1.989	0.00943892
P49792	K	E3 SUMO-protein ligase RanBP2 OS=Homo sapiens OX=9606 GN=RANBP2 PE=1 SV=2	RANBP2	1	2.30955e-13	165.39	0.933354	0.94977	0.993931	1.15187	1.02262	0.948459	1.085	0.254835
P49792	K	E3 SUMO-protein ligase RanBP2 OS=Homo sapiens OX=9606 GN=RANBP2 PE=1 SV=2	RANBP2	1	4.14986e-06	74.733				1.4519	0.582189	0.965913
P49792	K	E3 SUMO-protein ligase RanBP2 OS=Homo sapiens OX=9606 GN=RANBP2 PE=1 SV=2	RANBP2	1	1.03082e-24	167.76	0.740042	0.601163	0.894964	1.50684	1.18587	1.07112	1.683	0.0268151
P49792	K	E3 SUMO-protein ligase RanBP2 OS=Homo sapiens OX=9606 GN=RANBP2 PE=1 SV=2	RANBP2	1	0.00498974	83.438			0.865934		1.13407		1.31
P49792	K	E3 SUMO-protein ligase RanBP2 OS=Homo sapiens OX=9606 GN=RANBP2 PE=1 SV=2	RANBP2	1	0.00320244	76.85				0.951007		1.04899
P49792	K	E3 SUMO-protein ligase RanBP2 OS=Homo sapiens OX=9606 GN=RANBP2 PE=1 SV=2	RANBP2	1	0.000923506	71.896	0.794254		0.78272	1.02517	1.39262	1.00524	1.447	0.0785794
P49841	K	Glycogen synthase kinase-3 beta OS=Homo sapiens OX=9606 GN=GSK3B PE=1 SV=2	GSK3B	1	0.00283	50.297						1
P49915	K	GMP synthase [glutamine-hydrolyzing] OS=Homo sapiens OX=9606 GN=GMPS PE=1 SV=1	GMPS	1	0.0118795	51.872		1
P49918	K	Cyclin-dependent kinase inhibitor 1C OS=Homo sapiens OX=9606 GN=CDKN1C PE=1 SV=1	CDKN1C	1	0.000553757	81.48		0.180942		1.40017	1.40731	1.01158	7.035
P49918	K	Cyclin-dependent kinase inhibitor 1C OS=Homo sapiens OX=9606 GN=CDKN1C PE=1 SV=1	CDKN1C	1	0.00111539	54.27				0.906235	1.32477	0.768998
P49959	K	Double-strand break repair protein MRE11 OS=Homo sapiens OX=9606 GN=MRE11 PE=1 SV=3	MRE11	1	0.00253707	70.195				1
P49959	K	Double-strand break repair protein MRE11 OS=Homo sapiens OX=9606 GN=MRE11 PE=1 SV=3	MRE11	1	0.0422753	47.334						1
P50238	K	Cysteine-rich protein 1 OS=Homo sapiens OX=9606 GN=CRIP1 PE=1 SV=3	CRIP1	1	0.0112791	75.243	1.1114		1.17197	0.90219	0.999416	0.81502	0.793	0.0581292
P50238	K	Cysteine-rich protein 1 OS=Homo sapiens OX=9606 GN=CRIP1 PE=1 SV=3	CRIP1	1	2.70704e-10	151.22	0.798713	0.897808	1.04077	1.12543	1.15447	0.982821	1.192	0.121857
P50402	K	Emerin OS=Homo sapiens OX=9606 GN=EMD PE=1 SV=1	EMD	1	0.000847515	92.445	0.763588	0.760436	0.946973	1.16554	1.30472	1.05874	1.428	0.0191464
P50548	K	ETS domain-containing transcription factor ERF OS=Homo sapiens OX=9606 GN=ERF PE=1 SV=2	ERF	1	0.000486856	74.524	0.938923	0.89746	0.961564	1.16174	1.0409	0.999408	1.144	0.0538927
P50548	K	ETS domain-containing transcription factor ERF OS=Homo sapiens OX=9606 GN=ERF PE=1 SV=2	ERF	1	0.00389333	58.426		0.593904				1.4061	2.368
P50548	K	ETS domain-containing transcription factor ERF OS=Homo sapiens OX=9606 GN=ERF PE=1 SV=2	ERF	1	0.0130282	49.96						1
P50552	K	Vasodilator-stimulated phosphoprotein OS=Homo sapiens OX=9606 GN=VASP PE=1 SV=3	VASP	1	0.00232976	76.85	1.4543	0.632362	1.22215			0.691188	0.627
P50552	K	Vasodilator-stimulated phosphoprotein OS=Homo sapiens OX=9606 GN=VASP PE=1 SV=3	VASP	1	1.2646e-16	146.58	1.022	1.42637	0.871771	1.01776	0.926449	0.735649	0.807	0.311096
P50613	K	Cyclin-dependent kinase 7 OS=Homo sapiens OX=9606 GN=CDK7 PE=1 SV=1	CDK7	1	8.0468e-11	144.47	0.648174	0.752172	0.797419	1.26574	1.36909	1.16741	1.73	0.00203037
P50851	K	Lipopolysaccharide-responsive and beige-like anchor protein OS=Homo sapiens OX=9606 GN=LRBA PE=1 SV=4	LRBA	1	0.0119863	47.561	0.918599		0.945919		1.13548		1.218
P50914	K	60S ribosomal protein L14 OS=Homo sapiens OX=9606 GN=RPL14 PE=1 SV=4	RPL14	1	0.00176693	72.365	1
P50990	K	T-complex protein 1 subunit theta OS=Homo sapiens OX=9606 GN=CCT8 PE=1 SV=4	CCT8	1	2.85584e-23	164.31	0.786008	0.826717	0.792142	1.27766	1.32757	0.989904	1.495	0.0135017
P50990	K	T-complex protein 1 subunit theta OS=Homo sapiens OX=9606 GN=CCT8 PE=1 SV=4	CCT8	1	2.56374e-06	95.138	0.803558	0.836265	0.817557	1.20907	1.27952	1.05403	1.442	0.00348768
P50990	K	T-complex protein 1 subunit theta OS=Homo sapiens OX=9606 GN=CCT8 PE=1 SV=4	CCT8	1	2.35044e-22	147.02	0.434967		0.46959	2.32767		0.767775	3.422	0.190347
P50990	K	T-complex protein 1 subunit theta OS=Homo sapiens OX=9606 GN=CCT8 PE=1 SV=4	CCT8	1	1.32752e-05	97.175	0.684837	0.808934	0.882394		1.50052	1.12332	1.656	0.0406563
P50990	K	T-complex protein 1 subunit theta OS=Homo sapiens OX=9606 GN=CCT8 PE=1 SV=4	CCT8	1	0.0212795	67.507	1
P50991	K	T-complex protein 1 subunit delta OS=Homo sapiens OX=9606 GN=CCT4 PE=1 SV=4	CCT4	1	0.000535006	113.7	1.20524	1.113	1.16583	0.767516	0.905532	0.842879	0.722	0.00352903
P50991	K	T-complex protein 1 subunit delta OS=Homo sapiens OX=9606 GN=CCT4 PE=1 SV=4	CCT4	1	1.74813e-15	145.75	0.915315	0.896519	0.976213	1.0367	1.18583	0.989422	1.152	0.081216
P50995	K	Annexin A11 OS=Homo sapiens OX=9606 GN=ANXA11 PE=1 SV=1	ANXA11	1	0.0453265	41.317				1
P51153	K	Ras-related protein Rab-13 OS=Homo sapiens OX=9606 GN=RAB13 PE=1 SV=1	RAB13	1	0.00905535	43.272						1
P51532	K	Transcription activator BRG1 OS=Homo sapiens OX=9606 GN=SMARCA4 PE=1 SV=2	SMARCA4	1	0.00258473	96.311				1.13794	0.862062
P51608	K	Methyl-CpG-binding protein 2 OS=Homo sapiens OX=9606 GN=MECP2 PE=1 SV=1	MECP2	1	0.00182956	58.794				1
P51608	K	Methyl-CpG-binding protein 2 OS=Homo sapiens OX=9606 GN=MECP2 PE=1 SV=1	MECP2	0.999999	0.00452057	59.67				1
P51608	K	Methyl-CpG-binding protein 2 OS=Homo sapiens OX=9606 GN=MECP2 PE=1 SV=1	MECP2	1	0.00148523	54.584					1
P51610	K	Host cell factor 1 OS=Homo sapiens OX=9606 GN=HCFC1 PE=1 SV=2	HCFC1	1	4.12784e-29	89.913	0.551927	0.448135	0.46386	1.73551	1.71816	1.08241	3.099	0.00273105
P51610	K	Host cell factor 1 OS=Homo sapiens OX=9606 GN=HCFC1 PE=1 SV=2	HCFC1	1	0.00489122	43.177	1
P51610	K	Host cell factor 1 OS=Homo sapiens OX=9606 GN=HCFC1 PE=1 SV=2	HCFC1	1	1.88697e-05	113.7	0.801173	0.733494	0.803901	1.30455	1.1738	1.18309	1.566	0.000587408
P51610	K	Host cell factor 1 OS=Homo sapiens OX=9606 GN=HCFC1 PE=1 SV=2	HCFC1	1	0.00104902	82.437				1.21636	1.11274	0.670902
P51610	K	Host cell factor 1 OS=Homo sapiens OX=9606 GN=HCFC1 PE=1 SV=2	HCFC1	1	7.67959e-62	173.26	0.631665	0.645924	0.644781	1.42541	1.44402	1.2082	2.121	0.000205389
P51665	K	26S proteasome non-ATPase regulatory subunit 7 OS=Homo sapiens OX=9606 GN=PSMD7 PE=1 SV=2	PSMD7	1	0.000209473	70.806	0.828922	1.29742	0.873654
P51858	K	Hepatoma-derived growth factor OS=Homo sapiens OX=9606 GN=HDGF PE=1 SV=1	HDGF	1	3.07919e-13	47.965					1
P51858	K	Hepatoma-derived growth factor OS=Homo sapiens OX=9606 GN=HDGF PE=1 SV=1	HDGF	1	0.00420492	90.308	0.812136	0.732198	0.826742	1.06106	1.40209	1.16577	1.53	0.00959208
P51858	K	Hepatoma-derived growth factor OS=Homo sapiens OX=9606 GN=HDGF PE=1 SV=1	HDGF	1	3.52883e-11	142.71	0.522379	0.471134	0.388488	1.66005	1.55528	1.40267	3.342	0.000263048
P51858	K	Hepatoma-derived growth factor OS=Homo sapiens OX=9606 GN=HDGF PE=1 SV=1	HDGF	1	0.0236934	92.319						1
P51858	K	Hepatoma-derived growth factor OS=Homo sapiens OX=9606 GN=HDGF PE=1 SV=1	HDGF	1	6.54391e-79	245.18	0.585285	0.68458	0.664112	1.45582	1.44854	1.16167	2.102	0.00112095
P51858	K	Hepatoma-derived growth factor OS=Homo sapiens OX=9606 GN=HDGF PE=1 SV=1	HDGF	0.999988	8.90851e-05	49.155			1.03453		0.965474		0.933
P51948	K	CDK-activating kinase assembly factor MAT1 OS=Homo sapiens OX=9606 GN=MNAT1 PE=1 SV=1	MNAT1	1	0.0509603	51.43					1
P51948	K	CDK-activating kinase assembly factor MAT1 OS=Homo sapiens OX=9606 GN=MNAT1 PE=1 SV=1	MNAT1	1	0.000670146	99.855		1
P51965	K	Ubiquitin-conjugating enzyme E2 E1 OS=Homo sapiens OX=9606 GN=UBE2E1 PE=1 SV=1	UBE2E1	1	0.0308402	40.502				1
P51965	K	Ubiquitin-conjugating enzyme E2 E1 OS=Homo sapiens OX=9606 GN=UBE2E1 PE=1 SV=1	UBE2E1	1	2.36156e-10	133.76	0.767012	0.674908	0.872597	1.25342	1.31958	1.11248	1.592	0.00644594
P52209	K	6-phosphogluconate dehydrogenase, decarboxylating OS=Homo sapiens OX=9606 GN=PGD PE=1 SV=3	PGD	1	3.30213e-07	98.865		0.556039	0.897666	1.34872	1.19757		1.752	0.140351
P52209	K	6-phosphogluconate dehydrogenase, decarboxylating OS=Homo sapiens OX=9606 GN=PGD PE=1 SV=3	PGD	1	0.00295649	82.437	0.589874	0.74389		1.32008	1.34615		1.999	0.0266052
P52272	K	Heterogeneous nuclear ribonucleoprotein M OS=Homo sapiens OX=9606 GN=HNRNPM PE=1 SV=3	HNRNPM	1	0.000212325	49.097						1
P52272	K	Heterogeneous nuclear ribonucleoprotein M OS=Homo sapiens OX=9606 GN=HNRNPM PE=1 SV=3	HNRNPM	1	6.18564e-14	96.26		0.417018	0.487514	1.49838	1.34024	1.25684	3.018	0.00109668
P52272	K	Heterogeneous nuclear ribonucleoprotein M OS=Homo sapiens OX=9606 GN=HNRNPM PE=1 SV=3	HNRNPM	1	8.15197e-22	191.25	0.489225	0.554485	0.54863	1.39684	1.65777	1.35304	2.768	0.000169684
P52272	K	Heterogeneous nuclear ribonucleoprotein M OS=Homo sapiens OX=9606 GN=HNRNPM PE=1 SV=3	HNRNPM	1	0.00165059	108.92	0.772747	0.800579	0.94485	1.25968	1.16567	1.05648	1.383	0.0153901
P52294	K	Importin subunit alpha-5 OS=Homo sapiens OX=9606 GN=KPNA1 PE=1 SV=3	KPNA1	1	0.00568856	85.813	0.594667	0.381828		1.71949		1.30402	3.096	0.0482784
P52294	K	Importin subunit alpha-5 OS=Homo sapiens OX=9606 GN=KPNA1 PE=1 SV=3	KPNA1	1	7.48071e-10	125.17	0.643396	0.685798	0.657775	1.40941	1.36187	1.24175	2.02	7.65196e-05
P52298	K	Nuclear cap-binding protein subunit 2 OS=Homo sapiens OX=9606 GN=NCBP2 PE=1 SV=1	NCBP2	1	0.000115642	98.009			0.698543	1.15704	1.10245	1.04197	1.575
P52298	K	Nuclear cap-binding protein subunit 2 OS=Homo sapiens OX=9606 GN=NCBP2 PE=1 SV=1	NCBP2	1	0.0136876	62.969		0.706787	0.502385		1.79083		2.962
P52564	K	Dual specificity mitogen-activated protein kinase kinase 6 OS=Homo sapiens OX=9606 GN=MAP2K6 PE=1 SV=1	MAP2K6	1	0.00530835	78.178	0.558091	0.704348	0.727433	1.3084	1.46389	1.23784	2.015	0.00190053
P52565	K	Rho GDP-dissociation inhibitor 1 OS=Homo sapiens OX=9606 GN=ARHGDIA PE=1 SV=3	ARHGDIA	1	0.00921675	72.038				0.900669	1.28985	0.809483
P52594	K	Arf-GAP domain and FG repeat-containing protein 1 OS=Homo sapiens OX=9606 GN=AGFG1 PE=1 SV=2	AGFG1	1	7.25327e-11	133.07	0.932909	0.90525	0.896833	1.16079	1.14877	0.955453	1.194	0.0543924
P52597	K	Heterogeneous nuclear ribonucleoprotein F OS=Homo sapiens OX=9606 GN=HNRNPF PE=1 SV=3	HNRNPF	1	1.8409e-15	110.58	0.563052	0.639506	0.586167	1.45104	1.51244	1.2478	2.354	0.000251307
P52597	K	Heterogeneous nuclear ribonucleoprotein F OS=Homo sapiens OX=9606 GN=HNRNPF PE=1 SV=3	HNRNPF	1	1.4265e-12	167.76	0.713415	0.759351	0.732646	1.29142	1.31938	1.18379	1.721	0.000137081
P52701	K	DNA mismatch repair protein Msh6 OS=Homo sapiens OX=9606 GN=MSH6 PE=1 SV=2	MSH6	1	0.00974771	65.313	0.653951			1.09634	1.27084	0.978873	1.706
P52701	K	DNA mismatch repair protein Msh6 OS=Homo sapiens OX=9606 GN=MSH6 PE=1 SV=2	MSH6	1	2.40784e-21	107.6		0.528757	0.576336	1.43595	1.45896		2.62	0.00205912
P52701	K	DNA mismatch repair protein Msh6 OS=Homo sapiens OX=9606 GN=MSH6 PE=1 SV=2	MSH6	1	0.000390579	78.043	0.449937			1.35314	1.19693		2.834
P52701	K	DNA mismatch repair protein Msh6 OS=Homo sapiens OX=9606 GN=MSH6 PE=1 SV=2	MSH6	1	0.0219139	69.905						1
P52701	K	DNA mismatch repair protein Msh6 OS=Homo sapiens OX=9606 GN=MSH6 PE=1 SV=2	MSH6	1	0.000862089	67.548		0.550912	0.757671	1.05332	2.12924	0.508854	1.881	0.443698
P52735	K	Guanine nucleotide exchange factor VAV2 OS=Homo sapiens OX=9606 GN=VAV2 PE=1 SV=2	VAV2	1	0.00295627	68.49				1
P98175	K	RNA-binding protein 10 OS=Homo sapiens OX=9606 GN=RBM10 PE=1 SV=3	RBM10	1	0.00323305	48.701				1.13423		0.865768
P98175	K	RNA-binding protein 10 OS=Homo sapiens OX=9606 GN=RBM10 PE=1 SV=3	RBM10	1	0.00489683	53.517				1.05085		0.949153
P52756	K	RNA-binding protein 5 OS=Homo sapiens OX=9606 GN=RBM5 PE=1 SV=2	RBM5	1	0.00279553	53.028					1.34463	0.65537
P52756	K	RNA-binding protein 5 OS=Homo sapiens OX=9606 GN=RBM5 PE=1 SV=2	RBM5	1	0.035663	60.589				1
P52756	K	RNA-binding protein 5 OS=Homo sapiens OX=9606 GN=RBM5 PE=1 SV=2	RBM5	1	0.00390923	78.816					1
P52756	K	RNA-binding protein 5 OS=Homo sapiens OX=9606 GN=RBM5 PE=1 SV=2	RBM5	1	0.00039859	96.946	0.629798	0.781618	0.810528	1.34242	1.33935	1.09629	1.7	0.0067648
P52788	K	Spermine synthase OS=Homo sapiens OX=9606 GN=SMS PE=1 SV=2	SMS	1	3.93916e-07	103.69		1.21773	0.360585	1.42169			1.802
P52789	K	Hexokinase-2 OS=Homo sapiens OX=9606 GN=HK2 PE=1 SV=2	HK2	1	0.000217895	78.864						1
P52907	K	F-actin-capping protein subunit alpha-1 OS=Homo sapiens OX=9606 GN=CAPZA1 PE=1 SV=3	CAPZA1	1	0.0040569	53.028					1.07427	0.925726
P52907	K	F-actin-capping protein subunit alpha-1 OS=Homo sapiens OX=9606 GN=CAPZA1 PE=1 SV=3	CAPZA1	1	0.00215975	58.916		1.13941	0.860591
P52907	K	F-actin-capping protein subunit alpha-1 OS=Homo sapiens OX=9606 GN=CAPZA1 PE=1 SV=3	CAPZA1	1	0.0330727	42.075					1.28674	0.71326
P52943	K	Cysteine-rich protein 2 OS=Homo sapiens OX=9606 GN=CRIP2 PE=1 SV=1	CRIP2	1	0.00100853	92.428	0.881548	0.873367	0.903084	1.12406	1.14937	1.06857	1.257	0.000651944
P52943	K	Cysteine-rich protein 2 OS=Homo sapiens OX=9606 GN=CRIP2 PE=1 SV=1	CRIP2	1	0.024601	47.349				1
P52943	K	Cysteine-rich protein 2 OS=Homo sapiens OX=9606 GN=CRIP2 PE=1 SV=1	CRIP2	1	0.0260623	53.517				0.936616	1.06338
P52948	K	Nuclear pore complex protein Nup98-Nup96 OS=Homo sapiens OX=9606 GN=NUP98 PE=1 SV=4	NUP98	1	0.00165098	71.066	0.860742	0.755314	0.931008	1.34028		1.11265	1.445	0.0395143
P52948	K	Nuclear pore complex protein Nup98-Nup96 OS=Homo sapiens OX=9606 GN=NUP98 PE=1 SV=4	NUP98	1	0.000230971	90.306		0.47431		1.06016	1.37017	1.09536	2.478
P53007	K	Tricarboxylate transport protein, mitochondrial OS=Homo sapiens OX=9606 GN=SLC25A1 PE=1 SV=2	SLC25A1	1	0.00337363	74.524			1
P53350	K	Serine/threonine-protein kinase PLK1 OS=Homo sapiens OX=9606 GN=PLK1 PE=1 SV=1	PLK1	1	0.000119143	93.467				1.06647	0.933533
P53365	K	Arfaptin-2 OS=Homo sapiens OX=9606 GN=ARFIP2 PE=1 SV=1	ARFIP2	1	0.0296984	42.835		1
P53396	K	ATP-citrate synthase OS=Homo sapiens OX=9606 GN=ACLY PE=1 SV=3	ACLY	1	0.00278243	94.806	0.646547	0.650202	0.771053	1.0213	1.94673	0.964168	1.902	0.063451
P53396	K	ATP-citrate synthase OS=Homo sapiens OX=9606 GN=ACLY PE=1 SV=3	ACLY	1	3.38092e-14	93.772	0.847656	1.48313	0.867233	1.06318	1.39352	0.345291	0.876	0.616058
P53396	K	ATP-citrate synthase OS=Homo sapiens OX=9606 GN=ACLY PE=1 SV=3	ACLY	1	0.0217974	50.297					1
P53611	K	Geranylgeranyl transferase type-2 subunit beta OS=Homo sapiens OX=9606 GN=RABGGTB PE=1 SV=2	RABGGTB	1	0.00277146	78.932	0.80532				1.19468		1.483
P53999	K	Activated RNA polymerase II transcriptional coactivator p15 OS=Homo sapiens OX=9606 GN=SUB1 PE=1 SV=3	SUB1	1	1.40394e-42	223.96	1.10312	1.0636	0.983419	0.8293	1.03535	0.985209	0.905	0.241357
P53999	K	Activated RNA polymerase II transcriptional coactivator p15 OS=Homo sapiens OX=9606 GN=SUB1 PE=1 SV=3	SUB1	1	1.34659e-15	154.81	0.659837	0.73196	0.656072	1.37294	1.43043	1.14876	1.93	0.00100718
P53999	K	Activated RNA polymerase II transcriptional coactivator p15 OS=Homo sapiens OX=9606 GN=SUB1 PE=1 SV=3	SUB1	1	6.13711e-05	90.156	0.67132	0.595366		1.2122	1.48492	1.0362	1.965	0.0181976
P53999	K	Activated RNA polymerase II transcriptional coactivator p15 OS=Homo sapiens OX=9606 GN=SUB1 PE=1 SV=3	SUB1	1	1.48432e-13	174.92	0.483345	0.375422	0.443034	1.25972	1.84017	1.59831	3.609	0.000660364
P53999	K	Activated RNA polymerase II transcriptional coactivator p15 OS=Homo sapiens OX=9606 GN=SUB1 PE=1 SV=3	SUB1	1	0.00177425	94.806	0.928003	0.91389	1.15811
P53999	K	Activated RNA polymerase II transcriptional coactivator p15 OS=Homo sapiens OX=9606 GN=SUB1 PE=1 SV=3	SUB1	1	1.73412e-35	218.55	0.851474	0.872674	0.947262	0.942552	1.27919	1.10685	1.246	0.0856397
P54132	K	Bloom syndrome protein OS=Homo sapiens OX=9606 GN=BLM PE=1 SV=1	BLM	1	0.00306289	44.571				1
P54253	K	Ataxin-1 OS=Homo sapiens OX=9606 GN=ATXN1 PE=1 SV=2	ATXN1	1	0.0495843	50.09						1
P54259	K	Atrophin-1 OS=Homo sapiens OX=9606 GN=ATN1 PE=1 SV=3	ATN1	1	0.000733203	62.398					1
P54259	K	Atrophin-1 OS=Homo sapiens OX=9606 GN=ATN1 PE=1 SV=3	ATN1	1	0.000999181	85.622	0.601803			1.34119		1.057	1.993
P54259	K	Atrophin-1 OS=Homo sapiens OX=9606 GN=ATN1 PE=1 SV=3	ATN1	1	0.00491731	48.785						1
P54577	K	Tyrosine--tRNA ligase, cytoplasmic OS=Homo sapiens OX=9606 GN=YARS1 PE=1 SV=4	YARS1	1	1.63389e-07	102.57		0.148671		1.43593	1.27935	1.13605	8.635
P54652	K	Heat shock-related 70 kDa protein 2 OS=Homo sapiens OX=9606 GN=HSPA2 PE=1 SV=1	HSPA2	1	0.00088066	58.338		0.572816		1.27161	1.21291	0.942668	1.994
P54819	K	Adenylate kinase 2, mitochondrial OS=Homo sapiens OX=9606 GN=AK2 PE=1 SV=2	AK2	1	0.000390559	123.5	1.1473	1.02116	1.05975	0.76012	0.995877	1.0158	0.859	0.184218
P55010	K	Eukaryotic translation initiation factor 5 OS=Homo sapiens OX=9606 GN=EIF5 PE=1 SV=2	EIF5	1	0.00201688	81.642	0.771528	0.813801	0.898692		1.42968	1.0863	1.519	0.0395871
P55036	K	26S proteasome non-ATPase regulatory subunit 4 OS=Homo sapiens OX=9606 GN=PSMD4 PE=1 SV=1	PSMD4	1	1.30666e-07	115.79					1.13333	0.866667
P55039	K	Developmentally-regulated GTP-binding protein 2 OS=Homo sapiens OX=9606 GN=DRG2 PE=1 SV=1	DRG2	1	0.0101653	71.896	0.781577	1.03995	1.17847
P55060	K	Exportin-2 OS=Homo sapiens OX=9606 GN=CSE1L PE=1 SV=3	CSE1L	1	0.0032091	69.915	1.00369	0.518237		1.47808			1.942
P55081	K	Microfibrillar-associated protein 1 OS=Homo sapiens OX=9606 GN=MFAP1 PE=1 SV=2	MFAP1	1	0.000963942	101.41	0.567202	0.765701	0.705885	1.37717	1.41765	1.16639	1.943	0.00349627
P55081	K	Microfibrillar-associated protein 1 OS=Homo sapiens OX=9606 GN=MFAP1 PE=1 SV=2	MFAP1	1	0.00213054	113.14		0.521683	0.611684	1.34162	1.39363	1.13138	2.274	0.003986
P55199	K	RNA polymerase II elongation factor ELL OS=Homo sapiens OX=9606 GN=ELL PE=1 SV=1	ELL	1	0.014158	58.313						1
P55199	K	RNA polymerase II elongation factor ELL OS=Homo sapiens OX=9606 GN=ELL PE=1 SV=1	ELL	1	0.000333426	81.578			0.838663	1.19234		0.968998	1.289
P55201	K	Peregrin OS=Homo sapiens OX=9606 GN=BRPF1 PE=1 SV=2	BRPF1	1	0.0167046	60.589				1.20508		0.794923
P55209	K	Nucleosome assembly protein 1-like 1 OS=Homo sapiens OX=9606 GN=NAP1L1 PE=1 SV=1	NAP1L1	1	0.000314844	79.889		0.836021	0.824036	1.09785		1.2421	1.41	0.0315753
P55210	K	Caspase-7 OS=Homo sapiens OX=9606 GN=CASP7 PE=1 SV=1	CASP7	1	0.00286574	81.335				1
P55210	K	Caspase-7 OS=Homo sapiens OX=9606 GN=CASP7 PE=1 SV=1	CASP7	1	0.00169066	79.311		0.477534	0.66081	1.19385	1.40967	1.25813	2.262	0.00905101
P55263	K	Adenosine kinase OS=Homo sapiens OX=9606 GN=ADK PE=1 SV=2	ADK	0.998824	0.000104975	76.85	0.912799	1.00047	0.950628	0.99934	1.13677		1.119	0.156664
P55263	K	Adenosine kinase OS=Homo sapiens OX=9606 GN=ADK PE=1 SV=2	ADK	1	0.00318193	63.397	0.629357	0.715339		1.2559	1.27511	1.1243	1.812	0.0034196
P55265	K	Double-stranded RNA-specific adenosine deaminase OS=Homo sapiens OX=9606 GN=ADAR PE=1 SV=4	ADAR	1	0.0476254	58.426				1
P55265	K	Double-stranded RNA-specific adenosine deaminase OS=Homo sapiens OX=9606 GN=ADAR PE=1 SV=4	ADAR	1	0.0514923	49.325		1
P55327	K	Tumor protein D52 OS=Homo sapiens OX=9606 GN=TPD52 PE=1 SV=2	TPD52	1	2.77664e-16	121.71	0.635007	0.721897		1.51505	0.791812	1.33623	1.79	0.126874
P55327	K	Tumor protein D52 OS=Homo sapiens OX=9606 GN=TPD52 PE=1 SV=2	TPD52	1	4.1836e-29	166.65				0.746956	1.61778	0.635268
P55327	K	Tumor protein D52 OS=Homo sapiens OX=9606 GN=TPD52 PE=1 SV=2	TPD52	1	1.86802e-18	136.94	0.822937	0.830214	0.923412	1.28427	1.26732	0.871845	1.329	0.110545
P55327	K	Tumor protein D52 OS=Homo sapiens OX=9606 GN=TPD52 PE=1 SV=2	TPD52	1	0.000342344	50.641				1
P55327	K	Tumor protein D52 OS=Homo sapiens OX=9606 GN=TPD52 PE=1 SV=2	TPD52	1	2.00734e-10	129.04	0.820921	0.714974	0.833273	1.34816	1.14253	1.14014	1.533	0.00448407
P55327	K	Tumor protein D52 OS=Homo sapiens OX=9606 GN=TPD52 PE=1 SV=2	TPD52	1	0.0104192	60			0.642636		1.35736		2.112
P55327	K	Tumor protein D52 OS=Homo sapiens OX=9606 GN=TPD52 PE=1 SV=2	TPD52	1	0.0378586	49.325						1
P55769	K	NHP2-like protein 1 OS=Homo sapiens OX=9606 GN=SNU13 PE=1 SV=3	SNU13	1	2.31279e-06	97.594		0.926369	0.581191	1.26032	1.4604	0.771719	1.544	0.254605
P55884	K	Eukaryotic translation initiation factor 3 subunit B OS=Homo sapiens OX=9606 GN=EIF3B PE=1 SV=3	EIF3B	1	0.00831196	72.038			1.18062	0.97067	0.848714		0.771
P55884	K	Eukaryotic translation initiation factor 3 subunit B OS=Homo sapiens OX=9606 GN=EIF3B PE=1 SV=3	EIF3B	1	0.00623026	93.467	0.886664		0.859388	0.946709	1.1403	1.16694	1.242	0.090226
P56182	K	Ribosomal RNA processing protein 1 homolog A OS=Homo sapiens OX=9606 GN=RRP1 PE=1 SV=1	RRP1	1	0.0115228	44.57		1
P56211	K	cAMP-regulated phosphoprotein 19 OS=Homo sapiens OX=9606 GN=ARPP19 PE=1 SV=2	ARPP19	1	0.0363241	50.834	1.01967			0.980329			0.961
P56524	K	Histone deacetylase 4 OS=Homo sapiens OX=9606 GN=HDAC4 PE=1 SV=3	HDAC4	1	0.000994616	115.86		0.443539	0.526416	1.21082	1.37229	1.44693	2.77	0.00164514
P56524	K	Histone deacetylase 4 OS=Homo sapiens OX=9606 GN=HDAC4 PE=1 SV=3	HDAC4	1	0.00229175	88.35				1.06288	0.992091	0.94503
P56524	K	Histone deacetylase 4 OS=Homo sapiens OX=9606 GN=HDAC4 PE=1 SV=3	HDAC4	1	0.0300766	61.494						1
P56524	K	Histone deacetylase 4 OS=Homo sapiens OX=9606 GN=HDAC4 PE=1 SV=3	HDAC4	1	1.87413e-24	145.95	0.289997	0.581844		1.73283	1.48561	0.909718	3.157	0.0474484
P56524	K	Histone deacetylase 4 OS=Homo sapiens OX=9606 GN=HDAC4 PE=1 SV=3	HDAC4	1	0.0130553	52.591				1.01228	1.09167	0.896048
P56524	K	Histone deacetylase 4 OS=Homo sapiens OX=9606 GN=HDAC4 PE=1 SV=3	HDAC4	1	0.0277648	65.156		0.382609			1.4957	1.12169	3.42
P56545	K	C-terminal-binding protein 2 OS=Homo sapiens OX=9606 GN=CTBP2 PE=1 SV=1	CTBP2	1	0.0116485	73.637	0.671393	0.722109	0.752769	1.33337	1.38541	1.13495	1.796	0.00111563
P57053	K	Histone H2B type F-S OS=Homo sapiens OX=9606 GN=H2BS1 PE=1 SV=2	H2BS1	1	0.00888927	67.889		0.626626		1.37337			2.192
Q16778	K	Histone H2B type 2-E OS=Homo sapiens OX=9606 GN=H2BC21 PE=1 SV=3	H2BC21	1	1.68989e-07	138.23	0.871652	0.892903	0.886753	1.14848	1.19147	1.00874	1.263	0.0105763
P57081	K	tRNA (guanine-N(7)-)-methyltransferase non-catalytic subunit WDR4 OS=Homo sapiens OX=9606 GN=WDR4 PE=1 SV=2	WDR4	1	3.88121e-12	135.28	0.129418	0.511886	0.401466	1.8699	1.78502	1.30231	4.754	0.0179536
P57081	K	tRNA (guanine-N(7)-)-methyltransferase non-catalytic subunit WDR4 OS=Homo sapiens OX=9606 GN=WDR4 PE=1 SV=2	WDR4	1	0.0337451	53.517					1
P57081	K	tRNA (guanine-N(7)-)-methyltransferase non-catalytic subunit WDR4 OS=Homo sapiens OX=9606 GN=WDR4 PE=1 SV=2	WDR4	1	0.000519233	154.71	0.7277	0.753301	0.804588	1.24845	1.3822	1.08376	1.625	0.00324467
P57772	K	Selenocysteine-specific elongation factor OS=Homo sapiens OX=9606 GN=EEFSEC PE=1 SV=4	EEFSEC	1	0.00407488	85.813	0.517136	0.596843	0.675346	1.45733	1.49057	1.26277	2.353	0.000762836
P58876	K	Histone H2B type 1-D OS=Homo sapiens OX=9606 GN=H2BC5 PE=1 SV=2	H2BC5	1	4.93049e-11	125.17	0.798531	0.826031	0.797434	1.22346	1.28865	1.0659	1.477	0.00258181
P59998	K	Actin-related protein 2/3 complex subunit 4 OS=Homo sapiens OX=9606 GN=ARPC4 PE=1 SV=3	ARPC4	1	0.0032808	57.042			1
P60174	K	Triosephosphate isomerase OS=Homo sapiens OX=9606 GN=TPI1 PE=1 SV=3	TPI1	1	0.000327456	79.059				1.30027	0.966808	0.732921
P60174	K	Triosephosphate isomerase OS=Homo sapiens OX=9606 GN=TPI1 PE=1 SV=3	TPI1	1	0.000370654	51.07		1
P60174	K	Triosephosphate isomerase OS=Homo sapiens OX=9606 GN=TPI1 PE=1 SV=3	TPI1	1	0.00734351	62.88	0.963958	0.754842			1.2812		1.491
P60174	K	Triosephosphate isomerase OS=Homo sapiens OX=9606 GN=TPI1 PE=1 SV=3	TPI1	1	9.92276e-17	113.86	0.679189	0.887474	0.671588	1.3211	1.37166	1.06899	1.681	0.0120549
P60174	K	Triosephosphate isomerase OS=Homo sapiens OX=9606 GN=TPI1 PE=1 SV=3	TPI1	1	0.000124542	66.953				1
P60174	K	Triosephosphate isomerase OS=Homo sapiens OX=9606 GN=TPI1 PE=1 SV=3	TPI1	1	0.000132559	70.195	0.936783	0.937976	0.687368	1.28666		1.15122	1.427	0.0798485
P60228	K	Eukaryotic translation initiation factor 3 subunit E OS=Homo sapiens OX=9606 GN=EIF3E PE=1 SV=1	EIF3E	1	0.011733	67.548				1
P60228	K	Eukaryotic translation initiation factor 3 subunit E OS=Homo sapiens OX=9606 GN=EIF3E PE=1 SV=1	EIF3E	1	0.000978889	125.5					1.1344	0.865604
P60468	K	Protein transport protein Sec61 subunit beta OS=Homo sapiens OX=9606 GN=SEC61B PE=1 SV=2	SEC61B	1	0.0025302	76.605				0.863626	1.13637
P60660	K	Myosin light polypeptide 6 OS=Homo sapiens OX=9606 GN=MYL6 PE=1 SV=2	MYL6	1	1.18101e-05	98.865				1.48176	0.265276	1.25296
P60709	K	Actin, cytoplasmic 1 OS=Homo sapiens OX=9606 GN=ACTB PE=1 SV=1	ACTB	1	2.32033e-95	253.88	0.965021	0.971563	1.00044	1.06062	1.12282	0.879536	1.043	0.64772
P60709	K	Actin, cytoplasmic 1 OS=Homo sapiens OX=9606 GN=ACTB PE=1 SV=1	ACTB	1	6.38483e-10	113.46	0.761347	0.726522	0.682223	1.34702	1.3071	1.17579	1.765	0.0004024
P60709	K	Actin, cytoplasmic 1 OS=Homo sapiens OX=9606 GN=ACTB PE=1 SV=1	ACTB	1	0.00215975	81.163	0.760675	0.836398	0.810409	1.24704	1.26659	1.07889	1.492	0.00238041
P60709	K	Actin, cytoplasmic 1 OS=Homo sapiens OX=9606 GN=ACTB PE=1 SV=1	ACTB	1	1.10513e-59	124.77	0.652363		0.702186	1.27875	1.32998	1.03673	1.794	0.0112675
P60709	K	Actin, cytoplasmic 1 OS=Homo sapiens OX=9606 GN=ACTB PE=1 SV=1	ACTB	1	3.39387e-05	84.102	0.448453		0.70264	1.5219	1.49215	0.834859	2.229	0.0805443
P60709	K	Actin, cytoplasmic 1 OS=Homo sapiens OX=9606 GN=ACTB PE=1 SV=1	ACTB	1	8.22248e-26	122.66	0.816281	0.857292	0.790256	1.26412	1.26451	1.00754	1.435	0.0108726
P60842	K	Eukaryotic initiation factor 4A-I OS=Homo sapiens OX=9606 GN=EIF4A1 PE=1 SV=1	EIF4A1	1	1.63625e-33	129.01		0.910706	0.908199	1.31708		0.864014	1.199	0.528154
P60842	K	Eukaryotic initiation factor 4A-I OS=Homo sapiens OX=9606 GN=EIF4A1 PE=1 SV=1	EIF4A1	1	0.00053934	62.705	0.687193			1.32376		0.98905	1.683
P60842	K	Eukaryotic initiation factor 4A-I OS=Homo sapiens OX=9606 GN=EIF4A1 PE=1 SV=1	EIF4A1	1	0.000606324	92.445	0.857857	0.955952	0.986914		1.22905	0.970231	1.178	0.223985
P60842	K	Eukaryotic initiation factor 4A-I OS=Homo sapiens OX=9606 GN=EIF4A1 PE=1 SV=1	EIF4A1	1	0.0099228	72.492	0.748237	1.18808		0.925448	1.1932	0.945039	1.055	0.741391
P60866	K	40S ribosomal protein S20 OS=Homo sapiens OX=9606 GN=RPS20 PE=1 SV=1	RPS20	1	1.436e-11	123.92	0.704413	0.822164	0.920979	1.27856	1.22057	1.05331	1.451	0.0181515
P60900	K	Proteasome subunit alpha type-6 OS=Homo sapiens OX=9606 GN=PSMA6 PE=1 SV=1	PSMA6	1	0.000468623	70.195	0.987172	1.0525		0.931262	0.962257	1.06681	0.968	0.597588
P60903	K	Protein S100-A10 OS=Homo sapiens OX=9606 GN=S100A10 PE=1 SV=2	S100A10	1	0.029164	53.028			0.949417	1.06554		0.985045	1.08
P60903	K	Protein S100-A10 OS=Homo sapiens OX=9606 GN=S100A10 PE=1 SV=2	S100A10	1	0.0052534	81.163				1.04183		0.95817
P60903	K	Protein S100-A10 OS=Homo sapiens OX=9606 GN=S100A10 PE=1 SV=2	S100A10	1	0.000954764	95.311	0.987988	1.14411	1.11213	0.954141	0.982509	0.819123	0.849	0.0848693
P60903	K	Protein S100-A10 OS=Homo sapiens OX=9606 GN=S100A10 PE=1 SV=2	S100A10	1	0.0047388	49.097				1
P60953	K	Cell division control protein 42 homolog OS=Homo sapiens OX=9606 GN=CDC42 PE=1 SV=2	CDC42	1	0.000258625	106.35			0.318346	0.956077	1.36381	1.36177	3.855
P60981	K	Destrin OS=Homo sapiens OX=9606 GN=DSTN PE=1 SV=3	DSTN	1	2.1345e-05	78.816			1
P60981	K	Destrin OS=Homo sapiens OX=9606 GN=DSTN PE=1 SV=3	DSTN	1	0.000115369	107.08	1.13035	1.11384	1.09529	0.254967	1.30573	1.09983	0.797	0.441821
P60981	K	Destrin OS=Homo sapiens OX=9606 GN=DSTN PE=1 SV=3	DSTN	1	0.00300288	78.932				1
P60983	K	Glia maturation factor beta OS=Homo sapiens OX=9606 GN=GMFB PE=1 SV=2	GMFB	1	1.40199e-21	187.33	0.677316	0.743165	0.827177	1.32702	1.26843	1.1569	1.669	0.00187434
P61081	K	NEDD8-conjugating enzyme Ubc12 OS=Homo sapiens OX=9606 GN=UBE2M PE=1 SV=1	UBE2M	1	0.0015372	113.14			0.417633	1.17037	1.15613	1.25586	2.859
P61086	K	Ubiquitin-conjugating enzyme E2 K OS=Homo sapiens OX=9606 GN=UBE2K PE=1 SV=3	UBE2K	1	0.00562922	76.572			0.992582	0.933597	1.10955	0.964266	1.01
P61088	K	Ubiquitin-conjugating enzyme E2 N OS=Homo sapiens OX=9606 GN=UBE2N PE=1 SV=1	UBE2N	1	0.00101671	105.36	1.06983	1.08337	0.981641	0.9689	1.01849	0.877773	0.914	0.164914
P61088	K	Ubiquitin-conjugating enzyme E2 N OS=Homo sapiens OX=9606 GN=UBE2N PE=1 SV=1	UBE2N	1	0.0185447	69.905				1
P61160	K	Actin-related protein 2 OS=Homo sapiens OX=9606 GN=ACTR2 PE=1 SV=1	ACTR2	1	0.000313081	78.043		0.856306			1.02694	1.11676	1.252
P61160	K	Actin-related protein 2 OS=Homo sapiens OX=9606 GN=ACTR2 PE=1 SV=1	ACTR2	1	9.85051e-06	103.69	0.77514	0.898701	0.801661	1.23443	1.21604	1.07403	1.424	0.0049163
P61204	K	ADP-ribosylation factor 3 OS=Homo sapiens OX=9606 GN=ARF3 PE=1 SV=2	ARF3	1	8.47904e-45	125.14	1.02931	1.12122	0.659817	1.40664	1.2389	0.544105	1.135	0.840315
P61221	K	ATP-binding cassette sub-family E member 1 OS=Homo sapiens OX=9606 GN=ABCE1 PE=1 SV=1	ABCE1	1	0.00217818	80.623	0.61295	0.850571		1.18058	1.3171	1.03881	1.611	0.0486255
P61247	K	40S ribosomal protein S3a OS=Homo sapiens OX=9606 GN=RPS3A PE=1 SV=2	RPS3A	1	4.24497e-06	86.243					0.948822	1.05118
P61247	K	40S ribosomal protein S3a OS=Homo sapiens OX=9606 GN=RPS3A PE=1 SV=2	RPS3A	1	0.00860771	69.915						1
P61247	K	40S ribosomal protein S3a OS=Homo sapiens OX=9606 GN=RPS3A PE=1 SV=2	RPS3A	1	0.0165979	51.864				0.803145	1.19685
P61247	K	40S ribosomal protein S3a OS=Homo sapiens OX=9606 GN=RPS3A PE=1 SV=2	RPS3A	1	0.00673487	78.816		0.614292	0.862001	1.23095	1.29276		1.709	0.0846686
P61247	K	40S ribosomal protein S3a OS=Homo sapiens OX=9606 GN=RPS3A PE=1 SV=2	RPS3A	1	1.74172e-05	91.245	0.94385	0.796753	1.00429	1.00964	1.20476	1.04071	1.186	0.122355
P61289	K	Proteasome activator complex subunit 3 OS=Homo sapiens OX=9606 GN=PSME3 PE=1 SV=1	PSME3	1	2.61994e-05	99.174	0.841258	0.67369	0.847326	1.26432	1.39893	0.974471	1.54	0.0316163
P61326	K	Protein mago nashi homolog OS=Homo sapiens OX=9606 GN=MAGOH PE=1 SV=1	MAGOH	1	7.08569e-15	126.63	0.653288	0.746933	0.692551	1.45778	1.3902	1.05925	1.867	0.00447408
P61326	K	Protein mago nashi homolog OS=Homo sapiens OX=9606 GN=MAGOH PE=1 SV=1	MAGOH	1	2.33951e-64	220.81	0.622426	0.67217	0.649977	1.4756	1.38661	1.19321	2.086	0.000396268
P61353	K	60S ribosomal protein L27 OS=Homo sapiens OX=9606 GN=RPL27 PE=1 SV=2	RPL27	1	0.000251727	73.655	0.613553		0.731647		1.52442	1.13038	1.974	0.0605716
P61513	K	60S ribosomal protein L37a OS=Homo sapiens OX=9606 GN=RPL37A PE=1 SV=2	RPL37A	1	0.00245402	55.235	0.904911	0.819436	1.02467		1.13639	1.11459	1.228	0.0874556
P61604	K	10 kDa heat shock protein, mitochondrial OS=Homo sapiens OX=9606 GN=HSPE1 PE=1 SV=2	HSPE1	1	0.000730023	50.116	0.740066	1.28844	0.987858		0.98364		0.978
P61604	K	10 kDa heat shock protein, mitochondrial OS=Homo sapiens OX=9606 GN=HSPE1 PE=1 SV=2	HSPE1	1	8.19986e-06	124.46	0.984469	0.742567	1.10171	1.35527	0.801967	1.01402	1.121	0.614664
P61604	K	10 kDa heat shock protein, mitochondrial OS=Homo sapiens OX=9606 GN=HSPE1 PE=1 SV=2	HSPE1	1	0.00162123	88.921	0.880556	0.994408	0.965031	1.06266	1.09734		1.141	0.071946
P61604	K	10 kDa heat shock protein, mitochondrial OS=Homo sapiens OX=9606 GN=HSPE1 PE=1 SV=2	HSPE1	1	0.0229297	59.67					1
P61758	K	Prefoldin subunit 3 OS=Homo sapiens OX=9606 GN=VBP1 PE=1 SV=4	VBP1	1	0.011149	48.157			1.0739		0.909207	1.0169	0.897
P61764	K	Syntaxin-binding protein 1 OS=Homo sapiens OX=9606 GN=STXBP1 PE=1 SV=1	STXBP1	1	0.00893821	62.88					1.11334	0.886657
P61764	K	Syntaxin-binding protein 1 OS=Homo sapiens OX=9606 GN=STXBP1 PE=1 SV=1	STXBP1	1	0.00451245	62.88	0.859354	0.901239	0.869544	1.37574		0.994121	1.352	0.0999332
P61956	K	Small ubiquitin-related modifier 2 OS=Homo sapiens OX=9606 GN=SUMO2 PE=1 SV=3	SUMO2	1	0.00206488	46.068			0.725559		1.27444		1.756
P61956	K	Small ubiquitin-related modifier 2 OS=Homo sapiens OX=9606 GN=SUMO2 PE=1 SV=3	SUMO2	1	0.00268261	74.269					1
P61978	K	Heterogeneous nuclear ribonucleoprotein K OS=Homo sapiens OX=9606 GN=HNRNPK PE=1 SV=1	HNRNPK	1	1.87311e-59	219.89	0.716579	0.749865	0.731894	1.30093	1.32172	1.17901	1.729	0.000136713
P61978	K	Heterogeneous nuclear ribonucleoprotein K OS=Homo sapiens OX=9606 GN=HNRNPK PE=1 SV=1	HNRNPK	1	9.69051e-31	131.54		0.652621	0.850842	1.28857	1.2441	0.96386	1.55	0.065026
P61978	K	Heterogeneous nuclear ribonucleoprotein K OS=Homo sapiens OX=9606 GN=HNRNPK PE=1 SV=1	HNRNPK	1	0.0332062	51.454		0.707852			1.29215		1.825
P61978	K	Heterogeneous nuclear ribonucleoprotein K OS=Homo sapiens OX=9606 GN=HNRNPK PE=1 SV=1	HNRNPK	1	4.08085e-05	98.009	0.898611	0.881998	0.909066	1.124	1.28044	0.905891	1.231	0.122704
P61978	K	Heterogeneous nuclear ribonucleoprotein K OS=Homo sapiens OX=9606 GN=HNRNPK PE=1 SV=1	HNRNPK	1	2.50958e-16	94.507	0.638589	1.00124	0.997283	1.24294	1.12078	0.999177	1.275	0.183537
P61978	K	Heterogeneous nuclear ribonucleoprotein K OS=Homo sapiens OX=9606 GN=HNRNPK PE=1 SV=1	HNRNPK	1	1.98629e-05	80.623			0.396553	1.46785	1.12148	1.01411	3.029
P61978	K	Heterogeneous nuclear ribonucleoprotein K OS=Homo sapiens OX=9606 GN=HNRNPK PE=1 SV=1	HNRNPK	1	0.00418021	58.916		0.957947	1.0496	0.992448			0.989
P61981	K	14-3-3 protein gamma OS=Homo sapiens OX=9606 GN=YWHAG PE=1 SV=2	YWHAG	1	0.00103474	97.277		0.951214	1.08501			0.96378	0.947
P62081	K	40S ribosomal protein S7 OS=Homo sapiens OX=9606 GN=RPS7 PE=1 SV=1	RPS7	1	0.00608174	72.038					1
P62081	K	40S ribosomal protein S7 OS=Homo sapiens OX=9606 GN=RPS7 PE=1 SV=1	RPS7	1	0.0120415	62.88				0.940606	1.05939
P62081	K	40S ribosomal protein S7 OS=Homo sapiens OX=9606 GN=RPS7 PE=1 SV=1	RPS7	1	1.16823e-06	105.36	0.925523	0.904235	0.716159	1.26953		1.18456	1.446	0.0411503
P62136	K	Serine/threonine-protein phosphatase PP1-alpha catalytic subunit OS=Homo sapiens OX=9606 GN=PPP1CA PE=1 SV=1	PPP1CA	1	2.76156e-11	138.71	0.641068	0.688248	0.52708	1.34551	1.43889	1.3592	2.232	0.000606022
P62140	K	Serine/threonine-protein phosphatase PP1-beta catalytic subunit OS=Homo sapiens OX=9606 GN=PPP1CB PE=1 SV=3	PPP1CB	1	2.38444e-17	142.71	0.99435	1.10624	1.1396	0.799158	0.955435	1.00521	0.852	0.113486
P62191	K	26S proteasome regulatory subunit 4 OS=Homo sapiens OX=9606 GN=PSMC1 PE=1 SV=1	PSMC1	1	0.00142062	90.263	0.70837	0.801133	0.77194		1.46042	1.25814	1.787	0.00414097
P62241	K	40S ribosomal protein S8 OS=Homo sapiens OX=9606 GN=RPS8 PE=1 SV=2	RPS8	1	0.00591406	50.834					1.0602	0.939798
P62249	K	40S ribosomal protein S16 OS=Homo sapiens OX=9606 GN=RPS16 PE=1 SV=2	RPS16	1	0.00462928	55.754	0.863458	1.20658		1.1379		0.792059	0.932	0.796567
P62258	K	14-3-3 protein epsilon OS=Homo sapiens OX=9606 GN=YWHAE PE=1 SV=1	YWHAE	1	0.0267595	50.116						1
P62258	K	14-3-3 protein epsilon OS=Homo sapiens OX=9606 GN=YWHAE PE=1 SV=1	YWHAE	1	0.00014252	76.255	0.60983			1.0568	1.33337		1.96
P62263	K	40S ribosomal protein S14 OS=Homo sapiens OX=9606 GN=RPS14 PE=1 SV=3	RPS14	1	3.7074e-14	137.58	0.947507	0.936664	1.00307	1.06599	1.10635	0.940418	1.078	0.242821
P62266	K	40S ribosomal protein S23 OS=Homo sapiens OX=9606 GN=RPS23 PE=1 SV=3	RPS23	1	4.2063e-14	107.6	0.583821	0.644475		1.202	1.39934	1.17037	2.047	0.00304122
P62266	K	40S ribosomal protein S23 OS=Homo sapiens OX=9606 GN=RPS23 PE=1 SV=3	RPS23	1	0.00152036	88.921	0.976102	0.945898		1.00117	1.07683		1.081	0.189983
P62266	K	40S ribosomal protein S23 OS=Homo sapiens OX=9606 GN=RPS23 PE=1 SV=3	RPS23	1	0.000765788	92.732	0.665098			1.12761	1.22073	0.986562	1.671
P62269	K	40S ribosomal protein S18 OS=Homo sapiens OX=9606 GN=RPS18 PE=1 SV=3	RPS18	1	0.0505437	40.502				1
P62273	K	40S ribosomal protein S29 OS=Homo sapiens OX=9606 GN=RPS29 PE=1 SV=2	RPS29	1	0.0262222	67.903		0.822344	1.15068		1.12763	0.899355	1.027	0.879911
P62273	K	40S ribosomal protein S29 OS=Homo sapiens OX=9606 GN=RPS29 PE=1 SV=2	RPS29	1	0.0115932	58.286	0.619475	1.1091	1.27142
P62273	K	40S ribosomal protein S29 OS=Homo sapiens OX=9606 GN=RPS29 PE=1 SV=2	RPS29	1	0.0171955	58.916						1
P62277	K	40S ribosomal protein S13 OS=Homo sapiens OX=9606 GN=RPS13 PE=1 SV=2	RPS13	1	0.00211779	50.116				1.06498		0.935022
P62280	K	40S ribosomal protein S11 OS=Homo sapiens OX=9606 GN=RPS11 PE=1 SV=3	RPS11	1	0.0103914	50.09					1
P62280	K	40S ribosomal protein S11 OS=Homo sapiens OX=9606 GN=RPS11 PE=1 SV=3	RPS11	1	0.000594065	98.009	0.621148	0.737251	0.743427	1.27106	1.37643	1.25068	1.855	0.000699079
P62304	K	Small nuclear ribonucleoprotein E OS=Homo sapiens OX=9606 GN=SNRPE PE=1 SV=1	SNRPE	1	1.5792e-94	212.4	0.863356	0.949255	0.930237	1.02894	1.30977	0.918439	1.188	0.210925
P62318	K	Small nuclear ribonucleoprotein Sm D3 OS=Homo sapiens OX=9606 GN=SNRPD3 PE=1 SV=1	SNRPD3	1	0.0161912	58.916			0.752062		1.24794		1.659
P62330	K	ADP-ribosylation factor 6 OS=Homo sapiens OX=9606 GN=ARF6 PE=1 SV=2	ARF6	1	0.0039537	43.613						1
P62424	K	60S ribosomal protein L7a OS=Homo sapiens OX=9606 GN=RPL7A PE=1 SV=2	RPL7A	1	2.0651e-13	95.345	0.794092	1.38747			1.03953	0.778911	0.834	0.672453
P62424	K	60S ribosomal protein L7a OS=Homo sapiens OX=9606 GN=RPL7A PE=1 SV=2	RPL7A	1	0.00166728	88.921	0.470935	0.682318	0.768418	1.43103	1.45347	1.19383	2.122	0.008669
P62424	K	60S ribosomal protein L7a OS=Homo sapiens OX=9606 GN=RPL7A PE=1 SV=2	RPL7A	1	0.00684293	47.349			0.615521		1.38448		2.249
P62424	K	60S ribosomal protein L7a OS=Homo sapiens OX=9606 GN=RPL7A PE=1 SV=2	RPL7A	1	0.00229098	63.397				1.08638	0.940901	0.972717
P62633	K	Cellular nucleic acid-binding protein OS=Homo sapiens OX=9606 GN=CNBP PE=1 SV=1	CNBP	1	0.0126598	51.531	1.15117		0.84883
P62633	K	Cellular nucleic acid-binding protein OS=Homo sapiens OX=9606 GN=CNBP PE=1 SV=1	CNBP	1	1.14794e-14	131.22	1.03269	1.09779	1.13931	0.942512	0.983549	0.80415	0.835	0.0536022
P62701	K	40S ribosomal protein S4, X isoform OS=Homo sapiens OX=9606 GN=RPS4X PE=1 SV=2	RPS4X	1	4.82835e-07	73.891	0.577905	0.80117		1.41721	1.13649	1.06723	1.75	0.0414581
P62701	K	40S ribosomal protein S4, X isoform OS=Homo sapiens OX=9606 GN=RPS4X PE=1 SV=2	RPS4X	1	0.0242466	56.014			1
P62701	K	40S ribosomal protein S4, X isoform OS=Homo sapiens OX=9606 GN=RPS4X PE=1 SV=2	RPS4X	1	0.00265274	78.816	1
P62750	K	60S ribosomal protein L23a OS=Homo sapiens OX=9606 GN=RPL23A PE=1 SV=1	RPL23A	1	0.0474313	46.033	1
P62750	K	60S ribosomal protein L23a OS=Homo sapiens OX=9606 GN=RPL23A PE=1 SV=1	RPL23A	1	0.00170292	96.311	0.782599	0.612214	0.828782	1.23635	1.5135	1.02656	1.698	0.022569
P62750	K	60S ribosomal protein L23a OS=Homo sapiens OX=9606 GN=RPL23A PE=1 SV=1	RPL23A	1	0.00226302	74.424			0.876269	1.12373			1.282
P62750	K	60S ribosomal protein L23a OS=Homo sapiens OX=9606 GN=RPL23A PE=1 SV=1	RPL23A	1	0.00213211	72.922	0.468383			1.1539	1.28639	1.09133	2.513
P62753	K	40S ribosomal protein S6 OS=Homo sapiens OX=9606 GN=RPS6 PE=1 SV=1	RPS6	1	0.0317873	53.679					1.11927	0.880728
P62805	K	Histone H4 OS=Homo sapiens OX=9606 GN=H4C1 PE=1 SV=2	H4C1	1	1.70583e-05	94.791	0.430329			1.17648	1.11538	1.27781	2.765
P62805	K	Histone H4 OS=Homo sapiens OX=9606 GN=H4C1 PE=1 SV=2	H4C1	1	0.0086463	63.301	0.679263	0.634082			1.45041	1.23625	2.046	0.0145526
P62826	K	GTP-binding nuclear protein Ran OS=Homo sapiens OX=9606 GN=RAN PE=1 SV=3	RAN	1	0.00214891	88.921		0.566275	0.635744	1.32776	1.32677	1.14345	2.106	0.00237791
P62826	K	GTP-binding nuclear protein Ran OS=Homo sapiens OX=9606 GN=RAN PE=1 SV=3	RAN	1	8.23665e-35	187.47	0.931353	0.963906	0.730165	1.22443	1.30671	0.843435	1.285	0.211518
P62826	K	GTP-binding nuclear protein Ran OS=Homo sapiens OX=9606 GN=RAN PE=1 SV=3	RAN	1	0.00399946	76.605	0.796193	0.83244	0.952786		1.33507	1.08351	1.405	0.0480646
P62826	K	GTP-binding nuclear protein Ran OS=Homo sapiens OX=9606 GN=RAN PE=1 SV=3	RAN	1	1.00043e-11	150.21	0.725019	0.707364	0.757234	1.3462	1.33583	1.12835	1.74	0.000828345
P62826	K	GTP-binding nuclear protein Ran OS=Homo sapiens OX=9606 GN=RAN PE=1 SV=3	RAN	1	8.88222e-19	121.69	0.707298	0.920111	1.04558	1.00549	1.34822	0.973305	1.245	0.227146
P62826	K	GTP-binding nuclear protein Ran OS=Homo sapiens OX=9606 GN=RAN PE=1 SV=3	RAN	1	0.000104147	63.79	0.800095	0.921485			1.27842		1.485
P62826	K	GTP-binding nuclear protein Ran OS=Homo sapiens OX=9606 GN=RAN PE=1 SV=3	RAN	1	0.00355024	53.028			0.474625		1.52537		3.214
P62847	K	40S ribosomal protein S24 OS=Homo sapiens OX=9606 GN=RPS24 PE=1 SV=1	RPS24	1	0.00950581	51.531		1
P62851	K	40S ribosomal protein S25 OS=Homo sapiens OX=9606 GN=RPS25 PE=1 SV=1	RPS25	1	1.36967e-27	160.62	0.892637		0.832148		1.47487	0.800346	1.319	0.530127
P62851	K	40S ribosomal protein S25 OS=Homo sapiens OX=9606 GN=RPS25 PE=1 SV=1	RPS25	1	0.00824113	65.156				1.06895	0.991927	0.939127
P62851	K	40S ribosomal protein S25 OS=Homo sapiens OX=9606 GN=RPS25 PE=1 SV=1	RPS25	1	1.57354e-07	138.71	0.772721	0.78989	0.883573	1.20012	1.30923	1.04446	1.453	0.00885094
P62851	K	40S ribosomal protein S25 OS=Homo sapiens OX=9606 GN=RPS25 PE=1 SV=1	RPS25	1	0.000278031	59.67				1.28547	0.714529
P62851	K	40S ribosomal protein S25 OS=Homo sapiens OX=9606 GN=RPS25 PE=1 SV=1	RPS25	1	3.60281e-05	81.908	1.0318	0.958451	0.95106	1.01554	1.27236	0.770796	1.04	0.903088
P62851	K	40S ribosomal protein S25 OS=Homo sapiens OX=9606 GN=RPS25 PE=1 SV=1	RPS25	1	4.33676e-05	112.93		1
P62857	K	40S ribosomal protein S28 OS=Homo sapiens OX=9606 GN=RPS28 PE=1 SV=1	RPS28	1	0.0128703	66.087	0.649942	0.816192		1.53387			2.092
P62888	K	60S ribosomal protein L30 OS=Homo sapiens OX=9606 GN=RPL30 PE=1 SV=2	RPL30	1	0.00031357	60.547				1
P62888	K	60S ribosomal protein L30 OS=Homo sapiens OX=9606 GN=RPL30 PE=1 SV=2	RPL30	1	0.000816163	87.895		0.86499	0.656333	1.24745	1.23123		1.629	0.0691994
P62906	K	60S ribosomal protein L10a OS=Homo sapiens OX=9606 GN=RPL10A PE=1 SV=2	RPL10A	1	0.0387909	43.734					1
P62906	K	60S ribosomal protein L10a OS=Homo sapiens OX=9606 GN=RPL10A PE=1 SV=2	RPL10A	1	0.000415655	66.619		0.506939		1.08435	1.30631	1.1024	2.297
P62913	K	60S ribosomal protein L11 OS=Homo sapiens OX=9606 GN=RPL11 PE=1 SV=2	RPL11	1	2.04303e-56	211.15	0.844315	0.701869	0.553448	1.40048	1.40371	1.09618	1.858	0.0130286
P62913	K	60S ribosomal protein L11 OS=Homo sapiens OX=9606 GN=RPL11 PE=1 SV=2	RPL11	1	0.00567733	57.032		0.622519		0.758634	1.61885		1.91
P62917	K	60S ribosomal protein L8 OS=Homo sapiens OX=9606 GN=RPL8 PE=1 SV=2	RPL8	1	0.0390044	53.679				1
P62937	K	Peptidyl-prolyl cis-trans isomerase A OS=Homo sapiens OX=9606 GN=PPIA PE=1 SV=2	PPIA	1	8.39701e-12	129.69	0.892786	0.974507	1.12113	1.06373		0.94785	1.01	0.905151
P62937	K	Peptidyl-prolyl cis-trans isomerase A OS=Homo sapiens OX=9606 GN=PPIA PE=1 SV=2	PPIA	1	0.0185393	54.584			1
P62937	K	Peptidyl-prolyl cis-trans isomerase A OS=Homo sapiens OX=9606 GN=PPIA PE=1 SV=2	PPIA	1	0.00408304	69.093	0.929946	0.837432	0.978571	1.10025	1.1538		1.231	0.0425588
P62937	K	Peptidyl-prolyl cis-trans isomerase A OS=Homo sapiens OX=9606 GN=PPIA PE=1 SV=2	PPIA	1	2.42028e-14	121.86	0.975694	0.886315	0.810267	1.23733	1.09027	1.00012	1.245	0.0558829
P62937	K	Peptidyl-prolyl cis-trans isomerase A OS=Homo sapiens OX=9606 GN=PPIA PE=1 SV=2	PPIA	1	2.04476e-48	215.84	0.915147	0.870056	0.914059	1.09267	1.15923	1.04884	1.223	0.00390259
P62937	K	Peptidyl-prolyl cis-trans isomerase A OS=Homo sapiens OX=9606 GN=PPIA PE=1 SV=2	PPIA	1	1.19724e-11	87.573	0.681452	0.894388		1.34885	1.38211	0.69321	1.449	0.359967
P62937	K	Peptidyl-prolyl cis-trans isomerase A OS=Homo sapiens OX=9606 GN=PPIA PE=1 SV=2	PPIA	1	2.18028e-09	94.791	0.84199	0.909864	0.841895	1.28333		1.12292	1.392	0.0119001
P62937	K	Peptidyl-prolyl cis-trans isomerase A OS=Homo sapiens OX=9606 GN=PPIA PE=1 SV=2	PPIA	1	1.14295e-33	172.1	0.918705	0.943963	1.02869	1.23111	1.03413	0.843398	1.075	0.618109
P62979	K	Ubiquitin-40S ribosomal protein S27a OS=Homo sapiens OX=9606 GN=RPS27A PE=1 SV=2	RPS27A	1	0.0127735	40.203					1
P62979	K	Ubiquitin-40S ribosomal protein S27a OS=Homo sapiens OX=9606 GN=RPS27A PE=1 SV=2	RPS27A	1	0.0158972	48.157	0.95852		0.943976	1.0975			1.154
P62979	K	Ubiquitin-40S ribosomal protein S27a OS=Homo sapiens OX=9606 GN=RPS27A PE=1 SV=2	RPS27A	1	3.7341e-08	142.71	0.830212	0.835944	0.771529	1.22451	1.31819	1.01962	1.461	0.00968312
P62979	K	Ubiquitin-40S ribosomal protein S27a OS=Homo sapiens OX=9606 GN=RPS27A PE=1 SV=2	RPS27A	1	0.00333272	90.306	0.536644		0.465952	1.65993	1.33748		2.99	0.0136821
P62979	K	Ubiquitin-40S ribosomal protein S27a OS=Homo sapiens OX=9606 GN=RPS27A PE=1 SV=2	RPS27A	1	1.30973e-05	85.742				1
P62979	K	Ubiquitin-40S ribosomal protein S27a OS=Homo sapiens OX=9606 GN=RPS27A PE=1 SV=2	RPS27A	1	0.00157711	102.55	1.06448	1.17302	1.11148	0.899016	1.23417	0.517827	0.792	0.313675
P62995	K	Transformer-2 protein homolog beta OS=Homo sapiens OX=9606 GN=TRA2B PE=1 SV=1	TRA2B	1	0.000169021	133.68	0.764735	0.822227	0.765368	1.30033	1.25787	1.08948	1.551	0.001825
P63010	K	AP-2 complex subunit beta OS=Homo sapiens OX=9606 GN=AP2B1 PE=1 SV=1	AP2B1	1	0.0437309	48.157					1
P63104	K	14-3-3 protein zeta/delta OS=Homo sapiens OX=9606 GN=YWHAZ PE=1 SV=1	YWHAZ	1	0.00588196	81.099	0.835555	0.950101	0.923581	1.17473	1.1503	0.965738	1.215	0.0587121
P63104	K	14-3-3 protein zeta/delta OS=Homo sapiens OX=9606 GN=YWHAZ PE=1 SV=1	YWHAZ	1	0.0279786	43.734		1.03399		0.966008			0.934
P63104	K	14-3-3 protein zeta/delta OS=Homo sapiens OX=9606 GN=YWHAZ PE=1 SV=1	YWHAZ	1	0.00198452	49.16						1
P63104	K	14-3-3 protein zeta/delta OS=Homo sapiens OX=9606 GN=YWHAZ PE=1 SV=1	YWHAZ	1	0.00618876	84.368	0.823311	0.812743	0.94327		1.42068		1.652
P63104	K	14-3-3 protein zeta/delta OS=Homo sapiens OX=9606 GN=YWHAZ PE=1 SV=1	YWHAZ	1	1.99088e-07	112.73	0.947113			1.16577	0.97431	0.912803	1.074
P63104	K	14-3-3 protein zeta/delta OS=Homo sapiens OX=9606 GN=YWHAZ PE=1 SV=1	YWHAZ	1	0.000624805	83.775		0.701324			0.848072	1.4506	1.639
P63151	K	Serine/threonine-protein phosphatase 2A 55 kDa regulatory subunit B alpha isoform OS=Homo sapiens OX=9606 GN=PPP2R2A PE=1 SV=1	PPP2R2A	1	0.000276885	91.939	0.791893		0.894892		1.31321		1.557
P63167	K	Dynein light chain 1, cytoplasmic OS=Homo sapiens OX=9606 GN=DYNLL1 PE=1 SV=1	DYNLL1	1	0.0191879	44.598			0.518365	1.48164			2.858
P63208	K	S-phase kinase-associated protein 1 OS=Homo sapiens OX=9606 GN=SKP1 PE=1 SV=2	SKP1	1	5.01506e-17	183	0.860073	0.905018	0.817914	1.23024	1.20503	0.981724	1.323	0.0238779
P63220	K	40S ribosomal protein S21 OS=Homo sapiens OX=9606 GN=RPS21 PE=1 SV=1	RPS21	1	0.000426984	96.957	0.791869	0.837911	0.846338	1.21038	1.24282	1.07069	1.423	0.00222573
P63241	K	Eukaryotic translation initiation factor 5A-1 OS=Homo sapiens OX=9606 GN=EIF5A PE=1 SV=2	EIF5A	1	0.00183029	48.822					1.01656	0.983445
P67936	K	Tropomyosin alpha-4 chain OS=Homo sapiens OX=9606 GN=TPM4 PE=1 SV=3	TPM4	1	1.72461e-05	97.277					1
P67936	K	Tropomyosin alpha-4 chain OS=Homo sapiens OX=9606 GN=TPM4 PE=1 SV=3	TPM4	1	2.14515e-11	86.729		0.815809	1.13881	1.03971	1.20921	0.796457	1.039	0.864655
Q5VTE0	K	Putative elongation factor 1-alpha-like 3 OS=Homo sapiens OX=9606 GN=EEF1A1P5 PE=5 SV=1	EEF1A1P5	1	0.0028472	83.623	1.02096	0.940558	1.10961	0.631569	1.10895	1.18836	0.954	0.709488
Q5VTE0	K	Putative elongation factor 1-alpha-like 3 OS=Homo sapiens OX=9606 GN=EEF1A1P5 PE=5 SV=1	EEF1A1P5	1	0.00184706	93.561	0.62424	0.781244	0.767966	1.3371	1.21814	1.27131	1.761	0.00177324
Q5VTE0	K	Putative elongation factor 1-alpha-like 3 OS=Homo sapiens OX=9606 GN=EEF1A1P5 PE=5 SV=1	EEF1A1P5	1	0.0044095	70.389		0.910999	1.05639			1.03261	1.05
Q5VTE0	K	Putative elongation factor 1-alpha-like 3 OS=Homo sapiens OX=9606 GN=EEF1A1P5 PE=5 SV=1	EEF1A1P5	1	2.75523e-13	106.97	0.681723	0.818013		1.4459	1.28877	0.765594	1.556	0.214542
Q5VTE0	K	Putative elongation factor 1-alpha-like 3 OS=Homo sapiens OX=9606 GN=EEF1A1P5 PE=5 SV=1	EEF1A1P5	1	3.91812e-17	67.199					1
Q5VTE0	K	Putative elongation factor 1-alpha-like 3 OS=Homo sapiens OX=9606 GN=EEF1A1P5 PE=5 SV=1	EEF1A1P5	1	0.00924445	77.072	0.993742	0.866854	0.918585	0.847276	1.33519	1.03835	1.159	0.392004
Q5VTE0	K	Putative elongation factor 1-alpha-like 3 OS=Homo sapiens OX=9606 GN=EEF1A1P5 PE=5 SV=1	EEF1A1P5	1	0.0131548	74.486					1
Q5VTE0	K	Putative elongation factor 1-alpha-like 3 OS=Homo sapiens OX=9606 GN=EEF1A1P5 PE=5 SV=1	EEF1A1P5	1	0.000161298	89.359		0.635018	0.660889	1.43783	1.29152	0.974746	1.906	0.0245921
Q5VTE0	K	Putative elongation factor 1-alpha-like 3 OS=Homo sapiens OX=9606 GN=EEF1A1P5 PE=5 SV=1	EEF1A1P5	1	0.0185332	60.892	0.593371				1.40663		2.371
Q5VTE0	K	Putative elongation factor 1-alpha-like 3 OS=Homo sapiens OX=9606 GN=EEF1A1P5 PE=5 SV=1	EEF1A1P5	1	2.66307e-09	124.46	0.813791	1.04818	0.877272	1.18821		1.07254	1.238	0.127505
Q5VTE0	K	Putative elongation factor 1-alpha-like 3 OS=Homo sapiens OX=9606 GN=EEF1A1P5 PE=5 SV=1	EEF1A1P5	1	0.0479838	43.734	1
P68363	K	Tubulin alpha-1B chain OS=Homo sapiens OX=9606 GN=TUBA1B PE=1 SV=1	TUBA1B	1	4.90029e-05	91.245	0.823045	0.942707	0.87938	1.12879	1.20965	1.01643	1.268	0.0208613
P68363	K	Tubulin alpha-1B chain OS=Homo sapiens OX=9606 GN=TUBA1B PE=1 SV=1	TUBA1B	1	0.000659264	65.12	0.835035	0.760946	0.879256	1.25397	1.27932	0.991474	1.424	0.0193323
P68363	K	Tubulin alpha-1B chain OS=Homo sapiens OX=9606 GN=TUBA1B PE=1 SV=1	TUBA1B	1	0.00191914	98.009	0.817264	0.86648	0.993922	1.13394	1.1884		1.301	0.0405682
P68371	K	Tubulin beta-4B chain OS=Homo sapiens OX=9606 GN=TUBB4B PE=1 SV=1	TUBB4B	1	2.1171e-13	102.57	1.20107	0.79893
Q71DI3	K	Histone H3.2 OS=Homo sapiens OX=9606 GN=H3C15 PE=1 SV=3	H3C15	1	0.00362877	72.365		0.802	0.851551	1.34645			1.629
Q71DI3	K	Histone H3.2 OS=Homo sapiens OX=9606 GN=H3C15 PE=1 SV=3	H3C15	1	0.0114885	48.785		0.876556			1.30024	0.823201	1.211
Q71DI3	K	Histone H3.2 OS=Homo sapiens OX=9606 GN=H3C15 PE=1 SV=3	H3C15	1	2.04499e-15	196.77	0.741112	0.745621	0.796667	1.29145	1.3428	1.08234	1.628	0.0023394
Q71DI3	K	Histone H3.2 OS=Homo sapiens OX=9606 GN=H3C15 PE=1 SV=3	H3C15	1	0.0146132	62.271	1.0104					0.989603	0.979
Q71DI3	K	Histone H3.2 OS=Homo sapiens OX=9606 GN=H3C15 PE=1 SV=3	H3C15	1	0.0409669	49.16				1
P78316	K	Nucleolar protein 14 OS=Homo sapiens OX=9606 GN=NOP14 PE=1 SV=3	NOP14	1	0.000354363	90.689				1.15676	0.843239
P78332	K	RNA-binding protein 6 OS=Homo sapiens OX=9606 GN=RBM6 PE=1 SV=5	RBM6	1	0.00955296	51.531		1
P78344	K	Eukaryotic translation initiation factor 4 gamma 2 OS=Homo sapiens OX=9606 GN=EIF4G2 PE=1 SV=1	EIF4G2	1	5.41172e-11	97.268				1.06202	1.02808	0.9099
P78344	K	Eukaryotic translation initiation factor 4 gamma 2 OS=Homo sapiens OX=9606 GN=EIF4G2 PE=1 SV=1	EIF4G2	1	0.000133793	108.2	0.740676	1.62545	0.607369	1.0265			1.036
P78344	K	Eukaryotic translation initiation factor 4 gamma 2 OS=Homo sapiens OX=9606 GN=EIF4G2 PE=1 SV=1	EIF4G2	1	2.16478e-10	95.138		0.535421	0.728882	1.31076	1.39851	1.02642	1.97	0.0267486
P78344	K	Eukaryotic translation initiation factor 4 gamma 2 OS=Homo sapiens OX=9606 GN=EIF4G2 PE=1 SV=1	EIF4G2	1	5.09812e-06	127.93	0.738632	0.958703				1.30267	1.535
P78344	K	Eukaryotic translation initiation factor 4 gamma 2 OS=Homo sapiens OX=9606 GN=EIF4G2 PE=1 SV=1	EIF4G2	1	3.29476e-18	76.831				0.917969	1.08203
P78345	K	Ribonuclease P protein subunit p38 OS=Homo sapiens OX=9606 GN=RPP38 PE=1 SV=2	RPP38	1	0.00462131	70.67					1.33104	0.668962
P78347	K	General transcription factor II-I OS=Homo sapiens OX=9606 GN=GTF2I PE=1 SV=2	GTF2I	1	0.00694477	62.88		0.596988	0.748772		1.39837	1.25587	1.972	0.0319779
P78347	K	General transcription factor II-I OS=Homo sapiens OX=9606 GN=GTF2I PE=1 SV=2	GTF2I	1	3.11106e-16	121.86	0.506643	0.324335		1.5306	1.54345	1.09497	3.345	0.0117466
P78347	K	General transcription factor II-I OS=Homo sapiens OX=9606 GN=GTF2I PE=1 SV=2	GTF2I	1	1.6398e-60	227.27	0.65341	0.66976	0.624778	1.35808	1.44986	1.24411	2.08	0.00011562
P78347	K	General transcription factor II-I OS=Homo sapiens OX=9606 GN=GTF2I PE=1 SV=2	GTF2I	1	0.00591406	51.872					1
P78347	K	General transcription factor II-I OS=Homo sapiens OX=9606 GN=GTF2I PE=1 SV=2	GTF2I	1	5.00559e-20	159.11	0.586274	0.655721	0.681297	1.40799	1.44458	1.22414	2.12	0.000391669
P78347	K	General transcription factor II-I OS=Homo sapiens OX=9606 GN=GTF2I PE=1 SV=2	GTF2I	0.999962	0.00083718	47.267						1
P78347	K	General transcription factor II-I OS=Homo sapiens OX=9606 GN=GTF2I PE=1 SV=2	GTF2I	1	0.050492	99.305					1
P78347	K	General transcription factor II-I OS=Homo sapiens OX=9606 GN=GTF2I PE=1 SV=2	GTF2I	1	1.71893e-17	121.71	0.672593	0.594104	0.653195	1.42582	1.44077	1.21352	2.125	0.000358556
P78347	K	General transcription factor II-I OS=Homo sapiens OX=9606 GN=GTF2I PE=1 SV=2	GTF2I	1	0.00124499	86.838	0.79128	0.802842		1.20936		1.19652	1.509	0.000478199
P78371	K	T-complex protein 1 subunit beta OS=Homo sapiens OX=9606 GN=CCT2 PE=1 SV=4	CCT2	1	1.30156e-07	99.276			0.680431		1.31957		1.939
P78371	K	T-complex protein 1 subunit beta OS=Homo sapiens OX=9606 GN=CCT2 PE=1 SV=4	CCT2	1	0.0351138	49.16					1
P78417	K	Glutathione S-transferase omega-1 OS=Homo sapiens OX=9606 GN=GSTO1 PE=1 SV=2	GSTO1	1	2.15783e-05	125.98		0.357597	0.95943	1.32065	1.24248	1.11984	1.864	0.14239
P78527	K	DNA-dependent protein kinase catalytic subunit OS=Homo sapiens OX=9606 GN=PRKDC PE=1 SV=3	PRKDC	1	0.00240562	60	0.631741					1.36826	2.166
P78527	K	DNA-dependent protein kinase catalytic subunit OS=Homo sapiens OX=9606 GN=PRKDC PE=1 SV=3	PRKDC	1	0.00116068	65.156				1.12114	0.962098	0.916758
P78527	K	DNA-dependent protein kinase catalytic subunit OS=Homo sapiens OX=9606 GN=PRKDC PE=1 SV=3	PRKDC	1	0.00343274	61.48			0.769353	1.20617	1.2064	0.818071	1.4
P78527	K	DNA-dependent protein kinase catalytic subunit OS=Homo sapiens OX=9606 GN=PRKDC PE=1 SV=3	PRKDC	1	1.11921e-10	182.09	0.559094	0.594939	0.562305	1.45708	1.48962	1.33696	2.496	1.8642e-05
P78527	K	DNA-dependent protein kinase catalytic subunit OS=Homo sapiens OX=9606 GN=PRKDC PE=1 SV=3	PRKDC	1	0.0127541	48.785				1
P82979	K	SAP domain-containing ribonucleoprotein OS=Homo sapiens OX=9606 GN=SARNP PE=1 SV=3	SARNP	1	2.86852e-05	92.428	0.581545	0.734184	0.691293	1.45713	1.38529	1.15056	1.99	0.00235947
P82979	K	SAP domain-containing ribonucleoprotein OS=Homo sapiens OX=9606 GN=SARNP PE=1 SV=3	SARNP	1	0.00671836	90.308				0.949632	1.05037
P82979	K	SAP domain-containing ribonucleoprotein OS=Homo sapiens OX=9606 GN=SARNP PE=1 SV=3	SARNP	0.999621	0.000773781	45.183			1
P82979	K	SAP domain-containing ribonucleoprotein OS=Homo sapiens OX=9606 GN=SARNP PE=1 SV=3	SARNP	1	0.000934692	79.311	0.671467		0.622204	1.70633			2.638
P82979	K	SAP domain-containing ribonucleoprotein OS=Homo sapiens OX=9606 GN=SARNP PE=1 SV=3	SARNP	1	0.00380262	74.849	0.755844		0.845319	1.19096		1.20787	1.498	0.0187632
P82979	K	SAP domain-containing ribonucleoprotein OS=Homo sapiens OX=9606 GN=SARNP PE=1 SV=3	SARNP	1	0.0192264	49.16		1
P82979	K	SAP domain-containing ribonucleoprotein OS=Homo sapiens OX=9606 GN=SARNP PE=1 SV=3	SARNP	1	3.38261e-14	119.43	0.43881	0.655622	0.520961	1.4712	1.63036	1.28304	2.714	0.00174507
P83111	K	Serine beta-lactamase-like protein LACTB, mitochondrial OS=Homo sapiens OX=9606 GN=LACTB PE=1 SV=2	LACTB	1	0.00162838	86.243					1
P83731	K	60S ribosomal protein L24 OS=Homo sapiens OX=9606 GN=RPL24 PE=1 SV=1	RPL24	0.996304	0.000603974	60.547		0.570421		1.1562	1.38121	0.892172	2.004
P83731	K	60S ribosomal protein L24 OS=Homo sapiens OX=9606 GN=RPL24 PE=1 SV=1	RPL24	1	0.0220682	97.033	0.872955				1.12704		1.291
P83731	K	60S ribosomal protein L24 OS=Homo sapiens OX=9606 GN=RPL24 PE=1 SV=1	RPL24	1	3.71933e-05	87.942	0.731904	0.942878	0.977361	1.09165	1.29422	0.961992	1.262	0.135488
P83876	K	Thioredoxin-like protein 4A OS=Homo sapiens OX=9606 GN=TXNL4A PE=1 SV=1	TXNL4A	1	0.0235295	48.785				1.08851	0.911488
P84098	K	60S ribosomal protein L19 OS=Homo sapiens OX=9606 GN=RPL19 PE=1 SV=1	RPL19	1	1.81044e-06	97.277	0.768938	0.819191	0.951291	1.2091	1.38884	0.862643	1.363	0.130226
P84103	K	Serine/arginine-rich splicing factor 3 OS=Homo sapiens OX=9606 GN=SRSF3 PE=1 SV=1	SRSF3	1	0.000704	111.39	0.763536	0.642282	0.861451	1.38198	1.21481	1.13594	1.646	0.0081185
P98175	K	RNA-binding protein 10 OS=Homo sapiens OX=9606 GN=RBM10 PE=1 SV=3	RBM10	1	3.82447e-06	129.72	0.815816	0.796931	0.891085	1.39906	1.13359	0.963524	1.396	0.046099
P98175	K	RNA-binding protein 10 OS=Homo sapiens OX=9606 GN=RBM10 PE=1 SV=3	RBM10	1	6.61543e-11	128.41				1.43112	0.860387	0.708495
P98175	K	RNA-binding protein 10 OS=Homo sapiens OX=9606 GN=RBM10 PE=1 SV=3	RBM10	1	7.57378e-65	176.97	0.573568	0.588435	0.66561	1.40497	1.47246	1.29495	2.283	0.000154128
P98175	K	RNA-binding protein 10 OS=Homo sapiens OX=9606 GN=RBM10 PE=1 SV=3	RBM10	1	0.035663	60.589				1
P98175	K	RNA-binding protein 10 OS=Homo sapiens OX=9606 GN=RBM10 PE=1 SV=3	RBM10	1	0.0141984	48.785	0.539226			1.51741		0.943363	2.282
P98175	K	RNA-binding protein 10 OS=Homo sapiens OX=9606 GN=RBM10 PE=1 SV=3	RBM10	1	0.011215	48.701		1
P98175	K	RNA-binding protein 10 OS=Homo sapiens OX=9606 GN=RBM10 PE=1 SV=3	RBM10	1	0.00181077	67.548					1
P98175	K	RNA-binding protein 10 OS=Homo sapiens OX=9606 GN=RBM10 PE=1 SV=3	RBM10	1	4.50405e-46	142.32	0.61053	0.67288	0.623446	1.41864	1.46423	1.21027	2.147	0.000321175
P98175	K	RNA-binding protein 10 OS=Homo sapiens OX=9606 GN=RBM10 PE=1 SV=3	RBM10	1	9.29192e-05	67.887					1
P98175	K	RNA-binding protein 10 OS=Homo sapiens OX=9606 GN=RBM10 PE=1 SV=3	RBM10	1	0.00039859	96.946	0.629798	0.781618	0.810528	1.34242	1.33935	1.09629	1.7	0.0067648
P98175	K	RNA-binding protein 10 OS=Homo sapiens OX=9606 GN=RBM10 PE=1 SV=3	RBM10	1	0.000680545	114.64	0.838868	0.726181	0.755555	1.38626	1.31424	0.978901	1.586	0.0178732
P99999	K	Cytochrome c OS=Homo sapiens OX=9606 GN=CYCS PE=1 SV=2	CYCS	1	0.00321522	47.915		0.660721	1.33928
P99999	K	Cytochrome c OS=Homo sapiens OX=9606 GN=CYCS PE=1 SV=2	CYCS	1	0.0334462	60.709					1
Q00325	K	Phosphate carrier protein, mitochondrial OS=Homo sapiens OX=9606 GN=SLC25A3 PE=1 SV=2	SLC25A3	1	0.00335741	63.212	0.690448			1.34956	0.959991		1.673
Q00341	K	Vigilin OS=Homo sapiens OX=9606 GN=HDLBP PE=1 SV=2	HDLBP	1	0.037079	42.835					1
Q00341	K	Vigilin OS=Homo sapiens OX=9606 GN=HDLBP PE=1 SV=2	HDLBP	1	0.00958332	61.48					1.11562	0.884381
Q00341	K	Vigilin OS=Homo sapiens OX=9606 GN=HDLBP PE=1 SV=2	HDLBP	1	0.00042693	98.009	0.640179	0.893269	0.728427	1.48381		1.25431	1.816	0.0230797
Q00341	K	Vigilin OS=Homo sapiens OX=9606 GN=HDLBP PE=1 SV=2	HDLBP	1	0.00242562	81.099		0.873898	0.919438	0.417442	1.58745	1.20177	1.192	0.953194
Q00403	K	Transcription initiation factor IIB OS=Homo sapiens OX=9606 GN=GTF2B PE=1 SV=1	GTF2B	1	0.000891628	47.915					1
Q00610	K	Clathrin heavy chain 1 OS=Homo sapiens OX=9606 GN=CLTC PE=1 SV=5	CLTC	1	3.29744e-31	141.88	1.33464	1.22384	0.939395		0.907947	0.594176	0.644	0.11933
Q00688	K	Peptidyl-prolyl cis-trans isomerase FKBP3 OS=Homo sapiens OX=9606 GN=FKBP3 PE=1 SV=1	FKBP3	1	0.00184827	55.578			0.805518		1.19448		1.483
Q00765	K	Receptor expression-enhancing protein 5 OS=Homo sapiens OX=9606 GN=REEP5 PE=1 SV=3	REEP5	1	0.00345124	81.099			1
Q00839	K	Heterogeneous nuclear ribonucleoprotein U OS=Homo sapiens OX=9606 GN=HNRNPU PE=1 SV=6	HNRNPU	1	0.000253378	75.474	0.957182	1.02724	1.15005	0.98855	1.02492	0.852053	0.914	0.311834
Q00839	K	Heterogeneous nuclear ribonucleoprotein U OS=Homo sapiens OX=9606 GN=HNRNPU PE=1 SV=6	HNRNPU	1	0.00128112	57.888		0.535877		1.29728	1.18008	0.986756	2.155
Q00839	K	Heterogeneous nuclear ribonucleoprotein U OS=Homo sapiens OX=9606 GN=HNRNPU PE=1 SV=6	HNRNPU	1	5.15884e-16	133.93	0.689434	0.735907	0.675583	1.48756	1.38119	1.03033	1.856	0.00619075
Q00839	K	Heterogeneous nuclear ribonucleoprotein U OS=Homo sapiens OX=9606 GN=HNRNPU PE=1 SV=6	HNRNPU	1	0.0163916	45.489		0.87769	0.972183	1.02019	1.12994		1.162	0.172894
Q00839	K	Heterogeneous nuclear ribonucleoprotein U OS=Homo sapiens OX=9606 GN=HNRNPU PE=1 SV=6	HNRNPU	1	0.00352657	74.424	0.726334	0.861778	0.723672	1.3304	1.35781		1.744	0.00493969
Q00839	K	Heterogeneous nuclear ribonucleoprotein U OS=Homo sapiens OX=9606 GN=HNRNPU PE=1 SV=6	HNRNPU	1	1.861e-06	72.327	0.676961	0.789238	0.779863	1.32647	1.34117	1.08629	1.671	0.00374103
Q00839	K	Heterogeneous nuclear ribonucleoprotein U OS=Homo sapiens OX=9606 GN=HNRNPU PE=1 SV=6	HNRNPU	1	0.0103438	74.269	0.954653		0.893412	1.25138		0.900554	1.164	0.49375
Q00839	K	Heterogeneous nuclear ribonucleoprotein U OS=Homo sapiens OX=9606 GN=HNRNPU PE=1 SV=6	HNRNPU	1	7.82624e-18	106.97		1.52815				0.471846	0.309
Q00839	K	Heterogeneous nuclear ribonucleoprotein U OS=Homo sapiens OX=9606 GN=HNRNPU PE=1 SV=6	HNRNPU	1	0.00188084	69.716	0.949504		0.576262	1.35104	1.41071	0.712494	1.518	0.321298
Q00839	K	Heterogeneous nuclear ribonucleoprotein U OS=Homo sapiens OX=9606 GN=HNRNPU PE=1 SV=6	HNRNPU	1	0.000179411	103.69	0.639242	0.722608	0.627649	1.35892	1.43673	1.21485	2.016	0.000452466
Q00839	K	Heterogeneous nuclear ribonucleoprotein U OS=Homo sapiens OX=9606 GN=HNRNPU PE=1 SV=6	HNRNPU	1	0.0276121	54.436				1.09341		0.906588
Q00839	K	Heterogeneous nuclear ribonucleoprotein U OS=Homo sapiens OX=9606 GN=HNRNPU PE=1 SV=6	HNRNPU	1	0.0249779	56.014	0.499665		0.649246	1.35811	1.49298		2.482	0.0223183
Q00839	K	Heterogeneous nuclear ribonucleoprotein U OS=Homo sapiens OX=9606 GN=HNRNPU PE=1 SV=6	HNRNPU	1	1.12163e-10	135.21				1.38581	0.614192
Q00839	K	Heterogeneous nuclear ribonucleoprotein U OS=Homo sapiens OX=9606 GN=HNRNPU PE=1 SV=6	HNRNPU	1	0.00385183	82.716		0.66375	1.09802			1.23823	1.406
Q00839	K	Heterogeneous nuclear ribonucleoprotein U OS=Homo sapiens OX=9606 GN=HNRNPU PE=1 SV=6	HNRNPU	1	0.00113684	88.921		0.477708	0.707949	1.28053	1.38241	1.1514	2.145	0.0170384
Q01082	K	Spectrin beta chain, non-erythrocytic 1 OS=Homo sapiens OX=9606 GN=SPTBN1 PE=1 SV=2	SPTBN1	1	0.000182734	69.327	0.525355				1.47465		2.807
Q01105	K	Protein SET OS=Homo sapiens OX=9606 GN=SET PE=1 SV=3	SET	1	2.55948e-21	93.777	0.397049	0.481456	0.50721	1.60854	1.58755	1.4182	3.33	0.000139762
Q01105	K	Protein SET OS=Homo sapiens OX=9606 GN=SET PE=1 SV=3	SET	1	0.00894558	84.064	1.38643	0.61357
Q01105	K	Protein SET OS=Homo sapiens OX=9606 GN=SET PE=1 SV=3	SET	1	2.07099e-05	158.37	0.505029	0.769346	0.660052	0.816238	2.03747	1.21187	2.102	0.0782519
Q01130	K	Serine/arginine-rich splicing factor 2 OS=Homo sapiens OX=9606 GN=SRSF2 PE=1 SV=4	SRSF2	1	0.0449382	58.286			0.420999			1.579	3.751
Q01167	K	Forkhead box protein K2 OS=Homo sapiens OX=9606 GN=FOXK2 PE=1 SV=3	FOXK2	1	0.00103189	88.181		1.01312	0.986883
Q01167	K	Forkhead box protein K2 OS=Homo sapiens OX=9606 GN=FOXK2 PE=1 SV=3	FOXK2	1	0.00398224	57.293	1
Q01518	K	Adenylyl cyclase-associated protein 1 OS=Homo sapiens OX=9606 GN=CAP1 PE=1 SV=5	CAP1	1	0.000443602	79.311	0.849507		0.673095	1.01396	1.46344		1.627	0.159414
Q01518	K	Adenylyl cyclase-associated protein 1 OS=Homo sapiens OX=9606 GN=CAP1 PE=1 SV=5	CAP1	1	1.22139e-05	124.46	0.967687	1.04051	1.05522	1.01716	1.05658	0.862847	0.959	0.539546
Q01518	K	Adenylyl cyclase-associated protein 1 OS=Homo sapiens OX=9606 GN=CAP1 PE=1 SV=5	CAP1	1	0.0361512	41.025	1
Q01658	K	Protein Dr1 OS=Homo sapiens OX=9606 GN=DR1 PE=1 SV=1	DR1	1	1.40394e-42	188.6	0.760409	0.814181	0.692157	1.36521	1.30977	1.05828	1.647	0.00573393
Q01658	K	Protein Dr1 OS=Homo sapiens OX=9606 GN=DR1 PE=1 SV=1	DR1	1	7.30828e-05	119.07	0.661713		0.547313	1.52196		1.26901	2.308	0.0237738
Q01664	K	Transcription factor AP-4 OS=Homo sapiens OX=9606 GN=TFAP4 PE=1 SV=2	TFAP4	1	0.00454159	57.003					1
Q01780	K	Exosome component 10 OS=Homo sapiens OX=9606 GN=EXOSC10 PE=1 SV=2	EXOSC10	1	0.0102003	40.224						1
Q01780	K	Exosome component 10 OS=Homo sapiens OX=9606 GN=EXOSC10 PE=1 SV=2	EXOSC10	1	1.52925e-10	112.73				0.992205	0.796154	1.21164
Q01780	K	Exosome component 10 OS=Homo sapiens OX=9606 GN=EXOSC10 PE=1 SV=2	EXOSC10	1	0.0224914	44.598						1
Q01813	K	ATP-dependent 6-phosphofructokinase, platelet type OS=Homo sapiens OX=9606 GN=PFKP PE=1 SV=2	PFKP	1	5.19393e-24	209.86	0.688456	0.771383	0.809717	1.26927	1.3012	1.15998	1.644	0.00110782
Q01831	K	DNA repair protein complementing XP-C cells OS=Homo sapiens OX=9606 GN=XPC PE=1 SV=4	XPC	1	1.50605e-06	136.84			0.457608	1.31614	1.22625		2.778
Q01844	K	RNA-binding protein EWS OS=Homo sapiens OX=9606 GN=EWSR1 PE=1 SV=1	EWSR1	1	0.0088736	48.157	1
Q02543	K	60S ribosomal protein L18a OS=Homo sapiens OX=9606 GN=RPL18A PE=1 SV=2	RPL18A	1	0.000166556	117.3	0.898982	0.64519	0.886766	1.33983	1.32518	0.904059	1.468	0.0878109
Q02790	K	Peptidyl-prolyl cis-trans isomerase FKBP4 OS=Homo sapiens OX=9606 GN=FKBP4 PE=1 SV=3	FKBP4	1	0.000522148	126.82	0.755242	0.708796			1.48096	1.055	1.732	0.0899812
Q02790	K	Peptidyl-prolyl cis-trans isomerase FKBP4 OS=Homo sapiens OX=9606 GN=FKBP4 PE=1 SV=3	FKBP4	1	0.00267366	58.426		1
Q02878	K	60S ribosomal protein L6 OS=Homo sapiens OX=9606 GN=RPL6 PE=1 SV=3	RPL6	1	0.00484759	59.645					1
Q02878	K	60S ribosomal protein L6 OS=Homo sapiens OX=9606 GN=RPL6 PE=1 SV=3	RPL6	1	0.00577775	47.334					0.687193	1.31281
Q02880	K	DNA topoisomerase 2-beta OS=Homo sapiens OX=9606 GN=TOP2B PE=1 SV=3	TOP2B	1	4.12744e-05	92.707				0.949002		1.051
Q03060	K	cAMP-responsive element modulator OS=Homo sapiens OX=9606 GN=CREM PE=1 SV=6	CREM	1	1.50915e-11	119.79	0.625055	0.166121	0.530693	1.80818	1.54011	1.32984	3.539	0.0302441
Q03112	K	Histone-lysine N-methyltransferase MECOM OS=Homo sapiens OX=9606 GN=MECOM PE=1 SV=3	MECOM	1	0.0129449	47.561			0.529216	1.43413		1.03665	2.334
Q03164	K	Histone-lysine N-methyltransferase 2A OS=Homo sapiens OX=9606 GN=KMT2A PE=1 SV=5	KMT2A	1	1.41771e-26	159.44				0.964394	1.03561
Q03164	K	Histone-lysine N-methyltransferase 2A OS=Homo sapiens OX=9606 GN=KMT2A PE=1 SV=5	KMT2A	1	0.0133448	43.168				1
Q03701	K	CCAAT/enhancer-binding protein zeta OS=Homo sapiens OX=9606 GN=CEBPZ PE=1 SV=3	CEBPZ	1	0.00413667	56.202				1
Q03701	K	CCAAT/enhancer-binding protein zeta OS=Homo sapiens OX=9606 GN=CEBPZ PE=1 SV=3	CEBPZ	1	0.0370202	65.156				1
Q03701	K	CCAAT/enhancer-binding protein zeta OS=Homo sapiens OX=9606 GN=CEBPZ PE=1 SV=3	CEBPZ	1	0.00517734	85.813	0.568721	0.638909			1.35667	1.4357	2.312	0.00588805
Q03701	K	CCAAT/enhancer-binding protein zeta OS=Homo sapiens OX=9606 GN=CEBPZ PE=1 SV=3	CEBPZ	1	0.0350289	44.82						1
Q04206	K	Transcription factor p65 OS=Homo sapiens OX=9606 GN=RELA PE=1 SV=2	RELA	1	0.00209392	76.85				1.20886	0.79114
Q04323	K	UBX domain-containing protein 1 OS=Homo sapiens OX=9606 GN=UBXN1 PE=1 SV=2	UBXN1	1	1.2505e-05	146.27	0.764016	0.784866	0.90809		1.33695	1.20608	1.553	0.0113973
Q04637	K	Eukaryotic translation initiation factor 4 gamma 1 OS=Homo sapiens OX=9606 GN=EIF4G1 PE=1 SV=4	EIF4G1	0.999267	3.3477e-05	90.263		0.832425	0.917795	1.10281	1.1791	0.967869	1.238	0.0847716
Q04637	K	Eukaryotic translation initiation factor 4 gamma 1 OS=Homo sapiens OX=9606 GN=EIF4G1 PE=1 SV=4	EIF4G1	1	0.000364559	88.181	1.12288	1.17975	1.06746	0.867884	0.845731	0.916291	0.78	0.00266784
Q04637	K	Eukaryotic translation initiation factor 4 gamma 1 OS=Homo sapiens OX=9606 GN=EIF4G1 PE=1 SV=4	EIF4G1	1	1.38387e-05	84.999	0.763749	0.908362	1.10166	1.19848	1.13483	0.892914	1.163	0.329519
Q04637	K	Eukaryotic translation initiation factor 4 gamma 1 OS=Homo sapiens OX=9606 GN=EIF4G1 PE=1 SV=4	EIF4G1	1	0.000320944	77.157	1.06004	1.22743	1.15373		0.960571	0.598237	0.679	0.111839
Q04637	K	Eukaryotic translation initiation factor 4 gamma 1 OS=Homo sapiens OX=9606 GN=EIF4G1 PE=1 SV=4	EIF4G1	0.995597	1.96088e-10	69.369					1.06596	0.93404
Q04637	K	Eukaryotic translation initiation factor 4 gamma 1 OS=Homo sapiens OX=9606 GN=EIF4G1 PE=1 SV=4	EIF4G1	1	1.87661e-05	111.61	1.02672	1.10432	1.26252	0.943099	0.916731	0.746616	0.768	0.0495338
Q04637	K	Eukaryotic translation initiation factor 4 gamma 1 OS=Homo sapiens OX=9606 GN=EIF4G1 PE=1 SV=4	EIF4G1	1	1.72439e-15	140.05	0.975414	0.992407	1.22729	0.972007		0.832883	0.847	0.239409
Q04724	K	Transducin-like enhancer protein 1 OS=Homo sapiens OX=9606 GN=TLE1 PE=1 SV=2	TLE1	1	3.0316e-16	119.43		0.511024		1.35479	1.22088	0.913305	2.276
Q04724	K	Transducin-like enhancer protein 1 OS=Homo sapiens OX=9606 GN=TLE1 PE=1 SV=2	TLE1	1	0.0332329	41.824						1
Q04726	K	Transducin-like enhancer protein 3 OS=Homo sapiens OX=9606 GN=TLE3 PE=1 SV=2	TLE3	1	0.000299833	93.162	0.66496	0.851227	0.659735	1.33928	1.4848		1.947	0.00989967
Q04726	K	Transducin-like enhancer protein 3 OS=Homo sapiens OX=9606 GN=TLE3 PE=1 SV=2	TLE3	1	7.52677e-16	117.21	0.719726	0.757237	0.861198	1.29702	1.27895	1.08587	1.566	0.00457164
Q04726	K	Transducin-like enhancer protein 3 OS=Homo sapiens OX=9606 GN=TLE3 PE=1 SV=2	TLE3	1	2.47066e-28	166.66	0.905681	0.886469	0.840642	1.1591	1.2081		1.349	0.00270349
Q04726	K	Transducin-like enhancer protein 3 OS=Homo sapiens OX=9606 GN=TLE3 PE=1 SV=2	TLE3	1	0.000647899	61.503		0.66263	1.33737
Q05682	K	Caldesmon OS=Homo sapiens OX=9606 GN=CALD1 PE=1 SV=3	CALD1	1	0.00133096	81.099	0.838958	0.791658	0.859279	1.19453	1.19822	1.11736	1.41	0.000500886
Q05682	K	Caldesmon OS=Homo sapiens OX=9606 GN=CALD1 PE=1 SV=3	CALD1	1	0.0398145	42.061		1
Q05682	K	Caldesmon OS=Homo sapiens OX=9606 GN=CALD1 PE=1 SV=3	CALD1	1	0.0410993	40.533	1
Q05682	K	Caldesmon OS=Homo sapiens OX=9606 GN=CALD1 PE=1 SV=3	CALD1	1	0.0465654	58.426					1
Q05682	K	Caldesmon OS=Homo sapiens OX=9606 GN=CALD1 PE=1 SV=3	CALD1	1	0.0174551	53.517					1
Q05682	K	Caldesmon OS=Homo sapiens OX=9606 GN=CALD1 PE=1 SV=3	CALD1	1	1.04941e-07	77.431		0.474244			1.656	0.869754	2.663
Q05682	K	Caldesmon OS=Homo sapiens OX=9606 GN=CALD1 PE=1 SV=3	CALD1	1	0.0261107	49.16				1
Q05682	K	Caldesmon OS=Homo sapiens OX=9606 GN=CALD1 PE=1 SV=3	CALD1	1	4.88932e-05	63.766					1.17374	0.826263
Q05682	K	Caldesmon OS=Homo sapiens OX=9606 GN=CALD1 PE=1 SV=3	CALD1	1	0.00830784	81.163						1
Q05D32	K	CTD small phosphatase-like protein 2 OS=Homo sapiens OX=9606 GN=CTDSPL2 PE=1 SV=2	CTDSPL2	1	0.00867921	91.783			0.632009		1.36799		2.165
Q05D32	K	CTD small phosphatase-like protein 2 OS=Homo sapiens OX=9606 GN=CTDSPL2 PE=1 SV=2	CTDSPL2	1	3.77256e-06	80.623					1
Q06210	K	Glutamine--fructose-6-phosphate aminotransferase [isomerizing] 1 OS=Homo sapiens OX=9606 GN=GFPT1 PE=1 SV=3	GFPT1	1	0.000362946	61.194	1
Q06330	K	Recombining binding protein suppressor of hairless OS=Homo sapiens OX=9606 GN=RBPJ PE=1 SV=3	RBPJ	1	0.000270401	93.772		0.798691	0.550678	1.65063			2.447
Q06546	K	GA-binding protein alpha chain OS=Homo sapiens OX=9606 GN=GABPA PE=1 SV=1	GABPA	1	3.5925e-07	154.81	0.757925	0.769567	0.83109	1.23542	1.24759	1.15841	1.544	0.000294296
Q06830	K	Peroxiredoxin-1 OS=Homo sapiens OX=9606 GN=PRDX1 PE=1 SV=1	PRDX1	1	0.00272842	76.605	0.786684	0.907061	0.337292	1.42553	1.32264	1.22079	1.954	0.0733679
Q06830	K	Peroxiredoxin-1 OS=Homo sapiens OX=9606 GN=PRDX1 PE=1 SV=1	PRDX1	1	7.34163e-05	154.92	0.780751	0.797664	0.812119	1.24414	1.23665	1.12868	1.51	0.0002531
Q06830	K	Peroxiredoxin-1 OS=Homo sapiens OX=9606 GN=PRDX1 PE=1 SV=1	PRDX1	1	0.000251987	87.942	0.847372	0.816651	0.740208	1.25701	1.23911	1.09964	1.496	0.0023453
Q06830	K	Peroxiredoxin-1 OS=Homo sapiens OX=9606 GN=PRDX1 PE=1 SV=1	PRDX1	0.998995	6.31757e-05	60.324	0.82584	0.961522		0.939915	1.27272		1.238	0.350424
Q06830	K	Peroxiredoxin-1 OS=Homo sapiens OX=9606 GN=PRDX1 PE=1 SV=1	PRDX1	0.996509	1.02081e-08	60.708				1.08521	1.01143	0.903361
Q06830	K	Peroxiredoxin-1 OS=Homo sapiens OX=9606 GN=PRDX1 PE=1 SV=1	PRDX1	1	0.00222616	94.806	0.738824	0.819437	0.894255	1.18689	1.34848	1.01212	1.446	0.0214792
Q06830	K	Peroxiredoxin-1 OS=Homo sapiens OX=9606 GN=PRDX1 PE=1 SV=1	PRDX1	1	2.30833e-20	106.97	0.614015	0.724594	0.700651	1.24057	1.57691	1.14327	1.942	0.00381286
Q06830	K	Peroxiredoxin-1 OS=Homo sapiens OX=9606 GN=PRDX1 PE=1 SV=1	PRDX1	1	2.59593e-11	117.21	0.604254	0.728415	0.742093	1.37383	1.36267	1.18874	1.892	0.00136977
Q07666	K	KH domain-containing, RNA-binding, signal transduction-associated protein 1 OS=Homo sapiens OX=9606 GN=KHDRBS1 PE=1 SV=1	KHDRBS1	1	0.000885119	88.921	0.749118	0.782815	0.904616	1.27967	1.35842	0.925358	1.462	0.0489309
Q07666	K	KH domain-containing, RNA-binding, signal transduction-associated protein 1 OS=Homo sapiens OX=9606 GN=KHDRBS1 PE=1 SV=1	KHDRBS1	1	0.00211524	84.064	0.788181	0.762173	0.845299	1.27619	1.31093	1.01722	1.505	0.009409
Q08170	K	Serine/arginine-rich splicing factor 4 OS=Homo sapiens OX=9606 GN=SRSF4 PE=1 SV=2	SRSF4	1	0.0106954	74.424	0.320376	1.59948	1.43742		0.64272		0.574
Q08211	K	ATP-dependent RNA helicase A OS=Homo sapiens OX=9606 GN=DHX9 PE=1 SV=4	DHX9	1	0.0017133	96.311	0.867029			1.03782	1.09515		1.23
Q08211	K	ATP-dependent RNA helicase A OS=Homo sapiens OX=9606 GN=DHX9 PE=1 SV=4	DHX9	1	2.21327e-06	143.39	0.653948	0.687537	0.767445	1.387	1.3611	1.14297	1.845	0.00140923
Q08211	K	ATP-dependent RNA helicase A OS=Homo sapiens OX=9606 GN=DHX9 PE=1 SV=4	DHX9	1	0.00973062	55.578				1
Q08211	K	ATP-dependent RNA helicase A OS=Homo sapiens OX=9606 GN=DHX9 PE=1 SV=4	DHX9	1	0.0367324	52.591	1
Q08211	K	ATP-dependent RNA helicase A OS=Homo sapiens OX=9606 GN=DHX9 PE=1 SV=4	DHX9	1	1.94826e-05	106.93	0.656694	0.565521	0.535967	1.56926	1.48863	1.18392	2.413	0.0011515
Q08211	K	ATP-dependent RNA helicase A OS=Homo sapiens OX=9606 GN=DHX9 PE=1 SV=4	DHX9	1	0.00123315	81.099	0.53358	0.627524	0.587738	1.63272	1.61844		2.789	0.000453082
Q08426	K	Peroxisomal bifunctional enzyme OS=Homo sapiens OX=9606 GN=EHHADH PE=1 SV=3	EHHADH	1	1.76391e-37	199.54	0.844503	0.880261	0.816631	1.20111	1.20689	1.0506	1.361	0.00368197
Q08945	K	FACT complex subunit SSRP1 OS=Homo sapiens OX=9606 GN=SSRP1 PE=1 SV=1	SSRP1	1	0.0004051	78.157			0.404865	1.41342		1.18171	3.205
Q08945	K	FACT complex subunit SSRP1 OS=Homo sapiens OX=9606 GN=SSRP1 PE=1 SV=1	SSRP1	0.942378	0.022725	117.18					1
Q08945	K	FACT complex subunit SSRP1 OS=Homo sapiens OX=9606 GN=SSRP1 PE=1 SV=1	SSRP1	1	0.00510892	58.916	0.426044	0.827669	1.03833	1.32978		1.37818	1.772	0.161914
Q08AD1	K	Calmodulin-regulated spectrin-associated protein 2 OS=Homo sapiens OX=9606 GN=CAMSAP2 PE=1 SV=3	CAMSAP2	1	0.0243824	67.464				1
Q08J23	K	RNA cytosine C(5)-methyltransferase NSUN2 OS=Homo sapiens OX=9606 GN=NSUN2 PE=1 SV=2	NSUN2	1	0.000275917	90.142	0.988547	0.928375		1.02419	1.09686	0.962027	1.072	0.293914
Q08J23	K	RNA cytosine C(5)-methyltransferase NSUN2 OS=Homo sapiens OX=9606 GN=NSUN2 PE=1 SV=2	NSUN2	1	1.28417e-05	124.81	0.985913	0.96378	0.982709	0.938072	1.12437	1.00516	1.046	0.471298
Q08J23	K	RNA cytosine C(5)-methyltransferase NSUN2 OS=Homo sapiens OX=9606 GN=NSUN2 PE=1 SV=2	NSUN2	1	0.00247234	76.833	0.374444		0.355441	1.4638	1.55079	1.25552	3.9	0.000509063
Q08J23	K	RNA cytosine C(5)-methyltransferase NSUN2 OS=Homo sapiens OX=9606 GN=NSUN2 PE=1 SV=2	NSUN2	1	0.00761192	96.666	0.95749	0.911514	0.877181	0.941464		1.31235	1.231	0.225508
Q09028	K	Histone-binding protein RBBP4 OS=Homo sapiens OX=9606 GN=RBBP4 PE=1 SV=3	RBBP4	1	1.1928e-05	83.474	0.929593	0.873375	0.912909	1.16603	1.21699	0.901101	1.209	0.130217
Q09161	K	Nuclear cap-binding protein subunit 1 OS=Homo sapiens OX=9606 GN=NCBP1 PE=1 SV=1	NCBP1	1	0.000531571	73.655						1
Q09666	K	Neuroblast differentiation-associated protein AHNAK OS=Homo sapiens OX=9606 GN=AHNAK PE=1 SV=2	AHNAK	1	0.000484389	66.953	0.727081	0.893702	0.742498	1.46934	1.31808	0.849299	1.539	0.0855392
Q09666	K	Neuroblast differentiation-associated protein AHNAK OS=Homo sapiens OX=9606 GN=AHNAK PE=1 SV=2	AHNAK	1	2.7547e-06	101.64	0.730234	0.669397	0.754833	1.29471	1.41347	1.13735	1.785	0.00135888
Q09666	K	Neuroblast differentiation-associated protein AHNAK OS=Homo sapiens OX=9606 GN=AHNAK PE=1 SV=2	AHNAK	1	9.70818e-05	68.548	0.650864			1.05175	1.29739		1.805
Q09666	K	Neuroblast differentiation-associated protein AHNAK OS=Homo sapiens OX=9606 GN=AHNAK PE=1 SV=2	AHNAK	1	0.00102447	55.578			0.86875	1.13125			1.302
Q09666	K	Neuroblast differentiation-associated protein AHNAK OS=Homo sapiens OX=9606 GN=AHNAK PE=1 SV=2	AHNAK	1	2.01799e-11	98.167	0.615308		0.648863	1.21945	1.34388	1.1725	1.97	0.00121681
Q09666	K	Neuroblast differentiation-associated protein AHNAK OS=Homo sapiens OX=9606 GN=AHNAK PE=1 SV=2	AHNAK	1	3.14116e-16	110.91	0.644197	0.744612	0.686016	1.35927	1.34637	1.21954	1.892	0.000302545
Q09666	K	Neuroblast differentiation-associated protein AHNAK OS=Homo sapiens OX=9606 GN=AHNAK PE=1 SV=2	AHNAK	1	1.05628e-05	62.454	0.367063				1.24217	1.39076	3.586
Q09666	K	Neuroblast differentiation-associated protein AHNAK OS=Homo sapiens OX=9606 GN=AHNAK PE=1 SV=2	AHNAK	1	5.57331e-05	70.806	0.648761		0.626587		1.59395	1.1307	2.136	0.0497363
Q09666	K	Neuroblast differentiation-associated protein AHNAK OS=Homo sapiens OX=9606 GN=AHNAK PE=1 SV=2	AHNAK	1	0.00885916	62.705				0.981962	1.01804
Q09666	K	Neuroblast differentiation-associated protein AHNAK OS=Homo sapiens OX=9606 GN=AHNAK PE=1 SV=2	AHNAK	1	3.40641e-05	77.696	0.554859	0.604419		1.52075	1.31998		2.45	0.00843938
Q09666	K	Neuroblast differentiation-associated protein AHNAK OS=Homo sapiens OX=9606 GN=AHNAK PE=1 SV=2	AHNAK	1	0.000291357	85.813		0.50784		1.25951	1.23265		2.454
Q09666	K	Neuroblast differentiation-associated protein AHNAK OS=Homo sapiens OX=9606 GN=AHNAK PE=1 SV=2	AHNAK	1	0.0462582	49.16					1
Q09666	K	Neuroblast differentiation-associated protein AHNAK OS=Homo sapiens OX=9606 GN=AHNAK PE=1 SV=2	AHNAK	1	0.000224502	101.48	0.68194		0.81379	1.34885		1.15542	1.674	0.0480725
Q09666	K	Neuroblast differentiation-associated protein AHNAK OS=Homo sapiens OX=9606 GN=AHNAK PE=1 SV=2	AHNAK	1	0.00338005	64.906						1
Q09666	K	Neuroblast differentiation-associated protein AHNAK OS=Homo sapiens OX=9606 GN=AHNAK PE=1 SV=2	AHNAK	1	0.00399792	69.915		0.689498	0.650872	1.41481	1.29824	0.946586	1.82	0.0348839
Q09666	K	Neuroblast differentiation-associated protein AHNAK OS=Homo sapiens OX=9606 GN=AHNAK PE=1 SV=2	AHNAK	1	0.000616875	103.8	0.73001		0.70035	1.20618	1.29845	1.06502	1.664	0.00697058
Q09666	K	Neuroblast differentiation-associated protein AHNAK OS=Homo sapiens OX=9606 GN=AHNAK PE=1 SV=2	AHNAK	1	0.000319656	85.716	0.74817	0.796012	0.715394	1.33964	1.31386	1.08692	1.655	0.00243022
Q09666	K	Neuroblast differentiation-associated protein AHNAK OS=Homo sapiens OX=9606 GN=AHNAK PE=1 SV=2	AHNAK	1	0.00704872	72.038				1.19127		0.808731
Q09666	K	Neuroblast differentiation-associated protein AHNAK OS=Homo sapiens OX=9606 GN=AHNAK PE=1 SV=2	AHNAK	1	0.000528149	67.881	0.600915	0.812797		1.29837	1.28792		1.829	0.0553154
Q09666	K	Neuroblast differentiation-associated protein AHNAK OS=Homo sapiens OX=9606 GN=AHNAK PE=1 SV=2	AHNAK	1	0.0035626	69.915				1.05579	1.02103	0.923182
Q09666	K	Neuroblast differentiation-associated protein AHNAK OS=Homo sapiens OX=9606 GN=AHNAK PE=1 SV=2	AHNAK	1	0.000112262	103.8	0.929176	0.977546	0.865177	1.6908	0.0910954	1.44621	1.165	0.680904
Q09666	K	Neuroblast differentiation-associated protein AHNAK OS=Homo sapiens OX=9606 GN=AHNAK PE=1 SV=2	AHNAK	1	0.00298382	117.3		1.30129	0.500068	0.518764		1.67988	1.221	0.86493
Q09666	K	Neuroblast differentiation-associated protein AHNAK OS=Homo sapiens OX=9606 GN=AHNAK PE=1 SV=2	AHNAK	1	0.000128078	102.55	0.532945	0.793978		1.21998	1.3085	1.1446	1.845	0.0275375
Q09666	K	Neuroblast differentiation-associated protein AHNAK OS=Homo sapiens OX=9606 GN=AHNAK PE=1 SV=2	AHNAK	1	6.4074e-05	115.86	0.686532	0.741914	0.576656	1.39879	1.35191	1.2442	1.992	0.00108191
Q09666	K	Neuroblast differentiation-associated protein AHNAK OS=Homo sapiens OX=9606 GN=AHNAK PE=1 SV=2	AHNAK	1	0.00577285	79.311		0.668331			1.33167		1.993
Q09666	K	Neuroblast differentiation-associated protein AHNAK OS=Homo sapiens OX=9606 GN=AHNAK PE=1 SV=2	AHNAK	1	0.00015998	49.485	0.870991	0.559127		1.19607	1.39711	0.976699	1.664	0.0908314
Q09666	K	Neuroblast differentiation-associated protein AHNAK OS=Homo sapiens OX=9606 GN=AHNAK PE=1 SV=2	AHNAK	1	1.7288e-05	99.276	0.419819	0.663509	0.341195	1.60956	1.59825	1.36767	3.212	0.00409212
Q09666	K	Neuroblast differentiation-associated protein AHNAK OS=Homo sapiens OX=9606 GN=AHNAK PE=1 SV=2	AHNAK	1	7.12649e-09	99.668	0.596163	0.296925		1.44417	1.66274		3.479	0.0669922
Q09666	K	Neuroblast differentiation-associated protein AHNAK OS=Homo sapiens OX=9606 GN=AHNAK PE=1 SV=2	AHNAK	1	0.00920142	47.334						1
Q09666	K	Neuroblast differentiation-associated protein AHNAK OS=Homo sapiens OX=9606 GN=AHNAK PE=1 SV=2	AHNAK	1	0.014518	67.464			0.725307		1.27469		1.757
Q09666	K	Neuroblast differentiation-associated protein AHNAK OS=Homo sapiens OX=9606 GN=AHNAK PE=1 SV=2	AHNAK	1	7.80688e-12	123.42	0.642402	0.635821	0.693793	1.44267	1.37243	1.21288	2.043	0.000260302
Q09666	K	Neuroblast differentiation-associated protein AHNAK OS=Homo sapiens OX=9606 GN=AHNAK PE=1 SV=2	AHNAK	1	0.0356646	51.43					1.05996	0.940042
Q09666	K	Neuroblast differentiation-associated protein AHNAK OS=Homo sapiens OX=9606 GN=AHNAK PE=1 SV=2	AHNAK	1	0.0329989	43.518				1
Q09666	K	Neuroblast differentiation-associated protein AHNAK OS=Homo sapiens OX=9606 GN=AHNAK PE=1 SV=2	AHNAK	1	0.00100663	55.578				1.26555	0.737949	0.996505
Q09666	K	Neuroblast differentiation-associated protein AHNAK OS=Homo sapiens OX=9606 GN=AHNAK PE=1 SV=2	AHNAK	1	0.00304109	45.17				1
Q09666	K	Neuroblast differentiation-associated protein AHNAK OS=Homo sapiens OX=9606 GN=AHNAK PE=1 SV=2	AHNAK	1	1.34823e-14	93.026		0.765004	0.725776	1.38258	1.12664		1.683	0.0395127
Q09666	K	Neuroblast differentiation-associated protein AHNAK OS=Homo sapiens OX=9606 GN=AHNAK PE=1 SV=2	AHNAK	1	0.0144963	48.157			1
Q09666	K	Neuroblast differentiation-associated protein AHNAK OS=Homo sapiens OX=9606 GN=AHNAK PE=1 SV=2	AHNAK	1	0.000129469	96.957	0.78539		0.799651	1.30331	1.11165		1.524	0.0347689
Q09666	K	Neuroblast differentiation-associated protein AHNAK OS=Homo sapiens OX=9606 GN=AHNAK PE=1 SV=2	AHNAK	1	4.54585e-06	61.577				1.03667	1.1732	0.790133
Q09666	K	Neuroblast differentiation-associated protein AHNAK OS=Homo sapiens OX=9606 GN=AHNAK PE=1 SV=2	AHNAK	1	0.00142896	56.938						1
Q09666	K	Neuroblast differentiation-associated protein AHNAK OS=Homo sapiens OX=9606 GN=AHNAK PE=1 SV=2	AHNAK	1	4.81899e-05	70.195	0.606876		0.709894	1.68323			2.557
Q09666	K	Neuroblast differentiation-associated protein AHNAK OS=Homo sapiens OX=9606 GN=AHNAK PE=1 SV=2	AHNAK	1	1.79012e-15	136.06	0.55225	0.928897	0.427368	1.41562	1.62329	1.05258	2.144	0.0377428
Q09666	K	Neuroblast differentiation-associated protein AHNAK OS=Homo sapiens OX=9606 GN=AHNAK PE=1 SV=2	AHNAK	1	0.012042	43.613	1
Q09666	K	Neuroblast differentiation-associated protein AHNAK OS=Homo sapiens OX=9606 GN=AHNAK PE=1 SV=2	AHNAK	1	0.00537198	50.314				1.16056		0.839437
Q09666	K	Neuroblast differentiation-associated protein AHNAK OS=Homo sapiens OX=9606 GN=AHNAK PE=1 SV=2	AHNAK	1	0.021158	46.206					1
Q09666	K	Neuroblast differentiation-associated protein AHNAK OS=Homo sapiens OX=9606 GN=AHNAK PE=1 SV=2	AHNAK	0.999996	0.00231856	111.39		0.67313	0.881009	1.14214	1.30372		1.574	0.0917449
Q09666	K	Neuroblast differentiation-associated protein AHNAK OS=Homo sapiens OX=9606 GN=AHNAK PE=1 SV=2	AHNAK	1	0.00151254	42.218			1
Q09666	K	Neuroblast differentiation-associated protein AHNAK OS=Homo sapiens OX=9606 GN=AHNAK PE=1 SV=2	AHNAK	1	0.00645734	60	1		1
Q09666	K	Neuroblast differentiation-associated protein AHNAK OS=Homo sapiens OX=9606 GN=AHNAK PE=1 SV=2	AHNAK	1	0.00185366	71.219			0.777643			1.22236	1.572
Q09666	K	Neuroblast differentiation-associated protein AHNAK OS=Homo sapiens OX=9606 GN=AHNAK PE=1 SV=2	AHNAK	1	3.89486e-07	77.325						1
Q09666	K	Neuroblast differentiation-associated protein AHNAK OS=Homo sapiens OX=9606 GN=AHNAK PE=1 SV=2	AHNAK	1	0.00183947	43.518		1
Q09666	K	Neuroblast differentiation-associated protein AHNAK OS=Homo sapiens OX=9606 GN=AHNAK PE=1 SV=2	AHNAK	1	0.00287954	48.701				1
Q09666	K	Neuroblast differentiation-associated protein AHNAK OS=Homo sapiens OX=9606 GN=AHNAK PE=1 SV=2	AHNAK	1	0.00341714	78.816	0.711379		0.605058	1.20043	1.33899	1.14414	1.865	0.00523261
Q09666	K	Neuroblast differentiation-associated protein AHNAK OS=Homo sapiens OX=9606 GN=AHNAK PE=1 SV=2	AHNAK	1	0.00485458	65.404	0.734292		0.555981	0.893783	1.53698	1.27896	1.917	0.0700146
Q09666	K	Neuroblast differentiation-associated protein AHNAK OS=Homo sapiens OX=9606 GN=AHNAK PE=1 SV=2	AHNAK	1	5.97192e-05	78.888		0.679791	1.18634	0.618845		1.51503	1.143	0.899491
Q09666	K	Neuroblast differentiation-associated protein AHNAK OS=Homo sapiens OX=9606 GN=AHNAK PE=1 SV=2	AHNAK	1	5.19747e-05	96.946	0.514638	0.763524	0.804844	1.57953		1.33747	2.101	0.0291814
Q09666	K	Neuroblast differentiation-associated protein AHNAK OS=Homo sapiens OX=9606 GN=AHNAK PE=1 SV=2	AHNAK	1	0.0425378	51.864			0.755907	1.24409			1.646
Q09666	K	Neuroblast differentiation-associated protein AHNAK OS=Homo sapiens OX=9606 GN=AHNAK PE=1 SV=2	AHNAK	1	0.00493769	92.319		0.805523	0.828281	1.36849	1.25304	0.744668	1.374	0.331077
Q09666	K	Neuroblast differentiation-associated protein AHNAK OS=Homo sapiens OX=9606 GN=AHNAK PE=1 SV=2	AHNAK	1	0.0462979	43.613				1
Q09666	K	Neuroblast differentiation-associated protein AHNAK OS=Homo sapiens OX=9606 GN=AHNAK PE=1 SV=2	AHNAK	1	0.0292723	47.561				1.02354	1.05633	0.92013
Q09666	K	Neuroblast differentiation-associated protein AHNAK OS=Homo sapiens OX=9606 GN=AHNAK PE=1 SV=2	AHNAK	1	0.0354758	42.061				1
Q09666	K	Neuroblast differentiation-associated protein AHNAK OS=Homo sapiens OX=9606 GN=AHNAK PE=1 SV=2	AHNAK	1	0.0107509	42.061		1
Q09666	K	Neuroblast differentiation-associated protein AHNAK OS=Homo sapiens OX=9606 GN=AHNAK PE=1 SV=2	AHNAK	1	0.00436874	81.799		0.928804	0.799397	1.18006	1.17767	0.914076	1.262	0.159851
Q09666	K	Neuroblast differentiation-associated protein AHNAK OS=Homo sapiens OX=9606 GN=AHNAK PE=1 SV=2	AHNAK	1	0.00760253	74.269		0.710398		1.2896			1.815
Q09666	K	Neuroblast differentiation-associated protein AHNAK OS=Homo sapiens OX=9606 GN=AHNAK PE=1 SV=2	AHNAK	1	3.98602e-05	82.437	0.590294			1.55181		0.857895	2.041
Q09666	K	Neuroblast differentiation-associated protein AHNAK OS=Homo sapiens OX=9606 GN=AHNAK PE=1 SV=2	AHNAK	1	0.00405464	78.816	0.676261	0.809634	0.898572	1.23397	1.31871	1.06286	1.516	0.0160913
Q09666	K	Neuroblast differentiation-associated protein AHNAK OS=Homo sapiens OX=9606 GN=AHNAK PE=1 SV=2	AHNAK	1	0.00605468	69.716		1
Q09666	K	Neuroblast differentiation-associated protein AHNAK OS=Homo sapiens OX=9606 GN=AHNAK PE=1 SV=2	AHNAK	1	0.00024097	114.39	0.919595	0.916809	0.886311	1.06634	1.19528	1.01567	1.204	0.0210714
Q09666	K	Neuroblast differentiation-associated protein AHNAK OS=Homo sapiens OX=9606 GN=AHNAK PE=1 SV=2	AHNAK	1	0.0207233	72.922	0.931317				1.6537	0.41498	1.111
Q09666	K	Neuroblast differentiation-associated protein AHNAK OS=Homo sapiens OX=9606 GN=AHNAK PE=1 SV=2	AHNAK	1	0.00451371	64.064				1.00599		0.994007
Q09666	K	Neuroblast differentiation-associated protein AHNAK OS=Homo sapiens OX=9606 GN=AHNAK PE=1 SV=2	AHNAK	1	0.00841271	92.732	1.25494	0.457261	0.413164	0.788219	2.40638	0.680033	1.823	0.349801
Q09666	K	Neuroblast differentiation-associated protein AHNAK OS=Homo sapiens OX=9606 GN=AHNAK PE=1 SV=2	AHNAK	1	0.00118559	48.822					1
Q09666	K	Neuroblast differentiation-associated protein AHNAK OS=Homo sapiens OX=9606 GN=AHNAK PE=1 SV=2	AHNAK	1	0.000192043	84.102				1.08387	0.916128
Q09666	K	Neuroblast differentiation-associated protein AHNAK OS=Homo sapiens OX=9606 GN=AHNAK PE=1 SV=2	AHNAK	1	5.39589e-05	63.908				1.22848		0.771522
[truncated: 2,038 more rows]
