# Supplementary material for: NBS1 lactylation is required for efficient DNA repair and chemotherapy resistance
Source: Nature. 2024 Jul 3;631(8021):663–9. doi: 10.1038/s41586-024-07620-9 (PMC11254748; doi:10.1038/s41586-024-07620-9)
Supplement: Supplementary file 6 — NBS1-interacting proteins detected in AGS cells using LC–MS/MS. [file 41586_2024_7620_MOESM6_ESM.xls]

## Sheet: Sheet1
Supplementary Table 5: NBS1-interacting proteins detected in AGS cells using LC-MS/MS
Samples: IP: NBS1
Accession	Description	Coverage [%]	# Peptides	# Unique Peptides	MW [kDa]	Entrez Gene ID	Ensembl Gene ID	Gene Symbol
P35579-1	Myosin-9 [OS=Homo sapiens]	54	119	99	226.4	4627	ENSG00000100345.20	MYH9
P35580	Myosin-10 [OS=Homo sapiens]	42	86	2	228.9	4628	ENSG00000133026.12	MYH10
P35580-4	Isoform 4 of Myosin-10 [OS=Homo sapiens]	42	85	1	232.4	4628	ENSG00000133026.12	MYH10
Q92878	DNA repair protein Rad50 [OS=Homo sapiens]	36	56	56	153.8	10111	ENSG00000113522.13	RAD50
Q7Z406-1	myosin-14 [OS=Homo sapiens]	31	59	47	227.7	79784	ENSG00000105357.15	MYH14
P04264	Keratin, type II cytoskeletal 1 [OS=Homo sapiens]	50	32	27	66	3848	ENSG00000167768.4	KRT1
O60934	Nibrin [OS=Homo sapiens]	43	26	26	84.9	4683	ENSG00000104320.13	NBN
P35908	Keratin, type II cytoskeletal 2 epidermal [OS=Homo sapiens]	44	25	20	65.4	3849	ENSG00000172867.3	KRT2
P60709	Actin, cytoplasmic 1 [OS=Homo sapiens]	43	15	6	41.7	60	ENSG00000075624.13	ACTB
Q92993-1	Histone acetyltransferase KAT5 [OS=Homo sapiens]	47	24	24	58.5	10524	ENSG00000172977.12	KAT5
P35527	Keratin, type I cytoskeletal 9 [OS=Homo sapiens]	36	16	16	62	3857	ENSG00000171403.9	KRT9
P13645	Keratin, type I cytoskeletal 10 [OS=Homo sapiens]	38	22	18	58.8	3858	ENSG00000186395.7	KRT10
P13647	keratin, type II cytoskeletal 5 [OS=Homo sapiens]	30	19	10	62.3	3852	ENSG00000186081.11	KRT5
P02538	Keratin, type II cytoskeletal 6A [OS=Homo sapiens]	32	19	2	60	3853	ENSG00000205420.10	KRT6A
Q9UM54-6	Isoform 6 of Unconventional myosin-VI [OS=Homo sapiens]	20	21	21	148.6	4646		MYO6
P07814	Bifunctional glutamate/proline--tRNA ligase [OS=Homo sapiens]	16	21	20	170.5	2058	ENSG00000136628.17	EPRS
P11142-1	Heat shock cognate 71 kDa protein [OS=Homo sapiens]	31	16	13	70.9	3312	ENSG00000109971.13	HSPA8
P04259	keratin, type II cytoskeletal 6B [OS=Homo sapiens]	31	18	1	60	3854	ENSG00000185479.5	KRT6B
P13489	Ribonuclease inhibitor [OS=Homo sapiens]	49	15	15	49.9	6050	ENSG00000276230.4; ENSG00000023191.16	RNH1
P13646	Keratin, type I cytoskeletal 13 [OS=Homo sapiens]	31	16	11	49.6	3860	ENSG00000171401.14	KRT13
P07437	tubulin beta chain [OS=Homo sapiens]	18	7	2	49.6	203068	ENSG00000232575.10; ENSG00000196230.12; ENSG00000227739.10; ENSG00000224156.10; ENSG00000235067.10; ENSG00000229684.10; ENSG00000183311.16; ENSG00000232421.10	TUBB
P19013	Keratin, type II cytoskeletal 4 [OS=Homo sapiens]	25	15	11	57.3	3851		KRT4
P63267-1	actin, gamma-enteric smooth muscle [OS=Homo sapiens]	29	10	1	41.9	72	ENSG00000163017.13	ACTG2
Q9P0K7-4	Isoform 4 of Ankycorbin [OS=Homo sapiens]	23	16	16	106.8	26064	ENSG00000039560.13	RAI14
Q8WWI1	LIM domain only protein 7 [OS=Homo sapiens]	13	16	16	192.6	4008		LMO7
P68371	Tubulin beta-4B chain [OS=Homo sapiens]	14	6	1	49.8	10383	ENSG00000188229.5	TUBB4B
Q13885	Tubulin beta-2A chain [OS=Homo sapiens]	11	5	1	49.9	7280	ENSG00000137267.5	TUBB2A
Q9UHB6-4	Isoform 4 of LIM domain and actin-binding protein 1 [OS=Homo sapiens]	23	15	1	85.2	51474	ENSG00000050405.13	LIMA1
Q9UHB6	LIM domain and actin-binding protein 1 [OS=Homo sapiens]	22	15	1	85.2	51474	ENSG00000050405.13	LIMA1
Q9BVA1	Tubulin beta-2B chain [OS=Homo sapiens]	11	5	1	49.9	347733	ENSG00000137285.9	TUBB2B
Q6WCQ1	Myosin phosphatase Rho-interacting protein [OS=Homo sapiens]	15	13	13	116.5	23164	ENSG00000133030.20	MPRIP
P0DMV8	heat shock 70 kDa protein 1A [OS=Homo sapiens]	26	13	11	70	3304; 3303	ENSG00000232804.5; ENSG00000234475.5; ENSG00000231555.4; ENSG00000235941.5; ENSG00000204389.9; ENSG00000204388.6; ENSG00000212866.6; ENSG00000237724.5; ENSG00000224501.5	HSPA1B; HSPA1A
P08779	Keratin, type I cytoskeletal 16 [OS=Homo sapiens]	29	13	3	51.2	3868	ENSG00000186832.8	KRT16
P08670	Vimentin [OS=Homo sapiens]	30	13	12	53.6	7431	ENSG00000026025.15	VIM
P52272	Heterogeneous nuclear ribonucleoprotein M [OS=Homo sapiens]	17	14	14	77.5	4670	ENSG00000099783.11	HNRNPM
P10809	60 kDa heat shock protein, mitochondrial [OS=Homo sapiens]	20	10	10	61	3329	ENSG00000144381.16	HSPD1
P41252	isoleucine--tRNA ligase, cytoplasmic [OS=Homo sapiens]	11	12	12	144.4	3376	ENSG00000196305.17	IARS
O14974	Protein phosphatase 1 regulatory subunit 12A [OS=Homo sapiens]	13	13	12	115.2	4659	ENSG00000058272.16	PPP1R12A
P09493-10	Isoform 10 of Tropomyosin alpha-1 chain [OS=Homo sapiens]	36	13	6	32.8	7168	ENSG00000140416.19	TPM1
P49959	Double-strand break repair protein MRE11 [OS=Homo sapiens]	15	11	11	80.5	4361	ENSG00000020922.12	MRE11A; MRE11
P09874	Poly [ADP-ribose] polymerase 1 [OS=Homo sapiens]	12	12	12	113	142	ENSG00000143799.12	PARP1
Q9UQ35	serine/arginine repetitive matrix protein 2 [OS=Homo sapiens]	5	11	11	299.4	23524	ENSG00000167978.16	SRRM2
P02533	Keratin, type I cytoskeletal 14 [OS=Homo sapiens]	23	11	1	51.5	3861	ENSG00000186847.5	KRT14
P78527	DNA-dependent protein kinase catalytic subunit [OS=Homo sapiens]	3	11	11	468.8	5591	ENSG00000253729.7	PRKDC
P06753-2	Isoform 2 of Tropomyosin alpha-3 chain [OS=Homo sapiens]	46	12	9	29	7170	ENSG00000143549.19	TPM3
Q86YZ3	Hornerin [OS=Homo sapiens]	15	11	11	282.2	388697	ENSG00000197915.5	HRNR
P15924-1	Desmoplakin [OS=Homo sapiens]	5	12	12	331.6	1832	ENSG00000096696.13	DSP
Q9Y4I1-1	Unconventional myosin-Va [OS=Homo sapiens]	7	11	10	215.3	4644	ENSG00000197535.14	MYO5A
P21333	Filamin-A [OS=Homo sapiens]	5	11	8	280.6	2316	ENSG00000196924.14	FLNA
P19338	Nucleolin [OS=Homo sapiens]	16	11	11	76.6	4691	ENSG00000115053.15	NCL
P17987	T-complex protein 1 subunit alpha [OS=Homo sapiens]	20	11	11	60.3	6950	ENSG00000120438.11	TCP1
P04075	fructose-bisphosphate aldolase A [OS=Homo sapiens]	37	9	8	39.4	226	ENSG00000149925.17	ALDOA
P22626	heterogeneous nuclear ribonucleoproteins A2/B1 [OS=Homo sapiens]	26	9	8	37.4	3181	ENSG00000122566.20	HNRNPA2B1
P22061	protein-L-isoaspartate(D-aspartate) O-methyltransferase [OS=Homo sapiens]	45	8	8	24.6	5110		PCMT1
Q96N67	Dedicator of cytokinesis protein 7 [OS=Homo sapiens]	6	11	11	242.4	85440	ENSG00000116641.17	DOCK7
Q9ULV4	coronin-1C [OS=Homo sapiens]	17	9	9	53.2	23603	ENSG00000110880.10	CORO1C
P54136-1	arginine--tRNA ligase, cytoplasmic [OS=Homo sapiens]	19	10	10	75.3	5917	ENSG00000113643.8	RARS
P62424	60S ribosomal protein L7a [OS=Homo sapiens]	30	9	9	30	6130	ENSG00000280858.2; ENSG00000148303.16	RPL7A
P13639	Elongation factor 2 [OS=Homo sapiens]	13	11	10	95.3	1938	ENSG00000167658.15	EEF2
P49327	Fatty acid synthase [OS=Homo sapiens]	6	10	10	273.3	2194	ENSG00000169710.8	FASN
P14618	Pyruvate kinase PKM [OS=Homo sapiens]	23	9	9	57.9	5315	ENSG00000067225.17	PKM
P47897	glutamine--tRNA ligase [OS=Homo sapiens]	12	10	9	87.7	5859	ENSG00000172053.17	QARS
P36578	60S ribosomal protein L4 [OS=Homo sapiens]	25	9	9	47.7	6124	ENSG00000174444.14	RPL4
P14625	Endoplasmin [OS=Homo sapiens]	13	10	8	92.4	7184	ENSG00000166598.14	HSP90B1
P49411	elongation factor Tu, mitochondrial [OS=Homo sapiens]	22	9	9	49.5	7284		TUFM
O94832	Unconventional myosin-Id [OS=Homo sapiens]	11	10	10	116.1	4642	ENSG00000176658.16	MYO1D
P50990	T-complex protein 1 subunit theta [OS=Homo sapiens]	19	9	9	59.6	10694	ENSG00000156261.12	CCT8
P08238	Heat shock protein HSP 90-beta [OS=Homo sapiens]	12	9	3	83.2	3326	ENSG00000096384.19	HSP90AB1
P10412	Histone H1.4 [OS=Homo sapiens]	30	8	2	21.9	3008	ENSG00000168298.6	HIST1H1E
Q9NR30-1	Nucleolar RNA helicase 2 [OS=Homo sapiens]	14	9	7	87.3	9188	ENSG00000165732.12	DDX21
O00159-1	Unconventional myosin-Ic [OS=Homo sapiens]	10	8	8	121.6	4641	ENSG00000197879.14	MYO1C
P05787	Keratin, type II cytoskeletal 8 [OS=Homo sapiens]	9	6	1	53.7	3856	ENSG00000170421.12	KRT8
P23246-1	splicing factor, proline- and glutamine-rich [OS=Homo sapiens]	10	7	5	76.1	6421	ENSG00000116560.10	SFPQ
Q13813	Spectrin alpha chain, non-erythrocytic 1 [OS=Homo sapiens]	4	8	8	284.4	6709	ENSG00000197694.15	SPTAN1
P23396-1	40S ribosomal protein S3 [OS=Homo sapiens]	34	7	7	26.7	6188	ENSG00000149273.14	RPS3
P27816-1	Microtubule-associated protein 4 [OS=Homo sapiens]	9	8	8	120.9	4134	ENSG00000047849.21	MAP4
P49915	GMP synthase [glutamine-hydrolyzing] [OS=Homo sapiens]	12	8	8	76.7	8833	ENSG00000163655.15	GMPS
P60174-1	Isoform 2 of Triosephosphate isomerase [OS=Homo sapiens]	40	7	7	26.7	7167	ENSG00000111669.14	TPI1
Q69YQ0-1	Cytospin-A [OS=Homo sapiens]	6	7	6	124.5	23384		SPECC1L
P30050-1	60S ribosomal protein L12 [OS=Homo sapiens]	59	7	7	17.8	6136	ENSG00000197958.12	RPL12
Q92945	Far upstream element-binding protein 2 [OS=Homo sapiens]	13	7	6	73.1	8570	ENSG00000088247.17	KHSRP
Q14204	Cytoplasmic dynein 1 heavy chain 1 [OS=Homo sapiens]	2	8	8	532.1	1778	ENSG00000197102.10	DYNC1H1
Q13045-1	protein flightless-1 homolog [OS=Homo sapiens]	7	8	8	144.7	2314	ENSG00000177731.15; ENSG00000284571.1	FLII
O95816	BAG family molecular chaperone regulator 2 [OS=Homo sapiens]	43	7	7	23.8	9532	ENSG00000112208.11	BAG2
Q06830	peroxiredoxin-1 [OS=Homo sapiens]	35	7	6	22.1	5052	ENSG00000117450.13	PRDX1
P40227-1	T-complex protein 1 subunit zeta [OS=Homo sapiens]	17	8	8	58	908	ENSG00000146731.10	CCT6A
P67936	Tropomyosin alpha-4 chain [OS=Homo sapiens]	32	8	5	28.5	7171	ENSG00000167460.14	TPM4
Q05682-4	Isoform 4 of Caldesmon [OS=Homo sapiens]	17	8	7	62.6	800	ENSG00000122786.19	CALD1
P16402	Histone H1.3 [OS=Homo sapiens]	24	7	1	22.3	3007	ENSG00000124575.6	HIST1H1D
O43175	D-3-phosphoglycerate dehydrogenase [OS=Homo sapiens]	20	7	7	56.6	26227	ENSG00000092621.11	PHGDH
P11021	78 kDa glucose-regulated protein [OS=Homo sapiens]	13	7	5	72.3	3309	ENSG00000044574.7	HSPA5
P39019	40S ribosomal protein S19 [OS=Homo sapiens]	39	7	7	16.1	6223	ENSG00000105372.6	RPS19
Q9NYL9	tropomodulin-3 [OS=Homo sapiens]	21	7	7	39.6	29766	ENSG00000138594.13	TMOD3
Q00839	Heterogeneous nuclear ribonucleoprotein U [OS=Homo sapiens]	14	8	8	90.5	3192	ENSG00000153187.18	HNRNPU
P38646	Stress-70 protein, mitochondrial [OS=Homo sapiens]	15	7	7	73.6	3313	ENSG00000113013.12	HSPA9
O75369-1	Filamin-B [OS=Homo sapiens]	4	8	5	278	2317	ENSG00000136068.14	FLNB
O14950	Myosin regulatory light chain 12B [OS=Homo sapiens]	30	5	5	19.8	103910; 10627	ENSG00000118680.12	MYL12B; MYL12A
Q92841-1	Isoform 2 of Probable ATP-dependent RNA helicase DDX17 [OS=Homo sapiens]	13	8	5	72.3	10521		DDX17
Q99615-1	DnaJ homolog subfamily C member 7 [OS=Homo sapiens]	14	8	8	56.4	7266	ENSG00000168259.14	DNAJC7
P62906	60S ribosomal protein L10A [OS=Homo sapiens]	29	7	7	24.8	4736	ENSG00000198755.10	RPL10A
P12956	X-ray repair cross-complementing protein 6 [OS=Homo sapiens]	12	7	7	69.8	2547	ENSG00000196419.12	XRCC6
Q05639	Elongation factor 1-alpha 2 [OS=Homo sapiens]	15	7	2	50.4	1917	ENSG00000101210.10	EEF1A2
P14868	Aspartate--tRNA ligase, cytoplasmic [OS=Homo sapiens]	14	6	6	57.1	1615	ENSG00000115866.10	DARS
P68104	Elongation factor 1-alpha 1 [OS=Homo sapiens]	18	7	2	50.1	1915	ENSG00000156508.17	EEF1A1
P00338-1	L-lactate dehydrogenase A chain [OS=Homo sapiens]	22	8	8	36.7	3939	ENSG00000134333.13	LDHA
P26373-1	60S ribosomal protein L13 [OS=Homo sapiens]	30	7	7	24.2	6137	ENSG00000167526.13	RPL13
P09493-5	Isoform 5 of Tropomyosin alpha-1 chain [OS=Homo sapiens]	28	8	1	28.4	7168	ENSG00000140416.19	TPM1
P18124	60S ribosomal protein L7 [OS=Homo sapiens]	30	8	8	29.2	6129	ENSG00000147604.13	RPL7
P55145	Mesencephalic astrocyte-derived neurotrophic factor [OS=Homo sapiens]	21	7	7	20.7	7873		MANF
Q9P2E9-1	Ribosome-binding protein 1 [OS=Homo sapiens]	6	8	8	152.4	6238		RRBP1
Q00610-1	Clathrin heavy chain 1 [OS=Homo sapiens]	6	7	7	191.5	1213	ENSG00000141367.11	CLTC
Q15365	Poly(RC)-binding protein 1 [OS=Homo sapiens]	22	6	4	37.5	5093	ENSG00000169564.6	PCBP1
P02768-1	Serum albumin [OS=Homo sapiens]	10	6	6	69.3	213	ENSG00000163631.16	ALB
Q02878	60S ribosomal protein L6 [OS=Homo sapiens]	18	7	7	32.7	6128	ENSG00000089009.15	RPL6
Q86V48-1	Leucine zipper protein 1 [OS=Homo sapiens]	7	6	6	120.2	7798	ENSG00000169641.13	LUZP1
P13010	X-ray repair cross-complementing protein 5 [OS=Homo sapiens]	10	7	7	82.7	7520	ENSG00000079246.15	XRCC5
P09651-1	Heterogeneous nuclear ribonucleoprotein A1 [OS=Homo sapiens]	15	4	3	38.7	3178	ENSG00000135486.17	HNRNPA1
Q9NTJ3-1	Structural maintenance of chromosomes protein 4 [OS=Homo sapiens]	6	7	7	147.1	10051	ENSG00000113810.15	SMC4
Q15366-1	Poly(rC)-binding protein 2 [OS=Homo sapiens]	23	6	4	38.6	5094	ENSG00000197111.15	PCBP2
P25705-1	ATP synthase subunit alpha, mitochondrial [OS=Homo sapiens]	14	7	7	59.7	498	ENSG00000152234.15	ATP5A1
P84098	60S ribosomal protein L19 [OS=Homo sapiens]	29	7	6	23.5	6143	ENSG00000108298.9	RPL19
P28289	Tropomodulin-1 [OS=Homo sapiens]	24	6	6	40.5	7111	ENSG00000136842.13	TMOD1
O43795	Unconventional myosin-Ib [OS=Homo sapiens]	6	6	6	131.9	4430	ENSG00000128641.18	MYO1B
Q71U36	tubulin alpha-1A chain [OS=Homo sapiens]	12	5	5	50.1	7846	ENSG00000167552.13	TUBA1A
P61247	40S ribosomal protein S3a [OS=Homo sapiens]	29	7	7	29.9	6189	ENSG00000145425.9	RPS3A
P61158	actin-related protein 3 [OS=Homo sapiens]	17	7	7	47.3	10096	ENSG00000115091.11	ACTR3
Q96AG4	Leucine-rich repeat-containing protein 59 [OS=Homo sapiens]	23	6	6	34.9	55379	ENSG00000108829.9	LRRC59
P50914	60S ribosomal protein L14 [OS=Homo sapiens]	18	4	4	23.4	9045	ENSG00000188846.13	RPL14
P00558	phosphoglycerate kinase 1 [OS=Homo sapiens]	16	6	6	44.6	5230	ENSG00000102144.13	PGK1
P49588	Alanine--tRNA ligase, cytoplasmic [OS=Homo sapiens]	8	7	7	106.7	16	ENSG00000090861.15	AARS
P62701	40S ribosomal protein S4, X isoform [OS=Homo sapiens]	22	7	7	29.6	6191	ENSG00000198034.10	RPS4X
Q9NZI8	Insulin-like growth factor 2 mRNA-binding protein 1 [OS=Homo sapiens]	13	6	5	63.4	10642	ENSG00000159217.9	IGF2BP1
Q5QNW6-1	Histone H2B type 2-F [OS=Homo sapiens]	29	5	2	13.9	440689	ENSG00000203814.6	HIST2H2BF
P62241	40S ribosomal protein S8 [OS=Homo sapiens]	31	6	6	24.2	6202	ENSG00000142937.11	RPS8
P26599	Polypyrimidine tract-binding protein 1 [OS=Homo sapiens]	14	6	6	57.2	5725	ENSG00000011304.19	PTBP1
P42166	Lamina-associated polypeptide 2, isoform alpha [OS=Homo sapiens]	14	6	1	75.4	7112	ENSG00000120802.13	TMPO
P62280	40S ribosomal protein S11 [OS=Homo sapiens]	39	6	6	18.4	6205	ENSG00000142534.6	RPS11
P07355-2	Isoform 2 of Annexin A2 [OS=Homo sapiens]	22	6	6	40.4	302	ENSG00000182718.16	ANXA2
P46783	40S ribosomal protein S10 [OS=Homo sapiens]	22	4	4	18.9	6204	ENSG00000124614.13	RPS10
P42167	Lamina-associated polypeptide 2, isoforms beta/gamma [OS=Homo sapiens]	21	6	1	50.6	7112	ENSG00000120802.13	TMPO
P25205	DNA replication licensing factor mcm3 [OS=Homo sapiens]	9	7	7	90.9	4172	ENSG00000112118.18	MCM3
P63244	Receptor of activated protein C kinase 1 [OS=Homo sapiens]	26	6	6	35.1	10399	ENSG00000204628.11	GNB2L1; RACK1
P17844	probable ATP-dependent RNA helicase DDX5 [OS=Homo sapiens]	10	6	3	69.1	1655	ENSG00000108654.13	DDX5
P49368-1	T-complex protein 1 subunit gamma [OS=Homo sapiens]	13	6	6	60.5	7203	ENSG00000163468.14	CCT3
P41091	eukaryotic translation initiation factor 2 subunit 3 [OS=Homo sapiens]	15	6	6	51.1	1968	ENSG00000130741.10	EIF2S3
P18621	60S ribosomal protein L17 [OS=Homo sapiens]	31	5	5	21.4	6139	ENSG00000215472.10; ENSG00000265681.7	RPL17
Q15233	Non-POU domain-containing octamer-binding protein [OS=Homo sapiens]	11	6	4	54.2	4841	ENSG00000147140.15	NONO
Q04695	Keratin, type I cytoskeletal 17 [OS=Homo sapiens]	11	6	1	48.1	3872	ENSG00000128422.15	KRT17
Q07020	60S ribosomal protein L18 [OS=Homo sapiens]	24	5	5	21.6	6141	ENSG00000063177.12	RPL18
P46940	Ras GTPase-activating-like protein IQGAP1 [OS=Homo sapiens]	4	7	7	189.1	8826	ENSG00000140575.12	IQGAP1
P61313-1	60S ribosomal protein L15 [OS=Homo sapiens]	29	5	5	24.1	6138	ENSG00000174748.18	RPL15
P62249	40S ribosomal protein S16 [OS=Homo sapiens]	40	6	6	16.4	6217	ENSG00000105193.8	RPS16
P39023	60S ribosomal protein L3 [OS=Homo sapiens]	15	6	6	46.1	6122	ENSG00000100316.15	RPL3
P05023	Sodium/potassium-transporting ATPase subunit alpha-1 [OS=Homo sapiens]	6	6	4	112.8	476	ENSG00000163399.15	ATP1A1
P60660	Myosin light polypeptide 6 [OS=Homo sapiens]	35	5	3	16.9	4637	ENSG00000092841.18	MYL6
P52907	F-actin-capping protein subunit alpha-1 [OS=Homo sapiens]	27	5	4	32.9	829	ENSG00000116489.12	CAPZA1
P06733-1	alpha-enolase [OS=Homo sapiens]	12	6	6	47.1	2023	ENSG00000074800.13	ENO1
P14649	Myosin light chain 6B [OS=Homo sapiens]	21	4	2	22.8	140465	ENSG00000196465.10	MYL6B
Q01082-1	Spectrin beta chain, non-erythrocytic 1 [OS=Homo sapiens]	3	6	6	274.4	6711	ENSG00000115306.15	SPTBN1
Q9NVI7	ATPase family AAA domain-containing protein 3A [OS=Homo sapiens]	10	6	6	71.3	55210	ENSG00000197785.13	ATAD3A
O00571	ATP-dependent RNA helicase DDX3X [OS=Homo sapiens]	9	6	6	73.2	1654	ENSG00000215301.9	DDX3X
P31943	Heterogeneous nuclear ribonucleoprotein H [OS=Homo sapiens]	14	5	3	49.2	3187	ENSG00000169045.17; ENSG00000284254.1	HNRNPH1
Q9UJZ1	Stomatin-like protein 2, mitochondrial [OS=Homo sapiens]	15	5	5	38.5	30968	ENSG00000165283.15	STOML2
Q9BZF9	Uveal autoantigen with coiled-coil domains and ankyrin repeats [OS=Homo sapiens]	4	6	6	162.4	55075	ENSG00000137831.14	UACA
Q16643	drebrin [OS=Homo sapiens]	8	5	5	71.4	1627	ENSG00000113758.13	DBN1
Q14684	Ribosomal RNA processing protein 1 homolog B [OS=Homo sapiens]	11	6	6	84.4	23076	ENSG00000160208.12	RRP1B
P51659-1	peroxisomal multifunctional enzyme type 2 [OS=Homo sapiens]	10	5	5	79.6	3295	ENSG00000133835.14	HSD17B4
Q9P2J5	Leucine--tRNA ligase, cytoplasmic [OS=Homo sapiens]	5	6	6	134.4	51520	ENSG00000133706.17	LARS
P47756-2	Isoform 2 of F-actin-capping protein subunit beta [OS=Homo sapiens]	21	6	6	30.6	832	ENSG00000077549.17	CAPZB
P27348	14-3-3 protein theta [OS=Homo sapiens]	25	6	3	27.7	10971	ENSG00000134308.13	YWHAQ
P62269	40S ribosomal protein S18 [OS=Homo sapiens]	25	5	5	17.7	6222	ENSG00000223367.6; ENSG00000096150.9; ENSG00000235650.6; ENSG00000226225.6; ENSG00000231500.6	RPS18
O75131	Copine-3 [OS=Homo sapiens]	9	6	6	60.1	8895	ENSG00000085719.12	CPNE3
P61254	60S ribosomal protein L26 [OS=Homo sapiens]	24	5	2	17.2	6154	ENSG00000161970.12	RPL26
P34932	Heat shock 70 kDa protein 4 [OS=Homo sapiens]	7	5	5	94.3	3308	ENSG00000170606.14	HSPA4
Q92614-1	Unconventional myosin-XVIIIa [OS=Homo sapiens]	3	6	6	233	399687	ENSG00000196535.15	MYO18A
Q9P258	Protein RCC2 [OS=Homo sapiens]	11	5	5	56	55920	ENSG00000281540.2; ENSG00000179051.13	RCC2
P46781	40S ribosomal protein S9 [OS=Homo sapiens]	24	6	6	22.6	6203	ENSG00000274005.3; ENSG00000275323.3; ENSG00000277079.3; ENSG00000278081.3; ENSG00000277359.3; ENSG00000170889.13; ENSG00000274950.4; ENSG00000274626.3; ENSG00000278270.4; ENSG00000274646.4	RPS9
Q9NZR1	Tropomodulin-2 [OS=Homo sapiens]	15	5	5	39.6	29767	ENSG00000128872.9	TMOD2
P31689-1	DnaJ homolog subfamily A member 1 [OS=Homo sapiens]	17	5	5	44.8	3301	ENSG00000086061.15	DNAJA1
Q8NC51-1	Plasminogen activator inhibitor 1 RNA-binding protein [OS=Homo sapiens]	14	5	5	44.9	26135	ENSG00000142864.14	SERBP1
P55786	puromycin-sensitive aminopeptidase [OS=Homo sapiens]	6	5	5	103.2	9520	ENSG00000141279.15	NPEPPS
P50991	T-complex protein 1 subunit delta [OS=Homo sapiens]	10	5	5	57.9	10575	ENSG00000115484.14	CCT4
P35611-1	Alpha-adducin [OS=Homo sapiens]	6	4	4	80.9	118	ENSG00000087274.16	ADD1
P12277	Creatine kinase B-type [OS=Homo sapiens]	17	5	5	42.6	1152	ENSG00000166165.12	CKB
Q9UNX3	60S ribosomal protein L26-like 1 [OS=Homo sapiens]	24	5	2	17.2	51121	ENSG00000037241.7	RPL26L1
P04406-1	glyceraldehyde-3-phosphate dehydrogenase [OS=Homo sapiens]	14	3	3	36	2597	ENSG00000111640.14	GAPDH
Q12792-3	Isoform 3 of Twinfilin-1 [OS=Homo sapiens]	15	4	4	41	5756	ENSG00000151239.13	TWF1
Q16778	Histone H2B type 2-E [OS=Homo sapiens]	29	4	1	13.9	8349	ENSG00000184678.10	HIST2H2BE
Q96SB3	Neurabin-2 [OS=Homo sapiens]	6	5	5	89.1	84687		PPP1R9B
P32119	Peroxiredoxin-2 [OS=Homo sapiens]	20	5	4	21.9	7001	ENSG00000167815.11	PRDX2
O60437	periplakin [OS=Homo sapiens]	3	6	6	204.6	5493	ENSG00000118898.15	PPL
P20042	Eukaryotic translation initiation factor 2 subunit 2 [OS=Homo sapiens]	14	5	5	38.4	8894	ENSG00000125977.6	EIF2S2
P22314	Ubiquitin-like modifier-activating enzyme 1 [OS=Homo sapiens]	5	5	5	117.8	7317	ENSG00000130985.16	UBA1
P11586	C-1-tetrahydrofolate synthase, cytoplasmic [OS=Homo sapiens]	5	5	5	101.5	4522		MTHFD1
P11940-1	Polyadenylate-binding protein 1 [OS=Homo sapiens]	7	4	4	70.6	26986	ENSG00000070756.15	PABPC1
P53814-1	Smoothelin [OS=Homo sapiens]	6	5	5	99	6525	ENSG00000183963.18	SMTN
P54577	Tyrosine--tRNA ligase, cytoplasmic [OS=Homo sapiens]	9	5	5	59.1	8565	ENSG00000134684.10	YARS
P23528	Cofilin-1 [OS=Homo sapiens]	19	4	3	18.5	1072	ENSG00000172757.12	CFL1
Q9NVP1	ATP-dependent RNA helicase DDX18 [OS=Homo sapiens]	7	5	5	75.4	8886	ENSG00000088205.12	DDX18
P07900	Heat shock protein HSP 90-alpha [OS=Homo sapiens]	6	5	1	84.6	3320	ENSG00000080824.18	HSP90AA1
P07910-1	Heterogeneous nuclear ribonucleoproteins C1/C2 [OS=Homo sapiens]	17	5	5	33.7	3183	ENSG00000092199.17	HNRNPC
Q14008	Cytoskeleton-associated protein 5 [OS=Homo sapiens]	3	5	5	225.4	9793	ENSG00000175216.14	CKAP5
P60866	40S ribosomal protein S20 [OS=Homo sapiens]	23	3	3	13.4	6224	ENSG00000008988.9	RPS20
Q96PK6-1	RNA-binding protein 14 [OS=Homo sapiens]	7	5	5	69.4	10432; 100526737	ENSG00000239306.4	RBM14; RBM14-RBM4
P17812	CTP synthase 1 [OS=Homo sapiens]	10	5	5	66.6	1503	ENSG00000171793.13	CTPS1
P61978	Heterogeneous nuclear ribonucleoprotein K [OS=Homo sapiens]	10	4	4	50.9	3190	ENSG00000165119.20	HNRNPK
P52597	Heterogeneous nuclear ribonucleoprotein F [OS=Homo sapiens]	14	4	2	45.6	3185	ENSG00000169813.16	HNRNPF
Q14152	Eukaryotic translation initiation factor 3 subunit A [OS=Homo sapiens]	4	5	5	166.5	8661	ENSG00000107581.12	EIF3A
P37108	Signal recognition particle 14 kDa protein [OS=Homo sapiens]	34	4	4	14.6	6727	ENSG00000140319.10	SRP14
P07195	L-lactate dehydrogenase B chain [OS=Homo sapiens]	11	4	4	36.6	3945	ENSG00000111716.12	LDHB
P14923	Junction plakoglobin [OS=Homo sapiens]	7	5	5	81.7	3728	ENSG00000173801.16	JUP
P62753	40S RIBOSOMAL PROTEIN S6 [OS=Homo sapiens]	18	5	5	28.7	6194	ENSG00000137154.12	RPS6
P05387	60S acidic ribosomal protein P2 [OS=Homo sapiens]	41	3	3	11.7	6181	ENSG00000177600.8	RPLP2
P11387	DNA topoisomerase 1 [OS=Homo sapiens]	5	3	3	90.7	7150	ENSG00000198900.5	TOP1
Q9Y265	RuvB-like 1 [OS=Homo sapiens]	12	4	4	50.2	8607	ENSG00000175792.11	RUVBL1
P25398	40S ribosomal protein S12 [OS=Homo sapiens]	34	5	5	14.5	6206	ENSG00000112306.7	RPS12
Q5T749	Keratinocyte proline-rich protein [OS=Homo sapiens]	7	3	3	64.1	448834	ENSG00000203786.6	KPRP
P62873	Guanine nucleotide-binding protein G(I)/G(S)/G(T) subunit beta-1 [OS=Homo sapiens]	12	4	2	37.4	2782	ENSG00000078369.17	GNB1
Q7KZF4	staphylococcal nuclease domain-containing protein 1 [OS=Homo sapiens]	5	4	4	101.9	27044	ENSG00000197157.10	SND1
Q7Z2W4	zinc finger CCCH-type antiviral protein 1 [OS=Homo sapiens]	5	4	4	101.4	56829	ENSG00000105939.12	ZC3HAV1
P53621-1	coatomer subunit alpha [OS=Homo sapiens]	4	5	5	138.3	1314	ENSG00000122218.14	COPA
Q07065	Cytoskeleton-associated protein 4 [OS=Homo sapiens]	8	4	3	66	10970	ENSG00000136026.13	CKAP4
Q5D862	Filaggrin-2 [OS=Homo sapiens]	4	4	4	247.9	388698	ENSG00000143520.6	FLG2
P22087	rRNA 2'-O-methyltransferase fibrillarin [OS=Homo sapiens]	13	4	4	33.8	2091	ENSG00000280548.3; ENSG00000105202.8	FBL
Q12931	heat shock protein 75 kDa, mitochondrial [OS=Homo sapiens]	6	4	4	80.1	10131	ENSG00000126602.10	TRAP1
P46087	Probable 28S rRNA (cytosine(4447)-C(5))-methyltransferase [OS=Homo sapiens]	6	4	4	89.2	4839	ENSG00000111641.11	NOP2
P41250	Glycine--tRNA ligase [OS=Homo sapiens]	6	4	4	83.1	2617	ENSG00000106105.13	GARS
Q9Y4A5	Transformation/transcription domain-associated protein [OS=Homo sapiens]	1	4	4	437.3	8295	ENSG00000196367.12	TRRAP
P61981	14-3-3 protein gamma [OS=Homo sapiens]	18	5	2	28.3	7532	ENSG00000170027.6	YWHAG
Q8N8S7	Protein enabled homolog [OS=Homo sapiens]	7	3	3	66.5	55740	ENSG00000154380.17	ENAH
Q16698	2,4-dienoyl-CoA reductase, mitochondrial [OS=Homo sapiens]	14	3	3	36	1666	ENSG00000104325.6	DECR1
P26641	elongation factor 1-gamma [OS=Homo sapiens]	10	4	4	50.1	1937	ENSG00000254772.9	EEF1G
P30041	Peroxiredoxin-6 [OS=Homo sapiens]	20	4	4	25	9588	ENSG00000117592.8	PRDX6
P04792	Heat shock protein beta-1 [OS=Homo sapiens]	15	4	4	22.8	3315	ENSG00000106211.8	HSPB1
P04843	Dolichyl-diphosphooligosaccharide--protein glycosyltransferase subunit 1 [OS=Homo sapiens]	7	4	4	68.5	6184	ENSG00000163902.11	RPN1
O14654	insulin receptor substrate 4 [OS=Homo sapiens]	4	4	4	133.7	8471	ENSG00000133124.11	IRS4
Q07955-1	Serine/arginine-rich splicing factor 1 [OS=Homo sapiens]	13	4	4	27.7	6426	ENSG00000136450.12	SRSF1
P62917	60S ribosomal protein L8 [OS=Homo sapiens]	18	4	4	28	6132	ENSG00000161016.17	RPL8
Q93008-1	Isoform 2 of Probable ubiquitin carboxyl-terminal hydrolase FAF-X [OS=Homo sapiens]	2	4	4	290.3	8239	ENSG00000124486.12	USP9X
P00505	Aspartate aminotransferase, mitochondrial [OS=Homo sapiens]	8	3	3	47.5	2806	ENSG00000125166.12	GOT2
Q8N1N4	Keratin, type II cytoskeletal 78 [OS=Homo sapiens]	8	4	2	56.8	196374	ENSG00000170423.12	KRT78
P08754	Guanine nucleotide-binding protein G(k) subunit alpha [OS=Homo sapiens]	12	4	3	40.5	2773	ENSG00000065135.10	GNAI3
Q8WUM4	Programmed cell death 6-interacting protein [OS=Homo sapiens]	6	4	4	96	10015	ENSG00000170248.13	PDCD6IP
P83881	60S ribosomal protein L36a [OS=Homo sapiens]	37	4	1	12.4	6173	ENSG00000241343.9	RPL36A
P05141	ADP/ATP translocase 2 [OS=Homo sapiens]	13	4	1	32.8	292	ENSG00000005022.5	SLC25A5
P33176	Kinesin-1 heavy chain [OS=Homo sapiens]	5	4	4	109.6	3799	ENSG00000170759.10	KIF5B
P12004	proliferating cell nuclear antigen [OS=Homo sapiens]	16	3	3	28.8	5111	ENSG00000132646.10	PCNA
P62263	40S ribosomal protein S14 [OS=Homo sapiens]	30	3	3	16.3	6208	ENSG00000164587.11	RPS14
Q96IZ0	PRKC apoptosis WT1 regulator protein [OS=Homo sapiens]	13	3	3	36.5	5074	ENSG00000177425.10	PAWR
P48643	T-complex protein 1 subunit epsilon [OS=Homo sapiens]	7	4	4	59.6	22948	ENSG00000150753.11	CCT5
Q8WXF1	Paraspeckle component 1 [OS=Homo sapiens]	8	4	2	58.7	55269	ENSG00000121390.18	PSPC1
P05455	Lupus La protein [OS=Homo sapiens]	9	4	4	46.8	6741	ENSG00000138385.15	SSB
P12236	ADP/ATP translocase 3 [OS=Homo sapiens]	13	4	1	32.8	293	ENSG00000169100.13	SLC25A6
P04083	annexin A1 [OS=Homo sapiens]	12	3	3	38.7	301	ENSG00000135046.13	ANXA1
P46779	60S ribosomal protein L28 [OS=Homo sapiens]	27	4	4	15.7	6158	ENSG00000108107.14	RPL28
P22234	multifunctional protein ADE2 [OS=Homo sapiens]	9	4	4	47	10606	ENSG00000128050.8	PAICS
P15880	40S ribosomal protein S2 [OS=Homo sapiens]	14	4	4	31.3	6187	ENSG00000140988.15	RPS2
P02765	Alpha-2-HS-glycoprotein [OS=Homo sapiens]	5	3	3	39.3	197		AHSG
Q969Q0	60S ribosomal protein L36a-like [OS=Homo sapiens]	37	4	1	12.5	6166	ENSG00000165502.6	RPL36AL
P46821	microtubule-associated protein 1B [OS=Homo sapiens]	1	3	3	270.5	4131	ENSG00000131711.14	MAP1B
Q99497	protein/nucleic acid deglycase DJ-1 [OS=Homo sapiens]	26	3	3	19.9	11315	ENSG00000116288.12	PARK7
P50213-1	Isocitrate dehydrogenase [NAD] subunit alpha, mitochondrial [OS=Homo sapiens]	12	4	4	39.6	3419	ENSG00000166411.13	IDH3A
P27695	DNA-(apurinic or apyrimidinic site) lyase [OS=Homo sapiens]	13	3	3	35.5	328	ENSG00000100823.11	APEX1
P62750	60S ribosomal protein L23a [OS=Homo sapiens]	13	3	3	17.7	6147	ENSG00000198242.13	RPL23A
P31946	14-3-3 protein beta/alpha [OS=Homo sapiens]	15	4	1	28.1	7529	ENSG00000166913.12	YWHAB
P18085	ADP-ribosylation factor 4 [OS=Homo sapiens]	20	4	4	20.5	378	ENSG00000168374.10	ARF4
O75534	cold shock domain-containing protein E1 [OS=Homo sapiens]	5	4	4	88.8	7812	ENSG00000009307.15	CSDE1
Q92616	eIF-2-alpha kinase activator GCN1 [OS=Homo sapiens]	1	3	3	292.6	10985		GCN1L1; GCN1
Q04917	14-3-3 protein eta [OS=Homo sapiens]	14	4	1	28.2	7533	ENSG00000128245.14	YWHAH
O00425	Insulin-like growth factor 2 mRNA-binding protein 3 [OS=Homo sapiens]	8	4	3	63.7	10643	ENSG00000136231.13	IGF2BP3
Q9Y490	Talin-1 [OS=Homo sapiens]	2	4	4	269.6	7094	ENSG00000137076.20	TLN1
Q01780	exosome component 10 [OS=Homo sapiens]	4	4	4	100.8	5394	ENSG00000171824.13	EXOSC10
Q9NQW6	Anillin [OS=Homo sapiens]	3	4	4	124.1	54443	ENSG00000011426.10	ANLN
P23193	Transcription elongation factor A protein 1 [OS=Homo sapiens]	13	4	4	33.9	6917	ENSG00000187735.13	TCEA1
Q9Y608	Leucine-rich repeat flightless-interacting protein 2 [OS=Homo sapiens]	5	3	3	82.1	9209	ENSG00000093167.17	LRRFIP2
Q12904-1	aminoacyl tRNA synthase complex-interacting multifunctional protein 1 [OS=Homo sapiens]	13	4	3	34.3	9255	ENSG00000164022.16	AIMP1
Q99729-4	Isoform 4 of Heterogeneous nuclear ribonucleoprotein A/B [OS=Homo sapiens]	10	2	1	30.7	3182		HNRNPAB
P22102-1	trifunctional purine biosynthetic protein adenosine-3 [OS=Homo sapiens]	3	4	4	107.7	2618	ENSG00000159131.16	GART
P61513	60S ribosomal protein L37a [OS=Homo sapiens]	29	2	2	10.3	6168	ENSG00000197756.9	RPL37A
Q9Y230	RuvB-like 2 [OS=Homo sapiens]	8	3	3	51.1	10856	ENSG00000183207.13	RUVBL2
P62879	Guanine nucleotide-binding protein G(I)/G(S)/G(T) subunit beta-2 [OS=Homo sapiens]	11	3	2	37.3	2783	ENSG00000172354.9	GNB2
P05388	60S acidic ribosomal protein P0 [OS=Homo sapiens]	12	3	3	34.3	6175	ENSG00000089157.15	RPLP0
P30153	serine/threonine-protein phosphatase 2A 65 kDa regulatory subunit A alpha isoform [OS=Homo sapiens]	7	3	3	65.3	5518	ENSG00000105568.17	PPP2R1A
P83731	60S ribosomal protein L24 [OS=Homo sapiens]	20	3	3	17.8	6152	ENSG00000114391.12	RPL24
P15531	Nucleoside diphosphate kinase A [OS=Homo sapiens]	17	2	2	17.1	4830	ENSG00000239672.7	NME1
P62913	60S ribosomal protein L11 [OS=Homo sapiens]	21	4	4	20.2	6135	ENSG00000142676.12	RPL11
O15226	NF-kappa-B-repressing factor [OS=Homo sapiens]	5	4	4	77.6	55922	ENSG00000186416.13	NKRF
Q14103	heterogeneous nuclear ribonucleoprotein D0 [OS=Homo sapiens]	5	2	1	38.4	3184	ENSG00000138668.18	HNRNPD
P00918	Carbonic anhydrase 2 [OS=Homo sapiens]	15	3	3	29.2	760	ENSG00000104267.9	CA2
Q9GZT9-1	Egl nine homolog 1 [OS=Homo sapiens]	11	3	3	46	54583	ENSG00000135766.8	EGLN1
P16520	Guanine nucleotide-binding protein G(I)/G(S)/G(T) subunit beta-3 [OS=Homo sapiens]	7	3	1	37.2	2784	ENSG00000111664.10	GNB3
P40429	60S ribosomal protein L13a [OS=Homo sapiens]	17	3	3	23.6	23521	ENSG00000142541.16	RPL13A
P62851	40S ribosomal protein S25 [OS=Homo sapiens]	24	3	3	13.7	6230	ENSG00000280831.2; ENSG00000118181.10	RPS25
P33992	DNA replication licensing factor mcm5 [OS=Homo sapiens]	5	3	3	82.2	4174	ENSG00000100297.15	MCM5
P27824	Calnexin [OS=Homo sapiens]	5	3	3	67.5	821	ENSG00000127022.14; ENSG00000283777.1	CANX
Q9UN86	Ras GTPase-activating protein-binding protein 2 [OS=Homo sapiens]	7	3	3	54.1	9908	ENSG00000138757.14	G3BP2
Q5JWF2-1	Guanine nucleotide-binding protein G(S) subunit alpha isoforms XLas [OS=Homo sapiens]	3	3	2	111	2778	ENSG00000087460.24	GNAS
Q86VP6-1	cullin-associated nedd8-dissociated protein 1 [OS=Homo sapiens]	3	3	3	136.3	55832	ENSG00000111530.12	CAND1
Q07666	KH domain-containing, RNA-binding, signal transduction-associated protein 1 [OS=Homo sapiens]	6	3	3	48.2	10657	ENSG00000121774.17	KHDRBS1
Q9BSD7	Cancer-related nucleoside-triphosphatase [OS=Homo sapiens]	20	3	3	20.7	84284	ENSG00000135778.11	NTPCR
P63104-1	14-3-3 protein zeta/delta [OS=Homo sapiens]	13	3	1	27.7	7534	ENSG00000164924.17	YWHAZ
Q15149-1	plectin [OS=Homo sapiens]	1	4	3	531.5	5339	ENSG00000178209.14	PLEC
P81605	Dermcidin [OS=Homo sapiens]	26	3	3	11.3	117159	ENSG00000161634.11	DCD
Q99623	Prohibitin-2 [OS=Homo sapiens]	10	3	3	33.3	11331	ENSG00000215021.8	PHB2
P46776	60S ribosomal protein L27a [OS=Homo sapiens]	22	3	3	16.6	6157	ENSG00000166441.12	RPL27A
Q14974	Importin subunit beta-1 [OS=Homo sapiens]	3	3	3	97.1	3837	ENSG00000108424.9	KPNB1
Q5RKV6	Exosome complex component MTR3 [OS=Homo sapiens]	13	3	3	28.2	118460	ENSG00000223496.2	EXOSC6
O95347-1	structural maintenance of chromosomes protein 2 [OS=Homo sapiens]	3	3	3	135.6	10592	ENSG00000136824.18	SMC2
Q9NX58	Cell growth-regulating nucleolar protein [OS=Homo sapiens]	11	3	3	43.6	55646		LYAR
P46777	60S ribosomal protein L5 [OS=Homo sapiens]	10	3	3	34.3	6125	ENSG00000122406.12	RPL5
Q5SW79-1	Centrosomal protein of 170 kDa [OS=Homo sapiens]	2	3	3	175.2	9859	ENSG00000276725.4; ENSG00000143702.15	CEP170
O76021	Ribosomal L1 domain-containing protein 1 [OS=Homo sapiens]	7	3	3	54.9	26156	ENSG00000171490.12	RSL1D1
Q92522	Histone H1x [OS=Homo sapiens]	9	2	2	22.5	8971	ENSG00000184897.5	H1FX
P62826	GTP-binding nuclear protein RAN [OS=Homo sapiens]	13	3	3	24.4	5901	ENSG00000132341.11	RAN
Q58FF6	Putative heat shock protein HSP 90-beta 4 [OS=Homo sapiens]	5	3	1	58.2	664618		HSP90AB4P
Q9UQ80	proliferation-associated protein 2G4 [OS=Homo sapiens]	10	3	3	43.8	5036	ENSG00000170515.13	PA2G4
P33993-1	DNA replication licensing factor MCM7 [OS=Homo sapiens]	5	3	3	81.3	4176	ENSG00000166508.17	MCM7
P42766	60S ribosomal protein L35 [OS=Homo sapiens]	20	3	2	14.5	11224	ENSG00000136942.14	RPL35
Q13428-1	Treacle protein [OS=Homo sapiens]	3	3	3	152	6949	ENSG00000070814.17	TCOF1
O43707	Alpha-actinin-4 [OS=Homo sapiens]	4	3	3	104.8	81	ENSG00000282844.1; ENSG00000130402.11	ACTN4
Q14254	Flotillin-2 [OS=Homo sapiens]	5	3	3	47	2319	ENSG00000132589.15	FLOT2
Q8IWS0-1	PHD finger protein 6 [OS=Homo sapiens]	9	3	3	41.3	84295	ENSG00000156531.16	PHF6
O14639-1	Actin-binding LIM protein 1 [OS=Homo sapiens]	4	3	3	87.6	3983	ENSG00000099204.18	ABLIM1
Q13151	Heterogeneous nuclear ribonucleoprotein A0 [OS=Homo sapiens]	13	3	3	30.8	10949	ENSG00000177733.6	HNRNPA0
P43243	Matrin-3 [OS=Homo sapiens]	4	3	3	94.6	9782	ENSG00000015479.18; ENSG00000280987.4	MATR3
P40937-1	Replication factor C subunit 5 [OS=Homo sapiens]	10	3	3	38.5	5985	ENSG00000111445.13	RFC5
P04637	Cellular tumor antigen p53 [OS=Homo sapiens]	7	3	3	43.6	7157	ENSG00000141510.16	TP53
P28288	ATP-binding cassette sub-family D member 3 [OS=Homo sapiens]	5	3	3	75.4	5825	ENSG00000117528.11	ABCD3
P62191	26S proteasome regulatory subunit 4 [OS=Homo sapiens]	10	3	2	49.2	5700	ENSG00000100764.13	PSMC1
P50402	Emerin [OS=Homo sapiens]	14	3	3	29	2010	ENSG00000102119.10	EMD
Q01081	Splicing factor U2AF 35 kDa subunit [OS=Homo sapiens]	12	3	3	27.9	7307; 102724594	ENSG00000160201.11; ENSG00000275895.6	U2AF1; LOC102724594; U2AF1L5
P29692	Elongation factor 1-delta [OS=Homo sapiens]	12	2	2	31.1	1936	ENSG00000104529.17; ENSG00000273594.4	EEF1D
O43390-1	heterogeneous nuclear ribonucleoprotein r [OS=Homo sapiens]	6	3	2	70.9	10236	ENSG00000282958.1; ENSG00000125944.18	HNRNPR
O75475-1	PC4 and SFRS1-interacting protein [OS=Homo sapiens]	7	3	3	60.1	11168	ENSG00000164985.14	PSIP1
P63241-1	Eukaryotic translation initiation factor 5A-1 [OS=Homo sapiens]	19	3	3	16.8	1984	ENSG00000132507.17	EIF5A
P26358-1	DNA (cytosine-5)-methyltransferase 1 [OS=Homo sapiens]	2	3	3	183.1	1786	ENSG00000130816.14	DNMT1
Q9UHD8-1	Septin-9 [OS=Homo sapiens]	2	1	1	65.4	10801	ENSG00000184640.17	SEPT9
P12268	inosine-5'-monophosphate dehydrogenase 2 [OS=Homo sapiens]	7	3	3	55.8	3615	ENSG00000178035.11	IMPDH2
Q9UMS4	Pre-mRNA-processing factor 19 [OS=Homo sapiens]	7	3	3	55.1	27339	ENSG00000110107.8	PRPF19
O75152	Zinc finger CCCH domain-containing protein 11A [OS=Homo sapiens]	6	3	3	89.1	9877	ENSG00000058673.16; ENSG00000257315.2	ZC3H11A
P09972	Fructose-bisphosphate aldolase C [OS=Homo sapiens]	15	2	1	39.4	230	ENSG00000109107.13	ALDOC
Q96Q15-1	Serine/threonine-protein kinase SMG1 [OS=Homo sapiens]	1	2	2	410.2	23049	ENSG00000157106.16	SMG1
Q99661-1	Kinesin-like protein KIF2C [OS=Homo sapiens]	4	3	3	81.3	11004	ENSG00000142945.12	KIF2C
Q15046	Lysine--tRNA ligase [OS=Homo sapiens]	5	3	3	68	3735	ENSG00000065427.14	KARS
Q02790	Peptidyl-prolyl cis-trans isomerase FKBP4 [OS=Homo sapiens]	6	3	3	51.8	2288	ENSG00000004478.7	FKBP4
O75190	DnaJ homolog subfamily B member 6 [OS=Homo sapiens]	6	2	2	36.1	10049	ENSG00000105993.14	DNAJB6
P49736	DNA replication licensing factor mcm2 [OS=Homo sapiens]	4	3	3	101.8	4171	ENSG00000073111.13	MCM2
O43324-1	Eukaryotic translation elongation factor 1 epsilon-1 [OS=Homo sapiens]	16	3	3	19.8	9521	ENSG00000124802.11	EEF1E1
P78371-1	T-complex protein 1 subunit beta [OS=Homo sapiens]	6	3	3	57.5	10576	ENSG00000166226.12	CCT2
O95831-1	Apoptosis-inducing factor 1, mitochondrial [OS=Homo sapiens]	6	3	3	66.9	9131	ENSG00000156709.13	AIFM1
P62258-1	14-3-3 protein epsilon [OS=Homo sapiens]	11	3	1	29.2	7531	ENSG00000108953.16; ENSG00000274474.3	YWHAE
Q9Y295	developmentally-regulated GTP-binding protein 1 [OS=Homo sapiens]	12	3	3	40.5	4733	ENSG00000185721.12	DRG1
Q93009	Ubiquitin carboxyl-terminal hydrolase 7 [OS=Homo sapiens]	3	3	3	128.2	7874	ENSG00000187555.14	USP7
Q8WU90	Zinc finger CCCH domain-containing protein 15 [OS=Homo sapiens]	6	3	3	48.6	55854	ENSG00000065548.17	ZC3H15
Q92598	Heat shock protein 105 kDa [OS=Homo sapiens]	4	3	3	96.8	10808	ENSG00000120694.19	HSPH1
P05198	Eukaryotic translation initiation factor 2 subunit 1 [OS=Homo sapiens]	10	3	3	36.1	1965	ENSG00000134001.12	EIF2S1
Q99832	T-complex protein 1 subunit eta [OS=Homo sapiens]	5	3	3	59.3	10574	ENSG00000135624.15	CCT7
Q99961	Endophilin-A2 [OS=Homo sapiens]	8	3	3	41.5	6455	ENSG00000141985.9	SH3GL1
Q15643	Thyroid receptor-interacting protein 11 [OS=Homo sapiens]	2	3	3	227.4	9321	ENSG00000100815.12	TRIP11
O60237	Protein phosphatase 1 regulatory subunit 12b [OS=Homo sapiens]	4	3	2	110.3	4660	ENSG00000077157.21	PPP1R12B
Q9Y266	nuclear migration protein nudC [OS=Homo sapiens]	8	3	3	38.2	10726	ENSG00000090273.13	NUDC
P42704	Leucine-rich PPR motif-containing protein, mitochondrial [OS=Homo sapiens]	2	3	3	157.8	10128	ENSG00000138095.18	LRPPRC
P46782	40S ribosomal protein S5 [OS=Homo sapiens]	15	3	3	22.9	6193	ENSG00000083845.8	RPS5
Q01469	Fatty acid-binding protein, epidermal [OS=Homo sapiens]	22	3	3	15.2	2171	ENSG00000164687.10	FABP5
P62847-1	40S ribosomal protein S24 [OS=Homo sapiens]	18	3	3	15.4	6229	ENSG00000138326.18	RPS24
P51991-1	Heterogeneous nuclear ribonucleoprotein A3 [OS=Homo sapiens]	12	3	3	39.6	220988	ENSG00000170144.20	HNRNPA3
P07686	Beta-hexosaminidase subunit beta [OS=Homo sapiens]	6	3	3	63.1	3074		HEXB
P53396-1	ATP-citrate synthase [OS=Homo sapiens]	3	3	1	120.8	47	ENSG00000131473.16	ACLY
Q6KB66	Keratin, type II cytoskeletal 80 [OS=Homo sapiens]	7	3	2	50.5	144501	ENSG00000167767.13	KRT80
P54707-1	Potassium-transporting ATPase alpha chain 2 [OS=Homo sapiens]	3	3	1	115.4	479	ENSG00000075673.11	ATP12A
Q9NSD9	Phenylalanine--tRNA ligase beta subunit [OS=Homo sapiens]	5	3	3	66.1	10056	ENSG00000116120.9	FARSB
P55072	Transitional endoplasmic reticulum ATPase [OS=Homo sapiens]	4	3	3	89.3	7415	ENSG00000165280.15	VCP
Q08211	Atp-dependent rna helicase a [OS=Homo sapiens]	2	3	3	140.9	1660	ENSG00000135829.16	DHX9
Q86UP2-1	Kinectin [OS=Homo sapiens]	2	3	3	156.2	3895	ENSG00000126777.17	KTN1
P26639-1	Threonine--tRNA ligase, cytoplasmic [OS=Homo sapiens]	4	3	3	83.4	6897	ENSG00000113407.13	TARS
P13797	Plastin-3 [OS=Homo sapiens]	4	2	2	70.8	5358	ENSG00000102024.17	PLS3
P53396-3	Isoform 3 of ATP-citrate synthase [OS=Homo sapiens]	4	3	1	91	47	ENSG00000131473.16	ACLY
P12883	Myosin-7 [OS=Homo sapiens]	2	3	2	223	4625	ENSG00000092054.12	MYH7
P02545	Prelamin-A/C [OS=Homo sapiens]	4	3	3	74.1	4000	ENSG00000160789.19	LMNA
O15144	Actin-related protein 2/3 complex subunit 2 [OS=Homo sapiens]	9	2	2	34.3	10109	ENSG00000163466.15	ARPC2
Q92499	ATP-dependent RNA helicase DDX1 [OS=Homo sapiens]	4	3	3	82.4	1653	ENSG00000079785.14	DDX1
Q9BQ39	ATP-dependent RNA helicase DDX50 [OS=Homo sapiens]	5	3	1	82.5	79009	ENSG00000107625.12	DDX50
Q9Y520	Protein Prrc2c [OS=Homo sapiens]	1	3	3	316.7	23215		PRRC2C
O75643-1	U5 small nuclear ribonucleoprotein 200 kDa helicase [OS=Homo sapiens]	2	3	3	244.4	23020	ENSG00000144028.14	SNRNP200
P12270	Nucleoprotein TPR [OS=Homo sapiens]	1	3	3	267.1	7175	ENSG00000047410.13	TPR
Q9UPQ0-1	LIM and calponin homology domains-containing protein 1 [OS=Homo sapiens]	3	3	3	121.8	22998	ENSG00000064042.17	LIMCH1
Q9UBC9	Small proline-rich protein 3 [OS=Homo sapiens]	19	3	3	18.1	6707	ENSG00000163209.14	SPRR3
Q02543	60S ribosomal protein L18a [OS=Homo sapiens]	14	2	2	20.7	6142	ENSG00000105640.12	RPL18A
Q8WWM7-1	ataxin-2-like protein [OS=Homo sapiens]	2	3	3	113.3	11273	ENSG00000168488.18	ATXN2L
O15067	Phosphoribosylformylglycinamidine synthase [OS=Homo sapiens]	3	3	3	144.6	5198	ENSG00000178921.13	PFAS
Q14247-1	Src substrate cortactin [OS=Homo sapiens]	5	3	3	61.5	2017	ENSG00000085733.15	CTTN
Q5JNZ3	Zinc finger protein 311 [OS=Homo sapiens]	6	3	2	76.3	282890	ENSG00000235178.4; ENSG00000223687.4; ENSG00000225351.4; ENSG00000169260.11; ENSG00000235589.4; ENSG00000197935.6	ZNF311
P67809	Nuclease-sensitive element-binding protein 1 [OS=Homo sapiens]	14	2	2	35.9	4904	ENSG00000065978.18	YBX1
P62829	60S ribosomal protein L23 [OS=Homo sapiens]	21	2	2	14.9	9349	ENSG00000125691.12	RPL23
P07947	tyrosine-protein kinase Yes [OS=Homo sapiens]	5	3	2	60.8	7525	ENSG00000176105.13	YES1
P18583-1	Protein SON [OS=Homo sapiens]	1	2	2	263.7	6651	ENSG00000159140.19	SON
P09661	U2 small nuclear ribonucleoprotein A' [OS=Homo sapiens]	11	2	2	28.4	6627	ENSG00000131876.16	SNRPA1
P07737	profilin-1 [OS=Homo sapiens]	21	2	2	15	5216	ENSG00000108518.7	PFN1
P52292	Importin subunit alpha-1 [OS=Homo sapiens]	6	2	2	57.8	3838	ENSG00000182481.8	KPNA2
P30837	Aldehyde dehydrogenase X, mitochondrial [OS=Homo sapiens]	5	3	3	57.2	219		ALDH1B1
Q9Y2L1-1	exosome complex exonuclease RRP44 [OS=Homo sapiens]	3	3	3	108.9	22894	ENSG00000083520.14	DIS3
P61221	ATP-binding cassette sub-family E member 1 [OS=Homo sapiens]	5	2	2	67.3	6059	ENSG00000164163.10	ABCE1
P48735	Isocitrate dehydrogenase [NADP], mitochondrial [OS=Homo sapiens]	6	3	3	50.9	3418	ENSG00000182054.9	IDH2
Q9H2D6	TRIO and F-actin-binding protein [OS=Homo sapiens]	1	3	3	261.2	11078	ENSG00000100106.19	TRIOBP
Q86UE4	protein LYRIC [OS=Homo sapiens]	5	2	2	63.8	92140	ENSG00000147649.9	MTDH
O00567	Nucleolar protein 56 [OS=Homo sapiens]	5	2	2	66	10528	ENSG00000101361.16	NOP56
P62805	histone H4 [OS=Homo sapiens]	21	2	2	11.4	8359; 8361; 8360; 8363; 8370; 554313; 8365; 8364; 121504; 8367; 8294; 8366; 8362; 8368	ENSG00000197061.4; ENSG00000275126.1; ENSG00000273542.1; ENSG00000197238.4; ENSG00000197837.3; ENSG00000276966.2; ENSG00000158406.4; ENSG00000270882.2; ENSG00000274618.1; ENSG00000278637.1; ENSG00000277157.1; ENSG00000278705.1; ENSG00000270276.2; ENSG00000276180.1	HIST1H4A; HIST1H4F; HIST1H4D; HIST1H4J; HIST2H4A; HIST2H4B; HIST1H4H; HIST1H4C; HIST4H4; HIST1H4E; HIST1H4I; HIST1H4B; HIST1H4K; HIST1H4L
Q8NE71-1	ATP-binding cassette sub-family F member 1 [OS=Homo sapiens]	4	3	3	95.9	23	ENSG00000225989.9; ENSG00000232169.9; ENSG00000204574.12; ENSG00000206490.11; ENSG00000236149.9; ENSG00000236342.8; ENSG00000231129.8	ABCF1
P27708	CAD protein [OS=Homo sapiens]	1	3	3	242.8	790	ENSG00000084774.13	CAD
P30101	Protein disulfide-isomerase A3 [OS=Homo sapiens]	6	3	3	56.7	2923	ENSG00000167004.12	PDIA3
A6NHR9-1	structural maintenance of chromosomes flexible hinge domain-containing protein 1 [OS=Homo sapiens]	2	2	2	226.2	23347	ENSG00000101596.14	SMCHD1
P06396	Gelsolin [OS=Homo sapiens]	4	2	2	85.6	2934	ENSG00000148180.19	GSN
P24752	Acetyl-CoA acetyltransferase, mitochondrial [OS=Homo sapiens]	6	2	2	45.2	38	ENSG00000075239.13	ACAT1
P61081	NEDD8-conjugating enzyme Ubc12 [OS=Homo sapiens]	12	3	3	20.9	9040	ENSG00000130725.7	UBE2M
Q07021	Complement component 1 Q subcomponent-binding protein, mitochondrial [OS=Homo sapiens]	12	2	2	31.3	708	ENSG00000108561.8	C1QBP
Q15084-1	Protein disulfide-isomerase A6 [OS=Homo sapiens]	6	2	2	48.1	10130	ENSG00000143870.12	PDIA6
Q8WZ42	Titin [OS=Homo sapiens]	0	3	3	3813.7	7273	ENSG00000155657.26	TTN
P62899	60S ribosomal protein L31 [OS=Homo sapiens]	14	2	2	14.5	6160	ENSG00000071082.10	RPL31
Q641Q2	WASH complex subunit 2A [OS=Homo sapiens]	2	3	3	147.1	387680	ENSG00000099290.15	FAM21A; WASHC2A
O43660-1	Pleiotropic regulator 1 [OS=Homo sapiens]	6	2	2	57.2	5356	ENSG00000171566.11	PLRG1
P52209	6-phosphogluconate dehydrogenase, decarboxylating [OS=Homo sapiens]	6	2	2	53.1	5226	ENSG00000142657.20	PGD
P60900	Proteasome subunit alpha type-6 [OS=Homo sapiens]	10	2	2	27.4	5687	ENSG00000100902.10	PSMA6
P60842	Eukaryotic initiation factor 4A-I [OS=Homo sapiens]	5	2	2	46.1	1973	ENSG00000161960.14	EIF4A1
P39748	Flap endonuclease 1 [OS=Homo sapiens]	8	2	2	42.6	2237	ENSG00000168496.3	FEN1
Q9UFW8	CGG triplet repeat-binding protein 1 [OS=Homo sapiens]	14	2	2	18.8	8545	ENSG00000163320.10	CGGBP1
P53985	Monocarboxylate transporter 1 [OS=Homo sapiens]	6	2	2	53.9	6566	ENSG00000281917.2; ENSG00000155380.11	SLC16A1
Q9UMR2-1	ATP-dependent RNA helicase DDX19B [OS=Homo sapiens]	4	2	2	53.9	11269	ENSG00000157349.16	DDX19B
P06576	ATP synthase subunit beta, mitochondrial [OS=Homo sapiens]	5	2	2	56.5	506	ENSG00000110955.8	ATP5B
P62244	40S ribosomal protein S15a [OS=Homo sapiens]	17	2	2	14.8	6210	ENSG00000134419.15	RPS15A
P36873-1	serine/threonine-protein phosphatase PP1-gamma catalytic subunit [OS=Homo sapiens]	8	2	2	37	5501	ENSG00000186298.11	PPP1CC
O60506	Heterogeneous nuclear ribonucleoprotein Q [OS=Homo sapiens]	4	2	1	69.6	10492	ENSG00000135316.17	SYNCRIP
P07305	Histone H1.0 [OS=Homo sapiens]	9	2	2	20.9	3005	ENSG00000189060.5	H1F0
Q8WWK9-1	Cytoskeleton-associated protein 2 [OS=Homo sapiens]	3	2	2	76.9	26586	ENSG00000136108.14	CKAP2
Q9BV38	WD repeat-containing protein 18 [OS=Homo sapiens]	5	2	2	47.4	57418	ENSG00000065268.10	WDR18
P46063	ATP-dependent DNA helicase Q1 [OS=Homo sapiens]	2	2	2	73.4	5965	ENSG00000004700.15	RECQL
Q9BVP2	Guanine nucleotide-binding protein-like 3 [OS=Homo sapiens]	4	2	2	62	26354	ENSG00000163938.16	GNL3
Q13155	aminoacyl tRNA synthase complex-interacting multifunctional protein 2 [OS=Homo sapiens]	10	2	2	35.3	7965	ENSG00000106305.9	AIMP2
P21266	glutathione S-transferase Mu 3 [OS=Homo sapiens]	12	2	2	26.5	2947	ENSG00000134202.10	GSTM3
Q9NQ55-1	suppressor of SWI4 1 homolog [OS=Homo sapiens]	5	2	2	53.2	56342; 692312	ENSG00000130810.19	PPAN; PPAN-P2RY11
P00367	Glutamate dehydrogenase 1, mitochondrial [OS=Homo sapiens]	5	2	2	61.4	2746	ENSG00000148672.8	GLUD1
P18077	60S ribosomal protein L35a [OS=Homo sapiens]	19	2	2	12.5	6165	ENSG00000182899.14	RPL35A
P59998	Actin-related protein 2/3 complex subunit 4 [OS=Homo sapiens]	13	2	2	19.7	10093	ENSG00000241553.12	ARPC4
Q8WXX5	dnaJ homolog subfamily C member 9 [OS=Homo sapiens]	8	2	2	29.9	23234	ENSG00000213551.4	DNAJC9
Q0ZGT2	Nexilin [OS=Homo sapiens]	3	2	2	80.6	91624	ENSG00000162614.18	NEXN
P55884	Eukaryotic translation initiation factor 3 subunit B [OS=Homo sapiens]	5	2	2	92.4	8662	ENSG00000106263.17	EIF3B
P48047	ATP synthase subunit O, mitochondrial [OS=Homo sapiens]	15	2	2	23.3	539	ENSG00000241837.6	ATP5O
P26196	Probable ATP-dependent RNA helicase DDX6 [OS=Homo sapiens]	6	2	2	54.4	1656	ENSG00000110367.11	DDX6
Q14444-1	Caprin-1 [OS=Homo sapiens]	3	2	2	78.3	4076	ENSG00000135387.20	CAPRIN1
P04080	Cystatin-B [OS=Homo sapiens]	24	2	2	11.1	1476	ENSG00000160213.6	CSTB
Q96I24-1	Far upstream element-binding protein 3 [OS=Homo sapiens]	6	2	1	61.6	8939	ENSG00000107164.15	FUBP3
Q9Y6G9	Cytoplasmic dynein 1 light intermediate chain 1 [OS=Homo sapiens]	5	2	2	56.5	51143	ENSG00000144635.8	DYNC1LI1
P61160-1	Actin-related protein 2 [OS=Homo sapiens]	5	2	2	44.7	10097	ENSG00000138071.13	ACTR2
Q9NRN7	L-aminoadipate-semialdehyde dehydrogenase-phosphopantetheinyl transferase [OS=Homo sapiens]	7	2	2	35.8	60496	ENSG00000149313.10	AASDHPPT
Q9NQX4	Unconventional myosin-Vc [OS=Homo sapiens]	1	2	1	202.7	55930	ENSG00000128833.12	MYO5C
Q06787-7	Isoform 7 of Synaptic functional regulator FMR1 [OS=Homo sapiens]	4	2	1	69.1	2332		FMR1
Q02413	Desmoglein-1 [OS=Homo sapiens]	2	2	2	113.7	1828	ENSG00000134760.5	DSG1
P49674	Casein kinase I isoform epsilon [OS=Homo sapiens]	6	2	2	47.3	1454; 102800317	ENSG00000213923.11; ENSG00000283900.1	CSNK1E; LOC400927-CSNK1E
P40939	Trifunctional enzyme subunit alpha, mitochondrial [OS=Homo sapiens]	3	2	2	82.9	3030	ENSG00000084754.10	HADHA
Q9Y281-1	Cofilin-2 [OS=Homo sapiens]	11	2	1	18.7	1073	ENSG00000165410.14	CFL2
O95793	double-stranded RNA-binding protein Staufen homolog 1 [OS=Homo sapiens]	4	2	2	63.1	6780	ENSG00000124214.19	STAU1
P15170	Eukaryotic peptide chain release factor GTP-binding subunit ERF3A [OS=Homo sapiens]	4	2	2	55.7	2935	ENSG00000103342.12	GSPT1
Q15054	DNA polymerase delta subunit 3 [OS=Homo sapiens]	5	2	2	51.4	10714	ENSG00000077514.8	POLD3
P30419	glycylpeptide N-tetradecanoyltransferase 1 [OS=Homo sapiens]	6	2	2	56.8	4836	ENSG00000136448.11	NMT1
P61353	60S ribosomal protein L27 [OS=Homo sapiens]	22	2	2	15.8	6155	ENSG00000131469.12	RPL27
P23526-1	Adenosylhomocysteinase [OS=Homo sapiens]	4	2	2	47.7	191	ENSG00000101444.12	AHCY
Q96I25	Splicing factor 45 [OS=Homo sapiens]	4	2	2	44.9	84991	ENSG00000134453.15	RBM17
P38405	Guanine nucleotide-binding protein G(olf) subunit alpha [OS=Homo sapiens]	5	2	1	44.3	2774	ENSG00000141404.15	GNAL
Q7L1Q6-1	Basic leucine zipper and W2 domain-containing protein 1 [OS=Homo sapiens]	5	2	2	48	9689	ENSG00000082153.17	BZW1
Q15717	ELAV-like protein 1 [OS=Homo sapiens]	6	2	2	36.1	1994	ENSG00000066044.14	ELAVL1
P47755	F-actin-capping protein subunit alpha-2 [OS=Homo sapiens]	8	2	1	32.9	830	ENSG00000198898.13	CAPZA2
P62888	60S ribosomal protein L30 [OS=Homo sapiens]	17	2	2	12.8	6156	ENSG00000156482.10	RPL30
Q9H307	Pinin [OS=Homo sapiens]	4	2	2	81.6	5411		PNN
P28072	Proteasome subunit beta type-6 [OS=Homo sapiens]	9	2	2	25.3	5694	ENSG00000142507.9	PSMB6
P62910	60S ribosomal protein L32 [OS=Homo sapiens]	15	2	2	15.9	6161	ENSG00000144713.12	RPL32
Q13642	Four and a half LIM domains protein 1 [OS=Homo sapiens]	6	2	2	36.2	2273	ENSG00000022267.16	FHL1
P55084	Trifunctional enzyme subunit beta, mitochondrial [OS=Homo sapiens]	4	2	2	51.3	3032	ENSG00000138029.13	HADHB
Q13011	Delta(3,5)-Delta(2,4)-dienoyl-CoA isomerase, mitochondrial [OS=Homo sapiens]	6	2	2	35.8	1891	ENSG00000282853.1; ENSG00000104823.8	ECH1
O43823	A-kinase anchor protein 8 [OS=Homo sapiens]	4	2	2	76.1	10270	ENSG00000105127.8	AKAP8
Q14157-1	Isoform 2 of Ubiquitin-associated protein 2-like [OS=Homo sapiens]	3	2	2	103.9	9898	ENSG00000143569.18	UBAP2L
Q13247	Serine/arginine-rich splicing factor 6 [OS=Homo sapiens]	5	2	1	39.6	6431	ENSG00000124193.14	SRSF6
Q9Y4P3	Transducin beta-like protein 2 [OS=Homo sapiens]	5	2	2	49.8	26608	ENSG00000106638.15	TBL2
P35268	60S ribosomal protein L22 [OS=Homo sapiens]	19	2	2	14.8	6146	ENSG00000116251.9	RPL22
P06493	Cyclin-dependent kinase 1 [OS=Homo sapiens]	7	2	1	34.1	983	ENSG00000170312.15	CDK1
Q9UKS6	Protein kinase C and casein kinase substrate in neurons protein 3 [OS=Homo sapiens]	6	2	2	48.5	29763	ENSG00000165912.15	PACSIN3
Q15029	116 kDa U5 small nuclear ribonucleoprotein component [OS=Homo sapiens]	2	2	1	109.4	9343	ENSG00000108883.12	EFTUD2
P63173	60s ribosomal protein l38 [OS=Homo sapiens]	31	2	2	8.2	6169	ENSG00000172809.12	RPL38
O43143	Pre-mRNA-splicing factor ATP-dependent RNA helicase DHX15 [OS=Homo sapiens]	3	2	2	90.9	1665	ENSG00000109606.12	DHX15
P46778	60S ribosomal protein L21 [OS=Homo sapiens]	11	2	2	18.6	6144	ENSG00000122026.10	RPL21
P30740	Leukocyte elastase inhibitor [OS=Homo sapiens]	5	2	2	42.7	1992	ENSG00000021355.12	SERPINB1
P50570-1	Dynamin-2 [OS=Homo sapiens]	2	2	2	98	1785	ENSG00000079805.16	DNM2
Q9BXS6	Nucleolar and spindle-associated protein 1 [OS=Homo sapiens]	5	2	2	49.4	51203	ENSG00000137804.12	NUSAP1
Q13148-1	TAR DNA-binding protein 43 [OS=Homo sapiens]	2	1	1	44.7	23435	ENSG00000120948.16	TARDBP
Q6TFL3	Coiled-coil domain-containing protein 171 [OS=Homo sapiens]	2	2	2	152.7	203238	ENSG00000164989.16	CCDC171
P62979	Ubiquitin-40S ribosomal protein S27a [OS=Homo sapiens]	14	2	2	18	6233	ENSG00000143947.13	RPS27A
Q99456	Keratin, type I cytoskeletal 12 [OS=Homo sapiens]	4	2	1	53.5	3859	ENSG00000263243.2; ENSG00000187242.4	KRT12
P61927	60S ribosomal protein L37 [OS=Homo sapiens]	19	2	2	11.1	6167	ENSG00000145592.13	RPL37
Q9ULV0	unconventional myosin-Vb [OS=Homo sapiens]	1	2	1	213.5	4645	ENSG00000167306.19	MYO5B
P62195-1	26S proteasome regulatory subunit 8 [OS=Homo sapiens]	6	2	1	45.6	5705	ENSG00000087191.12	PSMC5
P54764	Ephrin type-A receptor 4 [OS=Homo sapiens]	3	2	2	109.8	2043	ENSG00000116106.11	EPHA4
P11310-1	medium-chain specific acyl-CoA dehydrogenase, mitochondrial [OS=Homo sapiens]	6	2	2	46.6	34	ENSG00000117054.13	ACADM
Q9BQ61	Uncharacterized protein C19orf43 [OS=Homo sapiens]	13	2	2	18.4	79002	ENSG00000123144.10	C19orf43; TRIR
P78347	General transcription factor II-I [OS=Homo sapiens]	2	2	2	112.3	2969	ENSG00000263001.5	GTF2I
P50395-1	Rab GDP dissociation inhibitor beta [OS=Homo sapiens]	4	2	2	50.6	2665	ENSG00000057608.16	GDI2
P09543-1	2',3'-cyclic-nucleotide 3'-phosphodiesterase [OS=Homo sapiens]	4	2	2	47.5	1267	ENSG00000173786.16	CNP
P40926	Malate dehydrogenase, mitochondrial [OS=Homo sapiens]	7	2	2	35.5	4191	ENSG00000146701.11	MDH2
Q14533	Keratin, type II cuticular Hb1 [OS=Homo sapiens]	4	2	2	54.9	3887	ENSG00000205426.10	KRT81
Q15154-1	Pericentriolar material 1 protein [OS=Homo sapiens]	1	2	2	228.4	5108		PCM1
Q96HS1-1	Serine/threonine-protein phosphatase Pgam5, mitochondrial [OS=Homo sapiens]	8	2	2	32	192111	ENSG00000247077.6	PGAM5
Q15417	Calponin-3 [OS=Homo sapiens]	8	2	2	36.4	1266	ENSG00000117519.15	CNN3
P43686	26S proteasome regulatory subunit 6B [OS=Homo sapiens]	4	2	2	47.3	5704	ENSG00000281221.2; ENSG00000013275.7	PSMC4
O75937	DnaJ homolog subfamily C member 8 [OS=Homo sapiens]	9	2	2	29.8	22826	ENSG00000126698.10	DNAJC8
Q96L91	E1A-binding protein p400 [OS=Homo sapiens]	1	2	2	343.3	57634		EP400
P68036	Ubiquitin-conjugating enzyme E2 L3 [OS=Homo sapiens]	10	2	1	17.9	7332	ENSG00000185651.14	UBE2L3
Q14566	DNA replication licensing factor MCM6 [OS=Homo sapiens]	3	2	2	92.8	4175	ENSG00000076003.4	MCM6
P01893	Putative HLA class I histocompatibility antigen, alpha chain H [OS=Homo sapiens]	9	2	2	40.9	3136		HLA-H
P60891	ribose-phosphate pyrophosphokinase 1 [OS=Homo sapiens]	7	2	2	34.8	5631	ENSG00000147224.10	PRPS1
Q9Y3I0	tRNA-splicing ligase RtcB homolog [OS=Homo sapiens]	4	2	2	55.2	51493	ENSG00000100220.11	C22orf28; RTCB
Q5SSJ5-1	Heterochromatin protein 1-binding protein 3 [OS=Homo sapiens]	4	2	2	61.2	50809	ENSG00000127483.17	HP1BP3
P32969	60S ribosomal protein L9 [OS=Homo sapiens]	6	2	2	21.9	6133	ENSG00000163682.15	RPL9
Q96II8-1	Leucine-rich repeat and calponin homology domain-containing protein 3 [OS=Homo sapiens]	4	2	2	86	84859	ENSG00000186001.12	LRCH3
Q86WI3	Protein NLRC5 [OS=Homo sapiens]	0	2	2	204.5	84166	ENSG00000140853.15	NLRC5
Q14126	Desmoglein-2 [OS=Homo sapiens]	2	2	2	122.2	1829	ENSG00000046604.12	DSG2
Q9BQG0	Myb-binding protein 1A [OS=Homo sapiens]	2	2	2	148.8	10514	ENSG00000132382.14	MYBBP1A
O15143	Actin-related protein 2/3 complex subunit 1B [OS=Homo sapiens]	6	2	2	40.9	10095	ENSG00000130429.12	ARPC1B
Q9UL54-1	Serine/threonine-protein kinase TAO2 [OS=Homo sapiens]	1	2	2	138.2	9344	ENSG00000149930.17	TAOK2
Q9UHI6	Probable ATP-dependent RNA helicase DDX20 [OS=Homo sapiens]	3	2	2	92.2	11218	ENSG00000064703.11	DDX20
Q9Y237	Peptidyl-prolyl cis-trans isomerase NIMA-interacting 4 [OS=Homo sapiens]	14	2	2	13.8	5303		PIN4
P68871	Hemoglobin subunit beta [OS=Homo sapiens]	12	2	2	16	3043	ENSG00000244734.3	HBB
Q16181	Septin-7 [OS=Homo sapiens]	4	2	2	50.6	989		SEPT7
P21912	Succinate dehydrogenase [ubiquinone] iron-sulfur subunit, mitochondrial [OS=Homo sapiens]	6	2	2	31.6	6390	ENSG00000117118.9	SDHB
Q8NFW8	N-acylneuraminate cytidylyltransferase [OS=Homo sapiens]	5	2	2	48.3	55907	ENSG00000111726.12	CMAS
Q8IWZ3	Ankyrin repeat and KH domain-containing protein 1 [OS=Homo sapiens]	1	2	2	269.3	54882; 404734	ENSG00000131503.20	ANKHD1; ANKHD1-EIF4EBP3
O75533-1	splicing factor 3B subunit 1 [OS=Homo sapiens]	2	2	2	145.7	23451	ENSG00000115524.15	SF3B1
O00299	chloride intracellular channel protein 1 [OS=Homo sapiens]	8	2	2	26.9	1192	ENSG00000213719.8; ENSG00000206394.8; ENSG00000230685.6; ENSG00000226248.6; ENSG00000223639.6; ENSG00000226651.6; ENSG00000226417.6	CLIC1
P62820	Ras-related protein Rab-1A [OS=Homo sapiens]	12	2	2	22.7	5861	ENSG00000138069.16	RAB1A
Q14151	scaffold attachment factor B2 [OS=Homo sapiens]	2	2	2	107.4	9667	ENSG00000130254.11	SAFB2
Q5VUJ6	Leucine-rich repeat and calponin homology domain-containing protein 2 [OS=Homo sapiens]	2	2	2	84.5	57631	ENSG00000130224.14	LRCH2
Q9BTD8-1	RNA-binding protein 42 [OS=Homo sapiens]	7	2	2	50.4	79171	ENSG00000126254.11	RBM42
Q5M775-1	Cytospin-B [OS=Homo sapiens]	2	2	2	118.5	92521	ENSG00000128487.16	SPECC1
P45974-1	Ubiquitin carboxyl-terminal hydrolase 5 [OS=Homo sapiens]	4	2	2	95.7	8078	ENSG00000111667.13	USP5
P82932	28S ribosomal protein S6, mitochondrial [OS=Homo sapiens]	17	2	2	14.2	64968	ENSG00000243927.5	MRPS6
Q08188	Protein-glutamine gamma-glutamyltransferase E [OS=Homo sapiens]	4	2	2	76.6	7053	ENSG00000125780.11	TGM3
P62266	40S ribosomal protein S23 [OS=Homo sapiens]	15	2	2	15.8	6228	ENSG00000186468.12	RPS23
Q08170	Serine/arginine-rich splicing factor 4 [OS=Homo sapiens]	4	2	1	56.6	6429	ENSG00000116350.16	SRSF4
P34897-1	Serine hydroxymethyltransferase, mitochondrial [OS=Homo sapiens]	4	2	2	56	6472	ENSG00000182199.10	SHMT2
P51570	galactokinase [OS=Homo sapiens]	6	2	2	42.2	2584	ENSG00000108479.11	GALK1
P13804-1	Electron transfer flavoprotein subunit alpha, mitochondrial [OS=Homo sapiens]	4	2	2	35.1	2108	ENSG00000140374.15	ETFA
Q6KC79	Nipped-B-like protein [OS=Homo sapiens]	1	2	2	315.9	25836	ENSG00000164190.17	NIPBL
O76094	Signal recognition particle subunit SRP72 [OS=Homo sapiens]	5	2	2	74.6	6731	ENSG00000174780.15	SRP72
Q9H2K2	Tankyrase-2 [OS=Homo sapiens]	1	2	2	126.8	80351	ENSG00000107854.5	TNKS2
O15511-1	Actin-related protein 2/3 complex subunit 5 [OS=Homo sapiens]	15	2	2	16.3	10092	ENSG00000162704.15	ARPC5
Q5CZC0-1	fibrous sheath-interacting protein 2 [OS=Homo sapiens]	0	2	2	780.1	401024	ENSG00000188738.14	FSIP2
Q92974	Rho guanine nucleotide exchange factor 2 [OS=Homo sapiens]	2	2	2	111.5	9181	ENSG00000116584.17	ARHGEF2
Q8TC56	Protein FAM71B [OS=Homo sapiens]	1	1	1	64.7	153745	ENSG00000170613.4	FAM71B
Q9UGI8	Testin [OS=Homo sapiens]	6	2	2	48	26136	ENSG00000135269.17	TES
Q9UBG3	Cornulin [OS=Homo sapiens]	4	2	2	53.5	49860	ENSG00000143536.7	CRNN
P08579	U2 small nuclear ribonucleoprotein B'' [OS=Homo sapiens]	8	2	1	25.5	6629	ENSG00000125870.10	SNRPB2
O43290	U4/U6.U5 tri-snRNP-associated protein 1 [OS=Homo sapiens]	2	2	1	90.2	9092	ENSG00000175467.14	SART1
O00231	26S proteasome non-ATPase regulatory subunit 11 [OS=Homo sapiens]	5	2	2	47.4	5717	ENSG00000108671.9	PSMD11
Q16891	MICOS complex subunit Mic60 [OS=Homo sapiens]	3	2	2	83.6	10989	ENSG00000132305.20	IMMT
H7BZ55	Putative ciliary rootlet coiled-coil protein 2 [OS=Homo sapiens]	1	2	2	185.8	728763	ENSG00000226321.5	LOC728763; CROCC2
P16615	Sarcoplasmic/endoplasmic reticulum calcium ATPase 2 [OS=Homo sapiens]	2	2	2	114.7	488	ENSG00000174437.16	ATP2A2
P57678	Gem-associated protein 4 [OS=Homo sapiens]	2	2	2	120	50628	ENSG00000179409.10	GEMIN4
O75145-1	Liprin-alpha-3 [OS=Homo sapiens]	1	2	2	133.4	8541	ENSG00000177380.13	PPFIA3
Q10567	AP-1 complex subunit beta-1 [OS=Homo sapiens]	2	2	2	104.6	162		AP1B1
Q9Y3D9	28S ribosomal protein S23, mitochondrial [OS=Homo sapiens]	11	2	2	21.8	51649	ENSG00000181610.12	MRPS23
P62714	serine/threonine-protein phosphatase 2A catalytic subunit beta isoform [OS=Homo sapiens]	6	2	2	35.6	5516	ENSG00000104695.12	PPP2CB
O00148	ATP-dependent RNA helicase DDX39A [OS=Homo sapiens]	4	2	2	49.1	10212	ENSG00000123136.14	DDX39A
Q9H0E2	Toll-interacting protein [OS=Homo sapiens]	6	2	2	30.3	54472	ENSG00000078902.15	TOLLIP
Q5VT25-1	Serine/threonine-protein kinase MRCK alpha [OS=Homo sapiens]	1	2	2	197.2	8476	ENSG00000143776.18	CDC42BPA
Q9BS26	Endoplasmic reticulum resident protein 44 [OS=Homo sapiens]	6	2	2	46.9	23071	ENSG00000023318.7	ERP44
Q7Z478	ATP-dependent RNA helicase Dhx29 [OS=Homo sapiens]	2	2	2	155.1	54505	ENSG00000067248.9	DHX29
Q9BZA7-1	Protocadherin-11 X-linked [OS=Homo sapiens]	1	2	2	147.5	27328	ENSG00000102290.22	PCDH11X
Q09666-1	Neuroblast differentiation-associated protein AHNAK [OS=Homo sapiens]	3	3	3	628.7	79026	ENSG00000124942.13	AHNAK
Q96RE7	Nucleus accumbens-associated protein 1 [OS=Homo sapiens]	3	2	2	57.2	112939	ENSG00000160877.5	NACC1
P48556	26S proteasome non-ATPase regulatory subunit 8 [OS=Homo sapiens]	5	2	2	39.6	5714	ENSG00000099341.11	PSMD8
Q9Y3U8	60S ribosomal protein L36 [OS=Homo sapiens]	19	2	2	12.2	25873	ENSG00000130255.12	RPL36
P46977	Dolichyl-diphosphooligosaccharide--protein glycosyltransferase subunit STT3A [OS=Homo sapiens]	2	2	2	80.5	3703	ENSG00000134910.12	STT3A
Q9H0C8	Integrin-linked kinase-associated serine/threonine phosphatase 2C [OS=Homo sapiens]	4	2	2	42.9	80895	ENSG00000132323.8	ILKAP
P09012	U1 SMALL NUCLEAR RIBONUCLEOPROTEIN A [OS=Homo sapiens]	6	2	1	31.3	6626	ENSG00000077312.8	SNRPA
P54886	delta-1-pyrroline-5-carboxylate synthase [OS=Homo sapiens]	2	2	2	87.2	5832	ENSG00000059573.8	ALDH18A1
Q9UQE7	Structural maintenance of chromosomes protein 3 [OS=Homo sapiens]	2	2	2	141.5	9126	ENSG00000108055.9	SMC3
Q14839	Chromodomain-helicase-DNA-binding protein 4 [OS=Homo sapiens]	1	2	2	217.9	1108	ENSG00000111642.14	CHD4
P38919	Eukaryotic initiation factor 4A-III [OS=Homo sapiens]	5	2	2	46.8	9775	ENSG00000141543.9	EIF4A3
Q9ULX6	A-kinase anchor protein 8-like [OS=Homo sapiens]	3	2	2	71.6	26993		AKAP8L
Q9NZJ4-1	Sacsin [OS=Homo sapiens]	0	2	2	520.8	26278	ENSG00000151835.14	SACS
Q9H5H4	Zinc finger protein 768 [OS=Homo sapiens]	4	2	1	60.2	79724	ENSG00000169957.9	ZNF768
P35249	replication factor C subunit 4 [OS=Homo sapiens]	5	2	2	39.7	5984	ENSG00000163918.10	RFC4
Q9UEY8-1	Gamma-adducin [OS=Homo sapiens]	3	2	2	79.1	120	ENSG00000148700.14	ADD3
Q9Y3L5	ras-related protein Rap-2c [OS=Homo sapiens]	11	2	2	20.7	57826	ENSG00000123728.9	RAP2C
Q13242	serine/arginine-rich splicing factor 9 [OS=Homo sapiens]	10	2	2	25.5	8683	ENSG00000111786.8	SRSF9
O14686-1	Histone-lysine N-methyltransferase 2D [OS=Homo sapiens]	1	2	2	593	8085	ENSG00000167548.14	KMT2D; MLL2
Q93050-1	Isoform 2 of V-type proton ATPase 116 kDa subunit a isoform 1 [OS=Homo sapiens]	3	2	2	95.7	535	ENSG00000033627.16	ATP6V0A1
P63218	guanine nucleotide-binding protein g(i)/g(s)/g(o) subunit gamma-5 [OS=Homo sapiens]	13	1	1	7.3	2787	ENSG00000174021.10	GNG5
Q9Y6X9-1	MORC family CW-type zinc finger protein 2 [OS=Homo sapiens]	2	2	2	117.8	22880	ENSG00000133422.12	MORC2
Q5JRA6-1	Transport and Golgi organization protein 1 homolog [OS=Homo sapiens]	1	2	2	213.6	375056	ENSG00000154305.16	MIA3
Q5JPB2	zinc finger protein 831 [OS=Homo sapiens]	0	1	1	177.8	128611	ENSG00000124203.6	ZNF831
Q5VT97	Rho GTPase-activating protein SYDE2 [OS=Homo sapiens]	1	2	1	133.1	84144	ENSG00000097096.8	SYDE2
P53004	Biliverdin reductase A [OS=Homo sapiens]	6	2	2	33.4	644	ENSG00000106605.10	BLVRA
P08240-1	signal recognition particle receptor subunit alpha [OS=Homo sapiens]	1	1	1	69.8	6734	ENSG00000182934.11	SRPR; SRPRA
Q92552	28S ribosomal protein S27, mitochondrial [OS=Homo sapiens]	5	2	2	47.6	23107	ENSG00000113048.16	MRPS27
O95232-1	Luc7-like protein 3 [OS=Homo sapiens]	4	2	2	51.4	51747	ENSG00000108848.15	LUC7L3
Q14203	Dynactin subunit 1 [OS=Homo sapiens]	1	2	2	141.6	1639	ENSG00000204843.12	DCTN1
Q4VCS5	Angiomotin [OS=Homo sapiens]	2	2	2	118	154796	ENSG00000126016.15	AMOT
P59665	Neutrophil defensin 1 [OS=Homo sapiens]	19	2	2	10.2	1667; 728358	ENSG00000206047.2; ENSG00000240247.7	DEFA1; DEFA1B
Q6P2E9-1	Enhancer of mRNA-decapping protein 4 [OS=Homo sapiens]	2	2	2	151.6	23644	ENSG00000038358.14	EDC4
P06748	Nucleophosmin [OS=Homo sapiens]	4	1	1	32.6	4869	ENSG00000181163.13	NPM1
Q5VST9-3	Isoform 3 of Obscurin [OS=Homo sapiens]	0	2	2	721.1	84033	ENSG00000154358.20	OBSCN
Q2NL82	Pre-rRNA-processing protein TSR1 homolog [OS=Homo sapiens]	3	2	2	91.8	55720	ENSG00000167721.10	TSR1
O95861-1	3'(2'),5'-bisphosphate nucleotidase 1 [OS=Homo sapiens]	6	2	2	33.4	10380	ENSG00000162813.17	BPNT1
Q9H446	rwd domain-containing protein 1 [OS=Homo sapiens]	5	2	2	27.9	51389	ENSG00000111832.12	RWDD1
O14578	Citron Rho-interacting kinase [OS=Homo sapiens]	1	2	2	231.3	11113	ENSG00000122966.15	CIT
Q9BUP0	EF-hand domain-containing protein D1 [OS=Homo sapiens]	12	1	1	26.9	80303	ENSG00000115468.11	EFHD1
Q8NEF9	serum response factor-binding protein 1 [OS=Homo sapiens]	3	2	2	48.6	153443	ENSG00000151304.5	SRFBP1
Q96C19	EF-hand domain-containing protein D2 [OS=Homo sapiens]	9	2	2	26.7	79180	ENSG00000142634.12	EFHD2
P25789	Proteasome subunit alpha type-4 [OS=Homo sapiens]	7	2	2	29.5	5685	ENSG00000041357.15	PSMA4
Q8N684-1	Cleavage and polyadenylation specificity factor subunit 7 [OS=Homo sapiens]	4	2	2	52	79869	ENSG00000149532.15	CPSF7
Q06787	synaptic functional regulator FMR1 [OS=Homo sapiens]	3	2	1	71.1	2332	ENSG00000102081.13	FMR1
Q7Z3E2	Coiled-coil domain-containing protein 186 [OS=Homo sapiens]	3	2	2	103.6	55088	ENSG00000165813.18	C10orf118; CCDC186
O00264	Membrane-associated progesterone receptor component 1 [OS=Homo sapiens]	9	2	2	21.7	10857	ENSG00000101856.9	PGRMC1
Q08J23	tRNA (Cytosine(34)-C(5))-methyltransferase [OS=Homo sapiens]	3	2	2	86.4	54888	ENSG00000037474.14	NSUN2
Q8IZP2	Putative protein FAM10A4 [OS=Homo sapiens]	10	2	2	27.4	145165		ST13P4
Q3KQU3	MAP7 domain-containing protein 1 [OS=Homo sapiens]	3	2	2	92.8	55700	ENSG00000116871.15	MAP7D1
P62333	26S proteasome regulatory subunit 10B [OS=Homo sapiens]	5	2	2	44.1	5706	ENSG00000100519.11	PSMC6
Q8IZ26	Zinc finger protein 34 [OS=Homo sapiens]	11	2	1	64	80778	ENSG00000196378.11	ZNF34
Q00526	Cyclin-dependent kinase 3 [OS=Homo sapiens]	6	2	1	35	1018	ENSG00000250506.7	CDK3
Q13435	Splicing factor 3b subunit 2 [OS=Homo sapiens]	2	2	2	100.2	10992	ENSG00000087365.15	SF3B2
Q13183	Solute carrier family 13 member 2 [OS=Homo sapiens]	1	1	1	64.4	9058	ENSG00000007216.14	SLC13A2
O75334-1	Liprin-alpha-2 [OS=Homo sapiens]	2	2	2	143.2	8499	ENSG00000139220.16	PPFIA2
Q9Y227-1	Ectonucleoside triphosphate diphosphohydrolase 4 [OS=Homo sapiens]	1	1	1	70.2	9583	ENSG00000197217.12	ENTPD4
Q99733	Nucleosome assembly protein 1-like 4 [OS=Homo sapiens]	5	2	2	42.8	4676	ENSG00000273562.4; ENSG00000205531.12	NAP1L4
O43312-1	Metastasis suppressor protein 1 [OS=Homo sapiens]	3	2	2	82.2	9788	ENSG00000170873.18	MTSS1
Q00534	Cyclin-dependent kinase 6 [OS=Homo sapiens]	6	2	1	36.9	1021	ENSG00000105810.9	CDK6
Q9H9A6	Leucine-rich repeat-containing protein 40 [OS=Homo sapiens]	3	2	2	68.2	55631	ENSG00000066557.5	LRRC40
P28340	DNA polymerase delta catalytic subunit [OS=Homo sapiens]	2	2	2	123.6	5424	ENSG00000062822.12	POLD1
Q8NI36	WD repeat-containing protein 36 [OS=Homo sapiens]	2	2	2	105.3	134430	ENSG00000134987.11	WDR36
Q5JTZ9	alanine--tRNA ligase, mitochondrial [OS=Homo sapiens]	2	2	2	107.3	57505	ENSG00000124608.4	AARS2
Q7RTP6	[F-actin]-monooxygenase MICAL3 [OS=Homo sapiens]	0	1	1	224.2	57553	ENSG00000243156.7	MICAL3
Q8WX92	Negative elongation factor B [OS=Homo sapiens]	3	2	2	65.7	25920		COBRA1; NELFB
P56277-1	cx9C motif-containing protein 4 [OS=Homo sapiens]	13	1	1	7.7	100272147; 4515	ENSG00000182712.15	CMC4; MTCP1
Q05BV3-1	Echinoderm microtubule-associated protein-like 5 [OS=Homo sapiens]	1	2	2	219.3	161436	ENSG00000165521.15	EML5
O60869-1	Endothelial differentiation-related factor 1 [OS=Homo sapiens]	10	1	1	16.4	8721	ENSG00000107223.12	EDF1
P30622-1	Isoform 2 of CAP-Gly domain-containing linker protein 1 [OS=Homo sapiens]	1	2	2	160.9	6249	ENSG00000130779.19	CLIP1
P84103	Serine/arginine-rich splicing factor 3 [OS=Homo sapiens]	12	2	2	19.3	6428	ENSG00000112081.16	SRSF3
Q9UKY1	Zinc fingers and homeoboxes protein 1 [OS=Homo sapiens]	2	2	2	98	11244	ENSG00000165156.14	ZHX1
Q9BY89-1	Uncharacterized protein KIAA1671 [OS=Homo sapiens]	1	2	2	196.6	85379	ENSG00000197077.13	KIAA1671
Q16384	Protein SSX1 [OS=Homo sapiens]	4	1	1	21.9	6756	ENSG00000126752.7	SSX1
P28328	Peroxisome biogenesis factor 2 [OS=Homo sapiens]	3	1	1	34.8	5828	ENSG00000164751.14	PEX2
Q02388-1	Collagen alpha-1(VII) chain [OS=Homo sapiens]	1	2	2	295	1294	ENSG00000114270.17	COL7A1
Q06124	tyrosine-protein phosphatase non-receptor type 11 [OS=Homo sapiens]	2	2	2	68.4	5781	ENSG00000179295.17	PTPN11
Q15020	Squamous cell carcinoma antigen recognized by T-cells 3 [OS=Homo sapiens]	2	2	1	109.9	9733	ENSG00000075856.11	SART3
A6NJI9	Leucine-rich repeat-containing protein 72 [OS=Homo sapiens]	3	1	1	33.6	100506049	ENSG00000205858.9	LRRC72
P26038	Moesin [OS=Homo sapiens]	3	2	2	67.8	4478	ENSG00000147065.16	MSN
O14776-1	Transcription elongation regulator 1 [OS=Homo sapiens]	2	2	2	123.8	10915	ENSG00000113649.11	TCERG1
O94979	Protein transport protein Sec31A [OS=Homo sapiens]	1	1	1	132.9	22872	ENSG00000138674.16	SEC31A
Q9BT92	Trichoplein keratin filament-binding protein [OS=Homo sapiens]	3	2	1	61	84260	ENSG00000139437.17	TCHP
Q02224	Centromere-associated protein E [OS=Homo sapiens]	1	2	2	316.2	1062	ENSG00000138778.11	CENPE
A6NCI4-1	von Willebrand factor A domain-containing protein 3A [OS=Homo sapiens]	1	1	1	133.9	146177	ENSG00000175267.14	VWA3A
Q969G5	Caveolae-associated protein 3 [OS=Homo sapiens]	4	1	1	27.7	112464	ENSG00000170955.9	PRKCDBP; CAVIN3
P04844-1	Dolichyl-diphosphooligosaccharide--protein glycosyltransferase subunit 2 [OS=Homo sapiens]	4	1	1	69.2	6185	ENSG00000118705.16	RPN2
Q96KV7	WD repeat-containing protein 90 [OS=Homo sapiens]	1	2	2	187.3	197335	ENSG00000161996.18	WDR90
P52732	Kinesin-like protein KIF11 [OS=Homo sapiens]	2	2	2	119.1	3832	ENSG00000138160.5	KIF11
P09132-1	Signal recognition particle 19 kDa protein [OS=Homo sapiens]	10	1	1	16.1	6728	ENSG00000153037.13	SRP19
P26368	Splicing factor U2AF 65 kDa subunit [OS=Homo sapiens]	4	1	1	53.5	11338	ENSG00000063244.12	U2AF2
Q16762	thiosulfate sulfurtransferase [OS=Homo sapiens]	6	1	1	33.4	7263	ENSG00000128311.13	TST
Q00796	Sorbitol dehydrogenase [OS=Homo sapiens]	6	1	1	38.3	6652	ENSG00000140263.13	SORD
P31040	Succinate dehydrogenase [ubiquinone] flavoprotein subunit, mitochondrial [OS=Homo sapiens]	2	1	1	72.6	6389	ENSG00000073578.16	SDHA
O75381-1	Peroxisomal membrane protein PEX14 [OS=Homo sapiens]	3	1	1	41.2	5195	ENSG00000142655.12	PEX14
O75521	Enoyl-CoA delta isomerase 2, mitochondrial [OS=Homo sapiens]	4	1	1	43.6	10455	ENSG00000198721.12	ECI2
P42677	40S ribosomal protein S27 [OS=Homo sapiens]	13	1	1	9.5	6232	ENSG00000177954.11	RPS27
Q99714-1	3-hydroxyacyl-CoA dehydrogenase type-2 [OS=Homo sapiens]	9	1	1	26.9	3028	ENSG00000072506.12	HSD17B10
Q9NQT4	Exosome complex component RRP46 [OS=Homo sapiens]	6	1	1	25.2	56915	ENSG00000077348.8	EXOSC5
Q9HCC0-1	Methylcrotonoyl-CoA carboxylase beta chain, mitochondrial [OS=Homo sapiens]	4	1	1	61.3	64087	ENSG00000131844.15	MCCC2
P52294	Importin subunit alpha-5 [OS=Homo sapiens]	2	1	1	60.2	3836	ENSG00000114030.12	KPNA1
E9PRG8	Uncharacterized protein C11orf98 [OS=Homo sapiens]	11	1	1	13.8	102288414	ENSG00000278615.4	LOC102288414; C11orf98
P31629	Transcription factor HIVEP2 [OS=Homo sapiens]	1	1	1	268.9	3097	ENSG00000010818.9	HIVEP2
Q9BQ04	RNA-binding protein 4B [OS=Homo sapiens]	3	1	1	40.1	83759	ENSG00000173914.11	RBM4B
Q16527	Cysteine and glycine-rich protein 2 [OS=Homo sapiens]	7	1	1	20.9	1466	ENSG00000175183.9	CSRP2
O00161	Synaptosomal-associated protein 23 [OS=Homo sapiens]	7	1	1	23.3	8773	ENSG00000092531.9	SNAP23
Q53H96	Pyrroline-5-carboxylate reductase 3 [OS=Homo sapiens]	4	1	1	28.6	65263	ENSG00000276657.2; ENSG00000104524.13	PYCRL; PYCR3
Q9NR28-1	Diablo homolog, mitochondrial [OS=Homo sapiens]	4	1	1	27.1	56616	ENSG00000184047.16	DIABLO
Q15554-3	Telomeric repeat-binding factor 2 [OS=Homo sapiens]	3	1	1	59.6	7014	ENSG00000132604.10	TERF2
Q15691	Microtubule-associated protein RP/EB family member 1 [OS=Homo sapiens]	7	1	1	30	22919	ENSG00000101367.8	MAPRE1
O75330-1	Hyaluronan mediated motility receptor [OS=Homo sapiens]	2	1	1	84	3161	ENSG00000072571.19	HMMR
O14633	Late cornified envelope protein 2B [OS=Homo sapiens]	23	1	1	11.2	26239	ENSG00000159455.8	LCE2B
O75489	NADH dehydrogenase [ubiquinone] iron-sulfur protein 3, mitochondrial [OS=Homo sapiens]	5	1	1	30.2	4722	ENSG00000213619.9	NDUFS3
P08708	40S ribosomal protein S17 [OS=Homo sapiens]	7	1	1	15.5	6218	ENSG00000278229.2; ENSG00000182774.10	RPS17; RPS17L
Q9HB71	Calcyclin-binding protein [OS=Homo sapiens]	11	1	1	26.2	27101	ENSG00000116161.17	CACYBP
Q9ULV5	heat shock factor protein 4 [OS=Homo sapiens]	5	1	1	53	3299	ENSG00000102878.16	HSF4
P04053	DNA nucleotidylexotransferase [OS=Homo sapiens]	3	1	1	58.5	1791	ENSG00000107447.7	DNTT
P55036-1	26S proteasome non-ATPase regulatory subunit 4 [OS=Homo sapiens]	5	1	1	40.7	5710	ENSG00000159352.15	PSMD4
P06702	Protein S100-A9 [OS=Homo sapiens]	7	1	1	13.2	6280	ENSG00000163220.10	S100A9
P53365	Arfaptin-2 [OS=Homo sapiens]	3	1	1	37.8	23647	ENSG00000132254.12	ARFIP2
P18669	Phosphoglycerate mutase 1 [OS=Homo sapiens]	7	1	1	28.8	5223; 643576	ENSG00000171314.8	PGAM1; LOC643576
P13667	Protein disulfide-isomerase A4 [OS=Homo sapiens]	2	1	1	72.9	9601	ENSG00000155660.10	PDIA4
P47929	galectin-7 [OS=Homo sapiens]	10	1	1	15.1	3963; 653499	ENSG00000282902.1; ENSG00000283082.1; ENSG00000205076.4; ENSG00000178934.4	LGALS7; LGALS7B
Q9UKL3	CASP8-associated protein 2 [OS=Homo sapiens]	1	1	1	222.5	9994		CASP8AP2
Q6IQ21	Zinc finger protein 770 [OS=Homo sapiens]	2	1	1	80	54989	ENSG00000198146.4	ZNF770
P48634-1	Protein PRRC2A [OS=Homo sapiens]	1	1	1	228.7	7916	ENSG00000204469.12	PRRC2A
Q5BJF6	Outer dense fiber protein 2 [OS=Homo sapiens]	2	1	1	95.3	4957	ENSG00000136811.16	ODF2
Q9UHD1	cysteine and histidine-rich domain-containing protein 1 [OS=Homo sapiens]	5	1	1	37.5	26973	ENSG00000110172.11	CHORDC1
Q92597	Protein NDRG1 [OS=Homo sapiens]	4	1	1	42.8	10397	ENSG00000104419.14	NDRG1
Q9NRX1	RNA-binding protein pno1 [OS=Homo sapiens]	6	1	1	27.9	56902	ENSG00000115946.7	PNO1
P13987	CD59 glycoprotein [OS=Homo sapiens]	9	1	1	14.2	966	ENSG00000085063.14	CD59
P51148	Ras-related protein Rab-5C [OS=Homo sapiens]	5	1	1	23.5	5878	ENSG00000108774.14	RAB5C
P52789	Hexokinase-2 [OS=Homo sapiens]	2	1	1	102.3	3099	ENSG00000159399.9	HK2
Q16576-1	Histone-binding protein RBBP7 [OS=Homo sapiens]	3	1	1	47.8	5931	ENSG00000102054.17	RBBP7
Q9H7E9-1	UPF0488 protein C8orf33 [OS=Homo sapiens]	10	1	1	25	65265	ENSG00000182307.12	C8orf33
P36871-1	Phosphoglucomutase-1 [OS=Homo sapiens]	2	1	1	61.4	5236	ENSG00000079739.15	PGM1
Q9HC36	rRNA methyltransferase 3, mitochondrial [OS=Homo sapiens]	2	1	1	47	55178	ENSG00000171861.10	RNMTL1; MRM3
Q15008	26S proteasome non-ATPase regulatory subunit 6 [OS=Homo sapiens]	3	1	1	45.5	9861	ENSG00000163636.10	PSMD6
A6NKC0	Putative protein FAM90A7P [OS=Homo sapiens]	5	1	1	49.8	441317		FAM90A7P
P30040-1	Endoplasmic reticulum resident protein 29 [OS=Homo sapiens]	4	1	1	29	10961	ENSG00000089248.6	ERP29
Q96CS3	FAS-associated factor 2 [OS=Homo sapiens]	3	1	1	52.6	23197	ENSG00000113194.12	FAF2
Q5VWJ9	Sorting nexin-30 [OS=Homo sapiens]	4	1	1	49.6	401548	ENSG00000148158.16	SNX30
O75604-3	Isoform 3 of Ubiquitin carboxyl-terminal hydrolase 2 [OS=Homo sapiens]	9	1	1	41.7	9099	ENSG00000036672.15	USP2
P53992	Protein transport protein sec24c [OS=Homo sapiens]	1	1	1	118.2	9632	ENSG00000176986.15	SEC24C
P23921	Ribonucleoside-diphosphate reductase large subunit [OS=Homo sapiens]	1	1	1	90	6240	ENSG00000167325.14	RRM1
P35080-1	Profilin-2 [OS=Homo sapiens]	10	1	1	15	5217	ENSG00000070087.13	PFN2
P28074-1	proteasome subunit beta type-5 [OS=Homo sapiens]	5	1	1	28.5	5693	ENSG00000100804.18	PSMB5
Q00341-1	Vigilin [OS=Homo sapiens]	1	1	1	141.4	3069		HDLBP
Q14677-1	Clathrin interactor 1 [OS=Homo sapiens]	2	1	1	68.2	9685	ENSG00000113282.13	CLINT1
Q6ZRI8-4	Isoform 4 of Rho GTPase-activating protein 36 [OS=Homo sapiens]	4	1	1	60.5	158763	ENSG00000147256.11	ARHGAP36
Q7Z794	Keratin, type II cytoskeletal 1b [OS=Homo sapiens]	2	1	1	61.9	374454	ENSG00000189182.9	KRT77
P28290	Sperm-specific antigen 2 [OS=Homo sapiens]	1	1	1	138.3	6744	ENSG00000138434.16	SSFA2
O14980	Exportin-1 [OS=Homo sapiens]	1	1	1	123.3	7514	ENSG00000082898.16	XPO1
P62318	small nuclear ribonucleoprotein sm d3 [OS=Homo sapiens]	8	1	1	13.9	6634	ENSG00000100028.11	SNRPD3
P49419	Alpha-aminoadipic semialdehyde dehydrogenase [OS=Homo sapiens]	2	1	1	58.5	501	ENSG00000164904.17	ALDH7A1
Q92667	A-kinase anchor protein 1, mitochondrial [OS=Homo sapiens]	3	1	1	97.3	8165	ENSG00000121057.12	AKAP1
O00487	26S proteasome non-ATPase regulatory subunit 14 [OS=Homo sapiens]	4	1	1	34.6	10213	ENSG00000115233.11	PSMD14
Q9Y2X3	Nucleolar protein 58 [OS=Homo sapiens]	2	1	1	59.5	51602	ENSG00000055044.10	NOP58
Q04637	eukaryotic translation initiation factor 4 gamma 1 [OS=Homo sapiens]	1	1	1	175.4	1981	ENSG00000114867.20	EIF4G1
Q9HC84	Mucin-5B [OS=Homo sapiens]	0	1	1	596	727897	ENSG00000117983.17	MUC5B
P08865	40S ribosomal protein SA [OS=Homo sapiens]	6	1	1	32.8	3921	ENSG00000168028.13	RPSA
Q8WVV9	Heterogeneous nuclear ribonucleoprotein L-like [OS=Homo sapiens]	2	1	1	60	92906	ENSG00000143889.15	HNRNPLL; HNRPLL
O60343-1	TBC1 domain family member 4 [OS=Homo sapiens]	1	1	1	146.5	9882	ENSG00000136111.12	TBC1D4
Q14978-1	nucleolar and coiled-body phosphoprotein 1 [OS=Homo sapiens]	2	1	1	73.6	9221	ENSG00000166197.16	NOLC1
Q9NPI6	mRNA-decapping enzyme 1A [OS=Homo sapiens]	4	1	1	63.3	55802		DCP1A
P10768	S-formylglutathione hydrolase [OS=Homo sapiens]	4	1	1	31.4	2098	ENSG00000139684.13	ESD
P48739	Phosphatidylinositol transfer protein beta isoform [OS=Homo sapiens]	4	1	1	31.5	23760	ENSG00000180957.17	PITPNB
Q9UJV9	Probable ATP-dependent RNA helicase DDX41 [OS=Homo sapiens]	2	1	1	69.8	51428	ENSG00000183258.11	DDX41
Q9Y697	Cysteine desulfurase, mitochondrial [OS=Homo sapiens]	3	1	1	50.2	9054	ENSG00000244005.12	NFS1
P31153	S-adenosylmethionine synthase isoform type-2 [OS=Homo sapiens]	4	1	1	43.6	4144	ENSG00000168906.12	MAT2A
P01266-1	thyroglobulin [OS=Homo sapiens]	1	1	1	304.6	7038	ENSG00000042832.11	TG
Q15056-1	Eukaryotic translation initiation factor 4H [OS=Homo sapiens]	4	1	1	27.4	7458	ENSG00000106682.14	EIF4H
Q8WWY3	U4/U6 small nuclear ribonucleoprotein Prp31 [OS=Homo sapiens]	4	1	1	55.4	26121	ENSG00000275117.4; ENSG00000277953.4; ENSG00000105618.13; ENSG00000277154.4; ENSG00000274894.4; ENSG00000274651.4; ENSG00000277707.4; ENSG00000276421.4; ENSG00000274144.4; ENSG00000275885.4	PRPF31
O75592-1	E3 ubiquitin-protein ligase MYCBP2 [OS=Homo sapiens]	0	1	1	509.8	23077	ENSG00000005810.17	MYCBP2
P30049	ATP synthase subunit delta, mitochondrial [OS=Homo sapiens]	8	1	1	17.5	513	ENSG00000099624.7	ATP5D
Q13765-1	Nascent polypeptide-associated complex subunit alpha [OS=Homo sapiens]	7	1	1	23.4	4666	ENSG00000196531.10	NACA
Q9NNW5	WD repeat-containing protein 6 [OS=Homo sapiens]	1	1	1	121.6	11180	ENSG00000178252.17	WDR6
Q9Y6Q9-1	Nuclear receptor coactivator 3 [OS=Homo sapiens]	1	1	1	155.2	8202	ENSG00000124151.18	NCOA3
P13693	Translationally-controlled tumor protein [OS=Homo sapiens]	8	1	1	19.6	7178	ENSG00000133112.16	TPT1
P56192	Methionine--tRNA ligase, cytoplasmic [OS=Homo sapiens]	1	1	1	101.1	4141	ENSG00000166986.14	MARS
Q14498-1	RNA-binding protein 39 [OS=Homo sapiens]	2	1	1	59.3	9584	ENSG00000131051.22	RBM39
P36542-1	ATP synthase subunit gamma, mitochondrial [OS=Homo sapiens]	4	1	1	33	509	ENSG00000165629.19	ATP5C1
P62891	60S ribosomal protein L39 [OS=Homo sapiens]	20	1	1	6.4	6170; 285785	ENSG00000198918.7	RPL39; RPL39P3
Q6IQ19-1	Centriole, cilia and spindle-associated protein [OS=Homo sapiens]	4	1	1	30.2	126731	ENSG00000154429.10	CCSAP
Q9BUJ2-1	Heterogeneous nuclear ribonucleoprotein U-like protein 1 [OS=Homo sapiens]	2	1	1	95.7	11100	ENSG00000105323.16	HNRNPUL1
P31350-1	ribonucleoside-diphosphate reductase subunit M2 [OS=Homo sapiens]	4	1	1	44.8	6241	ENSG00000171848.13	RRM2
Q3ZCQ8	Mitochondrial import inner membrane translocase subunit TIM50 [OS=Homo sapiens]	2	1	1	39.6	92609	ENSG00000105197.10	TIMM50
Q2VWA4-1	SKI family transcriptional corepressor 2 [OS=Homo sapiens]	3	1	1	104.2	652991		SKOR2
Q8N3K9	Cardiomyopathy-associated protein 5 [OS=Homo sapiens]	0	1	1	448.9	202333	ENSG00000164309.14	CMYA5
P42696	RNA-binding protein 34 [OS=Homo sapiens]	3	1	1	48.5	23029	ENSG00000188739.14	RBM34
Q9NPD3	Exosome complex component Rrp41 [OS=Homo sapiens]	4	1	1	26.4	54512	ENSG00000178896.8	EXOSC4
Q8IY84	Serine/threonine-protein kinase NIM1 [OS=Homo sapiens]	3	1	1	49.6	167359	ENSG00000177453.7	NIM1; NIM1K
Q9UHB9	Signal recognition particle subunit SRP68 [OS=Homo sapiens]	2	1	1	70.7	6730	ENSG00000167881.14	SRP68
Q6YN16	Hydroxysteroid dehydrogenase-like protein 2 [OS=Homo sapiens]	3	1	1	45.4	84263	ENSG00000119471.14	HSDL2
O75821	Eukaryotic translation initiation factor 3 subunit G [OS=Homo sapiens]	4	1	1	35.6	8666	ENSG00000130811.11	EIF3G
P37837	Transaldolase [OS=Homo sapiens]	4	1	1	37.5	6888	ENSG00000177156.10	TALDO1
Q5W0B1	RING finger protein 219 [OS=Homo sapiens]	2	1	1	81.1	79596	ENSG00000152193.7	RNF219
Q8NB16	Mixed lineage kinase domain-like protein [OS=Homo sapiens]	4	1	1	54.4	197259	ENSG00000168404.12	MLKL
P39656	Dolichyl-diphosphooligosaccharide--protein glycosyltransferase 48 kDa subunit [OS=Homo sapiens]	2	1	1	50.8	1650	ENSG00000244038.9	DDOST
A2RUR9	Coiled-coil domain-containing protein 144A [OS=Homo sapiens]	1	1	1	165	9720	ENSG00000170160.17	CCDC144A
Q13620	Cullin-4B [OS=Homo sapiens]	2	1	1	103.9	8450	ENSG00000158290.16	CUL4B
Q5VZK9	F-actin-uncapping protein LRRC16A [OS=Homo sapiens]	1	1	1	151.5	55604	ENSG00000079691.17	LRRC16A; CARMIL1
Q13137-1	Calcium-binding and coiled-coil domain-containing protein 2 [OS=Homo sapiens]	2	1	1	52.2	10241	ENSG00000136436.14	CALCOCO2
P35250-1	Replication factor C subunit 2 [OS=Homo sapiens]	3	1	1	39.1	5982	ENSG00000049541.10	RFC2
Q12933	TNF receptor-associated factor 2 [OS=Homo sapiens]	2	1	1	55.8	7186	ENSG00000127191.17	TRAF2
Q9BRX5	DNA replication complex GINS protein PSF3 [OS=Homo sapiens]	7	1	1	24.5	64785	ENSG00000181938.13	GINS3
Q9Y6D5	Brefeldin A-inhibited guanine nucleotide-exchange protein 2 [OS=Homo sapiens]	1	1	1	201.9	10564	ENSG00000124198.8	ARFGEF2
Q9Y5B9	FACT complex subunit SPT16 [OS=Homo sapiens]	2	1	1	119.8	11198	ENSG00000092201.9	SUPT16H
P46019	Phosphorylase b kinase regulatory subunit alpha, liver isoform [OS=Homo sapiens]	1	1	1	138.3	5256	ENSG00000044446.11	PHKA2
Q9BX84	Transient receptor potential cation channel subfamily M member 6 [OS=Homo sapiens]	1	1	1	231.6	140803	ENSG00000119121.21	TRPM6
Q9Y613	FH1/FH2 domain-containing protein 1 [OS=Homo sapiens]	1	1	1	126.5	29109	ENSG00000135723.13	FHOD1
Q13951-2	Isoform 2 of Core-binding factor subunit beta [OS=Homo sapiens]	10	1	1	22	865	ENSG00000067955.13	CBFB
P04181-1	Ornithine aminotransferase, mitochondrial [OS=Homo sapiens]	5	1	1	48.5	4942	ENSG00000065154.11	OAT
P00387	NADH-cytochrome b5 reductase 3 [OS=Homo sapiens]	4	1	1	34.2	1727	ENSG00000100243.20	CYB5R3
O60884	DnaJ homolog subfamily A member 2 [OS=Homo sapiens]	2	1	1	45.7	10294	ENSG00000069345.11	DNAJA2
Q8N8W4	Patatin-like phospholipase domain-containing protein 1 [OS=Homo sapiens]	4	1	1	57.8	285848	ENSG00000180316.12	PNPLA1
P15822-1	zinc finger protein 40 [OS=Homo sapiens]	1	1	1	296.7	3096		HIVEP1
P42765	3-ketoacyl-CoA thiolase, mitochondrial [OS=Homo sapiens]	3	1	1	41.9	10449	ENSG00000167315.17	ACAA2
O15027-1	Protein transport protein Sec16A [OS=Homo sapiens]	1	1	1	233.4	9919		SEC16A
Q8NFC6	Biorientation of chromosomes in cell division protein 1-like 1 [OS=Homo sapiens]	1	1	1	330.3	259282	ENSG00000038219.12	BOD1L1
Q9UKI9-1	POU domain, class 2, transcription factor 3 [OS=Homo sapiens]	6	1	1	47.4	25833	ENSG00000137709.9	POU2F3
Q14258	E3 ubiquitin/ISG15 ligase TRIM25 [OS=Homo sapiens]	2	1	1	70.9	7706	ENSG00000121060.16	TRIM25
P19623	spermidine synthase [OS=Homo sapiens]	4	1	1	33.8	6723	ENSG00000116649.9	SRM
Q96LT7-1	Guanine nucleotide exchange C9orf72 [OS=Homo sapiens]	3	1	1	54.3	203228	ENSG00000147894.14	C9orf72
Q9NXF1	Testis-expressed protein 10 [OS=Homo sapiens]	1	1	1	105.6	54881	ENSG00000136891.13	TEX10
P24539	ATP synthase F(0) complex subunit B1, mitochondrial [OS=Homo sapiens]	5	1	1	28.9	515	ENSG00000116459.10	ATP5F1
Q9H3K6-1	bola-like protein 2 [OS=Homo sapiens]	19	1	1	10.1	654483; 552900; 107984053		BOLA2B; BOLA2; LOC107984053
Q9H0E9-1	Bromodomain-containing protein 8 [OS=Homo sapiens]	1	1	1	135.3	10902	ENSG00000112983.17	BRD8
P20073-1	Annexin A7 [OS=Homo sapiens]	2	1	1	52.7	310	ENSG00000138279.15	ANXA7
O15066	Kinesin-like protein KIF3B [OS=Homo sapiens]	2	1	1	85.1	9371	ENSG00000101350.7	KIF3B
Q16630	Cleavage and polyadenylation specificity factor subunit 6 [OS=Homo sapiens]	3	1	1	59.2	11052	ENSG00000111605.16	CPSF6
P32322	Pyrroline-5-carboxylate reductase 1, mitochondrial [OS=Homo sapiens]	3	1	1	33.3	5831	ENSG00000183010.16	PYCR1
P21128-2	Isoform 2 of Poly(U)-specific endoribonuclease [OS=Homo sapiens]	5	1	1	42.1	8909	ENSG00000111405.8	ENDOU
Q7L2H7	Eukaryotic translation initiation factor 3 subunit M [OS=Homo sapiens]	5	1	1	42.5	10480	ENSG00000149100.12	EIF3M
Q7Z4L5	Tetratricopeptide repeat protein 21B [OS=Homo sapiens]	1	1	1	150.8	79809	ENSG00000123607.14	TTC21B
Q13573	SNW domain-containing protein 1 [OS=Homo sapiens]	4	1	1	61.5	22938	ENSG00000100603.13	SNW1
P60468	protein transport protein Sec61 subunit beta [OS=Homo sapiens]	17	1	1	10	10952	ENSG00000106803.9	SEC61B
Q9Y5X3	sorting nexin-5 [OS=Homo sapiens]	3	1	1	46.8	27131	ENSG00000089006.16	SNX5
P11233	Ras-related protein Ral-A [OS=Homo sapiens]	4	1	1	23.6	5898	ENSG00000006451.7	RALA
Q15392	Delta(24)-sterol reductase [OS=Homo sapiens]	2	1	1	60.1	1718	ENSG00000116133.11	DHCR24
Q92973-1	transportin-1 [OS=Homo sapiens]	1	1	1	102.3	3842	ENSG00000083312.17	TNPO1
Q5VZ89-1	DENN domain-containing protein 4C [OS=Homo sapiens]	1	1	1	186.7	55667		DENND4C
P37802	Transgelin-2 [OS=Homo sapiens]	6	1	1	22.4	8407	ENSG00000158710.14	TAGLN2
P11172	uridine 5'-monophosphate synthase [OS=Homo sapiens]	2	1	1	52.2	7372	ENSG00000114491.13	UMPS
Q13753-1	Laminin subunit gamma-2 [OS=Homo sapiens]	1	1	1	130.9	3918	ENSG00000058085.14	LAMC2
O75569-1	Interferon-inducible double-stranded RNA-dependent protein kinase activator A [OS=Homo sapiens]	5	1	1	34.4	8575	ENSG00000180228.12	PRKRA
Q8N159	N-acetylglutamate synthase, mitochondrial [OS=Homo sapiens]	3	1	1	58.1	162417	ENSG00000161653.10	NAGS
Q16629	serine/arginine-rich splicing factor 7 [OS=Homo sapiens]	5	1	1	27.4	6432	ENSG00000115875.18	SRSF7
B2RTY4-5	Isoform 5 of Unconventional myosin-IXa [OS=Homo sapiens]	1	1	1	265.2	4649		MYO9A
Q8IWV7-1	E3 ubiquitin-protein ligase UBR1 [OS=Homo sapiens]	1	1	1	200.1	197131	ENSG00000159459.11	UBR1
Q71UI9-1	Histone H2A.V [OS=Homo sapiens]	8	1	1	13.5	94239	ENSG00000105968.18	H2AFV
O75363	Breast carcinoma-amplified sequence 1 [OS=Homo sapiens]	4	1	1	61.7	8537	ENSG00000064787.13	BCAS1
P99999	cytochrome c [OS=Homo sapiens]	10	1	1	11.7	54205	ENSG00000172115.8	CYCS
Q52LJ0	Protein Fam98b [OS=Homo sapiens]	3	1	1	37.2	283742	ENSG00000171262.11	FAM98B
P12532	Creatine kinase U-type, mitochondrial [OS=Homo sapiens]	2	1	1	47	1159; 548596	ENSG00000223572.9; ENSG00000237289.9	CKMT1B; CKMT1A
Q13144	Translation initiation factor eIF-2B subunit epsilon [OS=Homo sapiens]	2	1	1	80.3	8893	ENSG00000145191.12	EIF2B5
Q8N9B5-1	Junction-mediating and -regulatory protein [OS=Homo sapiens]	2	1	1	111.4	133746	ENSG00000152409.8	JMY
Q92688	Acidic leucine-rich nuclear phosphoprotein 32 family member B [OS=Homo sapiens]	3	1	1	28.8	10541	ENSG00000136938.8	ANP32B
P48058-1	Glutamate receptor 4 [OS=Homo sapiens]	1	1	1	100.8	2893	ENSG00000152578.12	GRIA4
O14617-1	AP-3 complex subunit delta-1 [OS=Homo sapiens]	1	1	1	130.1	8943	ENSG00000065000.15	AP3D1
Q9BVK6	Transmembrane emp24 domain-containing protein 9 [OS=Homo sapiens]	5	1	1	27.3	54732	ENSG00000184840.11	TMED9
Q8N884	cyclic GMP-AMP synthase [OS=Homo sapiens]	3	1	1	58.8	115004	ENSG00000164430.15	MB21D1; CGAS
Q9NSB4	Keratin, type II cuticular Hb2 [OS=Homo sapiens]	2	1	1	56.6	3888	ENSG00000161850.2	KRT82
Q7Z417	Nuclear fragile X mental retardation-interacting protein 2 [OS=Homo sapiens]	2	1	1	76.1	57532	ENSG00000108256.8	NUFIP2
O75955	Flotillin-1 [OS=Homo sapiens]	3	1	1	47.3	10211	ENSG00000206379.12; ENSG00000230143.9; ENSG00000137312.14; ENSG00000206480.11; ENSG00000232280.9	FLOT1
Q13404	Ubiquitin-conjugating enzyme E2 variant 1 [OS=Homo sapiens]	7	1	1	16.5	7335; 387522	ENSG00000244687.11	UBE2V1; TMEM189-UBE2V1
Q9Y2Y4	Zinc finger and BTB domain-containing protein 32 [OS=Homo sapiens]	4	1	1	52.9	27033	ENSG00000011590.13	ZBTB32
Q15645	Pachytene checkpoint protein 2 homolog [OS=Homo sapiens]	2	1	1	48.5	9319	ENSG00000071539.13	TRIP13
Q12906-1	Interleukin enhancer-binding factor 3 [OS=Homo sapiens]	2	1	1	95.3	3609	ENSG00000129351.17	ILF3
P18206	Vinculin [OS=Homo sapiens]	1	1	1	123.7	7414	ENSG00000035403.17	VCL
O15047	Histone-lysine N-methyltransferase SETD1A [OS=Homo sapiens]	1	1	1	185.9	9739	ENSG00000099381.17	SETD1A
O95155	Ubiquitin conjugation factor E4 B [OS=Homo sapiens]	2	1	1	146.1	10277	ENSG00000130939.18	UBE4B
P63279	SUMO-conjugating enzyme ubc9 [OS=Homo sapiens]	8	1	1	18	7329	ENSG00000103275.19	UBE2I
Q9C0C2	182 kDa tankyrase-1-binding protein [OS=Homo sapiens]	1	1	1	181.7	85456	ENSG00000149115.13	TNKS1BP1
P61326	Protein mago nashi homolog [OS=Homo sapiens]	8	1	1	17.2	4116	ENSG00000162385.10	MAGOH
Q9HC38-2	Isoform 2 of Glyoxalase domain-containing protein 4 [OS=Homo sapiens]	3	1	1	33.2	51031	ENSG00000167699.13	GLOD4
O60763-1	General vesicular transport factor p115 [OS=Homo sapiens]	1	1	1	107.8	8615	ENSG00000138768.14	USO1
Q9H2B4	Sulfate anion transporter 1 [OS=Homo sapiens]	3	1	1	75	10861	ENSG00000145217.13	SLC26A1
Q9UIL8	PHD finger protein 11 [OS=Homo sapiens]	3	1	1	37.6	51131	ENSG00000136147.17	PHF11
Q7Z2T5-1	TRMT1-like protein [OS=Homo sapiens]	3	1	1	81.7	81627	ENSG00000121486.11	TRMT1L
Q6Q759	sperm-associated antigen 17 [OS=Homo sapiens]	1	1	1	251.6	200162	ENSG00000155761.13	SPAG17
Q92485-1	acid sphingomyelinase-like phosphodiesterase 3B [OS=Homo sapiens]	2	1	1	50.8	27293	ENSG00000130768.14	SMPDL3B
P51690	Arylsulfatase E [OS=Homo sapiens]	2	1	1	65.6	415	ENSG00000157399.14	ARSE
O15055-1	Period circadian protein homolog 2 [OS=Homo sapiens]	1	1	1	136.5	8864	ENSG00000132326.11	PER2
P55212	Caspase-6 [OS=Homo sapiens]	7	1	1	33.3	839	ENSG00000138794.9	CASP6
Q9C0H9-1	SRC kinase signaling inhibitor 1 [OS=Homo sapiens]	1	1	1	112.4	80725		SRCIN1
O43776	Asparagine--tRNA ligase, cytoplasmic [OS=Homo sapiens]	3	1	1	62.9	4677	ENSG00000134440.11	NARS
Q86UR5-1	Regulating synaptic membrane exocytosis protein 1 [OS=Homo sapiens]	1	1	1	189	22999	ENSG00000079841.18	RIMS1
P40616	ADP-ribosylation factor-like protein 1 [OS=Homo sapiens]	6	1	1	20.4	400	ENSG00000120805.13	ARL1
P08134	Rho-related GTP-binding protein RhoC [OS=Homo sapiens]	7	1	1	22	389	ENSG00000155366.16	RHOC
Q9HC07	Transmembrane protein 165 [OS=Homo sapiens]	8	1	1	34.9	55858	ENSG00000134851.12	TMEM165
O95801	Tetratricopeptide repeat protein 4 [OS=Homo sapiens]	3	1	1	44.7	7268	ENSG00000243725.6	TTC4
Q6T4R5-1	Nance-Horan syndrome protein [OS=Homo sapiens]	1	1	1	179	4810		NHS
O43242	26S proteasome non-ATPase regulatory subunit 3 [OS=Homo sapiens]	2	1	1	60.9	5709	ENSG00000108344.14	PSMD3
Q9H0S4	Probable ATP-dependent RNA helicase DDX47 [OS=Homo sapiens]	3	1	1	50.6	51202	ENSG00000213782.7	DDX47
Q9Y221-1	60S ribosome subunit biogenesis protein NIP7 homolog [OS=Homo sapiens]	6	1	1	20.4	51388	ENSG00000132603.13	NIP7
Q9UI10-1	translation initiation factor eIF-2B subunit delta [OS=Homo sapiens]	2	1	1	57.5	8890	ENSG00000115211.15	EIF2B4
Q08554-1	Desmocollin-1 [OS=Homo sapiens]	2	1	1	99.9	1823	ENSG00000134765.9	DSC1
Q9UG63	ATP-binding cassette sub-family F member 2 [OS=Homo sapiens]	2	1	1	71.2	10061	ENSG00000033050.7	ABCF2
O00410	Importin-5 [OS=Homo sapiens]	1	1	1	123.6	3843	ENSG00000065150.18	IPO5
Q05707-1	Collagen alpha-1(XIV) chain [OS=Homo sapiens]	1	1	1	193.4	7373	ENSG00000187955.11	COL14A1
A6NM62	Leucine-rich repeat-containing protein 53 [OS=Homo sapiens]	2	1	1	140.7	105378803	ENSG00000162621.6	LRRC53; LOC105378803
P43897	Elongation factor Ts, mitochondrial [OS=Homo sapiens]	3	1	1	35.4	10102	ENSG00000123297.17	TSFM
P0CAP1-1	Myocardial zonula adherens protein [OS=Homo sapiens]	3	1	1	54.2	145781; 100820829; 81488	ENSG00000263155.5; ENSG00000137878.16	GCOM1; MYZAP; POLR2M
P48059	LIM and senescent cell antigen-like-containing domain protein 1 [OS=Homo sapiens]	4	1	1	37.2	3987	ENSG00000169756.16	LIMS1
P61163	Alpha-centractin [OS=Homo sapiens]	5	1	1	42.6	10121	ENSG00000138107.12	ACTR1A
P35219	carbonic anhydrase-related protein [OS=Homo sapiens]	6	1	1	33	767	ENSG00000178538.9	CA8
O00178	GTP-binding protein 1 [OS=Homo sapiens]	1	1	1	72.4	9567	ENSG00000100226.15	GTPBP1
Q9Y3A5	Ribosome maturation protein SBDS [OS=Homo sapiens]	7	1	1	28.7	51119	ENSG00000126524.9	SBDS
O75083	WD repeat-containing protein 1 [OS=Homo sapiens]	1	1	1	66.2	9948	ENSG00000071127.16	WDR1
Q9Y4L1	Hypoxia up-regulated protein 1 [OS=Homo sapiens]	1	1	1	111.3	10525	ENSG00000280682.2; ENSG00000149428.18	HYOU1
Q8TD57	Dynein heavy chain 3, axonemal [OS=Homo sapiens]	0	1	1	470.5	55567	ENSG00000158486.13	DNAH3
Q8NHQ1-1	Centrosomal protein of 70 kDa [OS=Homo sapiens]	2	1	1	69.7	80321	ENSG00000114107.8	CEP70
Q9HAN9	Nicotinamide/nicotinic acid mononucleotide adenylyltransferase 1 [OS=Homo sapiens]	4	1	1	31.9	64802	ENSG00000173614.13	NMNAT1
Q9P1Y5-1	Calmodulin-regulated spectrin-associated protein 3 [OS=Homo sapiens]	2	1	1	134.7	57662	ENSG00000076826.9	CAMSAP3
A5YKK6	CCR4-NOT transcription complex subunit 1 [OS=Homo sapiens]	0	1	1	266.8	23019	ENSG00000125107.17	CNOT1
A1L443	NUT family member 2F [OS=Homo sapiens]	2	1	1	80.7	54754	ENSG00000130950.13	FAM22F; NUTM2F
A4FU69	EF-hand calcium-binding domain-containing protein 5 [OS=Homo sapiens]	1	1	1	173.3	374786	ENSG00000176927.15	EFCAB5
Q8IZM8	Zinc finger protein 654 [OS=Homo sapiens]	3	1	1	65.8	55279	ENSG00000175105.6	ZNF654
P53999	Activated RNA polymerase II transcriptional coactivator p15 [OS=Homo sapiens]	9	1	1	14.4	10923	ENSG00000113387.11	SUB1
Q9H3U1	Protein unc-45 homolog A [OS=Homo sapiens]	1	1	1	103	55898	ENSG00000140553.17	UNC45A
Q9ULD9	zinc finger protein 608 [OS=Homo sapiens]	1	1	1	162.1	57507	ENSG00000168916.15	ZNF608
P41227-1	N-alpha-acetyltransferase 10 [OS=Homo sapiens]	4	1	1	26.4	8260	ENSG00000102030.15	NAA10
Q9P2D3-1	HEAT repeat-containing protein 5B [OS=Homo sapiens]	1	1	1	224.2	54497	ENSG00000008869.11	HEATR5B
Q9P253	Vacuolar protein sorting-associated protein 18 homolog [OS=Homo sapiens]	2	1	1	110.1	57617	ENSG00000104142.10	VPS18
P14866	Heterogeneous nuclear ribonucleoprotein L [OS=Homo sapiens]	2	1	1	64.1	3191	ENSG00000282947.1; ENSG00000104824.16	HNRNPL
Q9H0D6-1	5'-3' exoribonuclease 2 [OS=Homo sapiens]	1	1	1	108.5	22803	ENSG00000088930.7	XRN2
P43487	Ran-specific GTPase-activating protein [OS=Homo sapiens]	4	1	1	23.3	5902	ENSG00000099901.16	RANBP1
Q8IYE0-1	Coiled-coil domain-containing protein 146 [OS=Homo sapiens]	1	1	1	112.7	57639	ENSG00000135205.14	CCDC146
O15371	Eukaryotic translation initiation factor 3 subunit D [OS=Homo sapiens]	2	1	1	63.9	8664	ENSG00000100353.17	EIF3D
Q8IVF4-1	Dynein heavy chain 10, axonemal [OS=Homo sapiens]	0	1	1	514.5	196385	ENSG00000197653.15	DNAH10
Q01064	Calcium/calmodulin-dependent 3',5'-cyclic nucleotide phosphodiesterase 1B [OS=Homo sapiens]	2	1	1	61.3	5153	ENSG00000123360.11	PDE1B
Q9UHC1-1	DNA mismatch repair protein MLH3 [OS=Homo sapiens]	1	1	1	163.6	27030	ENSG00000119684.15	MLH3
Q16831	uridine phosphorylase 1 [OS=Homo sapiens]	5	1	1	33.9	7378	ENSG00000183696.13	UPP1
Q7Z6E9	E3 ubiquitin-protein ligase RBBP6 [OS=Homo sapiens]	1	1	1	201.4	5930	ENSG00000122257.18	RBBP6
Q5SXM2	SnRNA-activating protein complex subunit 4 [OS=Homo sapiens]	1	1	1	159.3	6621	ENSG00000165684.4	SNAPC4
Q6ZU35	Uncharacterized protein KIAA1211 [OS=Homo sapiens]	2	1	1	136.7	57482	ENSG00000109265.13	KIAA1211
Q6P0N0	Mis18-binding protein 1 [OS=Homo sapiens]	1	1	1	129	55320	ENSG00000129534.13	MIS18BP1
Q96HH9-3	Isoform 3 of GRAM domain-containing protein 2B [OS=Homo sapiens]	5	1	1	49.8	65983	ENSG00000155324.9	GRAMD3; GRAMD2B
P26572	alpha-1,3-mannosyl-glycoprotein 2-beta-N-acetylglucosaminyltransferase [OS=Homo sapiens]	4	1	1	50.8	4245	ENSG00000131446.16	MGAT1
Q8NA57	Uncharacterized protein C12orf50 [OS=Homo sapiens]	5	1	1	47.3	160419	ENSG00000165805.9	C12orf50
Q8WTT2	Nucleolar complex protein 3 homolog [OS=Homo sapiens]	1	1	1	92.5	64318	ENSG00000173145.11	NOC3L
Q8IWU2	Serine/threonine-protein kinase LMTK2 [OS=Homo sapiens]	1	1	1	164.8	22853	ENSG00000164715.5	LMTK2
Q99543-1	dnaJ homolog subfamily C member 2 [OS=Homo sapiens]	2	1	1	72	27000	ENSG00000105821.14	DNAJC2
Q9NPF5	DNA methyltransferase 1-associated protein 1 [OS=Homo sapiens]	2	1	1	53	55929	ENSG00000178028.13	DMAP1
P17174	Aspartate aminotransferase, cytoplasmic [OS=Homo sapiens]	2	1	1	46.2	2805	ENSG00000120053.10	GOT1
Q9H9A7	RecQ-mediated genome instability protein 1 [OS=Homo sapiens]	2	1	1	70.1	80010	ENSG00000178966.16	RMI1
Q9Y3M9	Zinc finger protein 337 [OS=Homo sapiens]	3	1	1	86.8	26152	ENSG00000130684.13	ZNF337
P01024	Complement C3 [OS=Homo sapiens]	1	1	1	187	718	ENSG00000125730.16	C3
Q96F07	Cytoplasmic FMR1-interacting protein 2 [OS=Homo sapiens]	1	1	1	148.3	26999	ENSG00000055163.19	CYFIP2
O43583	density-regulated protein [OS=Homo sapiens]	4	1	1	22.1	8562	ENSG00000139726.10	DENR
Q01432-1	AMP deaminase 3 [OS=Homo sapiens]	3	1	1	88.8	272	ENSG00000133805.15	AMPD3
Q9UQP3	tenascin-N [OS=Homo sapiens]	1	1	1	143.9	63923	ENSG00000120332.15	TNN
Q9NRS4-4	Isoform 4 of Transmembrane protease serine 4 [OS=Homo sapiens]	5	1	1	43.8	56649	ENSG00000137648.17	TMPRSS4
Q4LDE5	Sushi, von Willebrand factor type A, EGF and pentraxin domain-containing protein 1 [OS=Homo sapiens]	1	1	1	389.9	79987	ENSG00000165124.17	SVEP1
Q9Y4H2	Insulin receptor substrate 2 [OS=Homo sapiens]	1	1	1	137.2	8660	ENSG00000185950.8	IRS2
P07339	Cathepsin D [OS=Homo sapiens]	2	1	1	44.5	1509	ENSG00000117984.13	CTSD
Q9NRC6	Spectrin beta chain, non-erythrocytic 5 [OS=Homo sapiens]	0	1	1	416.5	51332	ENSG00000137877.9	SPTBN5
P62277	40S ribosomal protein S13 [OS=Homo sapiens]	7	1	1	17.2	6207	ENSG00000110700.6	RPS13
Q9Y617-1	phosphoserine aminotransferase [OS=Homo sapiens]	3	1	1	40.4	29968	ENSG00000135069.13	PSAT1
Q8TES7	Fas-binding factor 1 [OS=Homo sapiens]	1	1	1	125.4	85302	ENSG00000188878.19	FBF1
Q5T8D3-1	Acyl-CoA-binding domain-containing protein 5 [OS=Homo sapiens]	2	1	1	60.1	91452	ENSG00000107897.18	ACBD5
P20929	Nebulin [OS=Homo sapiens]	0	1	1	772.4	4703	ENSG00000183091.19	NEB
Q13214-1	Semaphorin-3B [OS=Homo sapiens]	2	1	1	83.1	7869	ENSG00000012171.19	SEMA3B
Q15459	splicing factor 3A subunit 1 [OS=Homo sapiens]	2	1	1	88.8	10291	ENSG00000099995.18	SF3A1
Q9NX63	MICOS complex subunit MIC19 [OS=Homo sapiens]	4	1	1	26.1	54927	ENSG00000106554.11	CHCHD3
P06744	glucose-6-phosphate isomerase [OS=Homo sapiens]	3	1	1	63.1	2821	ENSG00000105220.14	GPI
Q8WVN6	Secreted and transmembrane protein 1 [OS=Homo sapiens]	4	1	1	27	6398	ENSG00000141574.7	SECTM1
P23490	loricrin [OS=Homo sapiens]	4	1	1	25.7	4014	ENSG00000203782.5	LOR
Q15629	Translocating chain-associated membrane protein 1 [OS=Homo sapiens]	3	1	1	43	23471	ENSG00000067167.7	TRAM1
P36969	Phospholipid hydroperoxide glutathione peroxidase, mitochondrial [OS=Homo sapiens]	7	1	1	22.2	2879	ENSG00000167468.16	GPX4
P24666-1	Low molecular weight phosphotyrosine protein phosphatase [OS=Homo sapiens]	8	1	1	18	52	ENSG00000143727.15	ACP1
P17858-1	ATP-dependent 6-phosphofructokinase, liver type [OS=Homo sapiens]	1	1	1	85	5211	ENSG00000141959.16	PFKL
P56545-2	Isoform 2 of C-terminal-binding protein 2 [OS=Homo sapiens]	2	1	1	106.1	1488	ENSG00000175029.16	CTBP2
Q92504	Zinc transporter SLC39A7 [OS=Homo sapiens]	3	1	1	50.1	7922	ENSG00000227402.11; ENSG00000112473.17; ENSG00000206288.13; ENSG00000226614.11; ENSG00000224399.11; ENSG00000229802.11	SLC39A7
Q9HCR9	Dual 3',5'-cyclic-AMP and -GMP phosphodiesterase 11A [OS=Homo sapiens]	2	1	1	104.7	50940	ENSG00000128655.16	PDE11A
Q12797	Aspartyl/Asparaginyl beta-hydroxylase [OS=Homo sapiens]	2	1	1	85.8	444	ENSG00000198363.17	ASPH
Q96A33-1	Coiled-coil domain-containing protein 47 [OS=Homo sapiens]	2	1	1	55.8	57003	ENSG00000108588.13	CCDC47
Q14160	protein scribble homolog [OS=Homo sapiens]	1	1	1	174.8	23513		SCRIB
Q96LZ7-1	Regulator of microtubule dynamics protein 2 [OS=Homo sapiens]	3	1	1	47.4	151393	ENSG00000115841.19	FAM82A1; RMDN2
P04040	catalase [OS=Homo sapiens]	3	1	1	59.7	847	ENSG00000121691.4	CAT
Q9UBQ5	Eukaryotic translation initiation factor 3 subunit K [OS=Homo sapiens]	5	1	1	25	27335	ENSG00000282986.1; ENSG00000178982.9	EIF3K
P78524-1	Suppression of tumorigenicity 5 protein [OS=Homo sapiens]	2	1	1	126.4	6764	ENSG00000166444.18	ST5
Q9NUP9	Protein lin-7 homolog C [OS=Homo sapiens]	6	1	1	21.8	55327	ENSG00000148943.11	LIN7C
P82650	28S ribosomal protein S22, mitochondrial [OS=Homo sapiens]	3	1	1	41.3	56945	ENSG00000175110.11	MRPS22
Q9Y224	UPF0568 protein C14orf166 [OS=Homo sapiens]	4	1	1	28.1	51637	ENSG00000087302.8	C14orf166; RTRAF
Q96P63	Serpin B12 [OS=Homo sapiens]	2	1	1	46.2	89777	ENSG00000166634.6	SERPINB12
O95208-1	epsin-2 [OS=Homo sapiens]	2	1	1	68.4	22905	ENSG00000072134.15	EPN2
P84074	Neuron-specific calcium-binding protein hippocalcin [OS=Homo sapiens]	6	1	1	22.4	3208	ENSG00000121905.9	HPCA
P17612	cAMP-dependent protein kinase catalytic subunit alpha [OS=Homo sapiens]	3	1	1	40.6	5566	ENSG00000072062.13	PRKACA
P13196	5-aminolevulinate synthase, nonspecific, mitochondrial [OS=Homo sapiens]	1	1	1	70.5	211	ENSG00000023330.14	ALAS1
Q9BXP5	serrate RNA effector molecule homolog [OS=Homo sapiens]	1	1	1	100.6	51593	ENSG00000087087.18	SRRT
P60981-1	Destrin [OS=Homo sapiens]	7	1	1	18.5	11034	ENSG00000125868.15	DSTN
Q9UBW5-1	Bridging integrator 2 [OS=Homo sapiens]	2	1	1	61.8	51411		BIN2
Q16777	Histone H2A type 2-C [OS=Homo sapiens]	5	1	1	14	8338	ENSG00000184260.5	HIST2H2AC
Q9NS15-1	Latent-transforming growth factor beta-binding protein 3 [OS=Homo sapiens]	1	1	1	139.3	4054	ENSG00000168056.15	LTBP3
Q9Y2A7-1	Nck-associated protein 1 [OS=Homo sapiens]	1	1	1	128.7	10787	ENSG00000061676.14	NCKAP1
Q15382	GTP-binding protein rheb [OS=Homo sapiens]	5	1	1	20.5	6009	ENSG00000106615.9	RHEB
Q01518-1	adenylyl cyclase-associated protein 1 [OS=Homo sapiens]	2	1	1	51.9	10487	ENSG00000131236.16	CAP1
Q04837	Single-stranded DNA-binding protein, mitochondrial [OS=Homo sapiens]	5	1	1	17.2	6742	ENSG00000106028.10	SSBP1
Q1W6H9	Protein FAM110C [OS=Homo sapiens]	4	1	1	33.8	642273	ENSG00000184731.5	FAM110C
Q6ZUG5	Uncharacterized protein FLJ43738 [OS=Homo sapiens]	2	1	1	66	57501	ENSG00000187695.8	KIAA1257
P14635	G2/mitotic-specific cyclin-B1 [OS=Homo sapiens]	2	1	1	48.3	891	ENSG00000134057.14	CCNB1
P56385	ATP synthase subunit e, mitochondrial [OS=Homo sapiens]	14	1	1	7.9	521	ENSG00000169020.9	ATP5I
Q8IVE3-1	Pleckstrin homology domain-containing family H member 2 [OS=Homo sapiens]	1	1	1	168.1	130271	ENSG00000152527.13	PLEKHH2
Q13207	T-box transcription factor TBX2 [OS=Homo sapiens]	2	1	1	75	6909	ENSG00000121068.13	TBX2
O75165	DnaJ homolog subfamily C member 13 [OS=Homo sapiens]	0	1	1	254.3	23317	ENSG00000138246.15	DNAJC13
O75175	CCR4-NOT transcription complex subunit 3 [OS=Homo sapiens]	1	1	1	81.8	4849	ENSG00000274176.4; ENSG00000274616.4; ENSG00000277600.4; ENSG00000273943.4; ENSG00000088038.17; ENSG00000276082.4; ENSG00000275979.4; ENSG00000277114.4; ENSG00000274941.4; ENSG00000277615.4	CNOT3
Q9NY46	Sodium channel protein type 3 subunit alpha [OS=Homo sapiens]	1	1	1	226.1	6328	ENSG00000153253.16	SCN3A
P43246-1	DNA mismatch repair protein MSH2 [OS=Homo sapiens]	1	1	1	104.7	4436	ENSG00000095002.13	MSH2
Q15637	Splicing factor 1 [OS=Homo sapiens]	2	1	1	68.3	7536	ENSG00000168066.20	SF1
O43172-1	U4/U6 small nuclear ribonucleoprotein Prp4 [OS=Homo sapiens]	2	1	1	58.4	9128	ENSG00000136875.12	PRPF4
Q14683	structural maintenance of chromosomes protein 1a [OS=Homo sapiens]	1	1	1	143.1	8243	ENSG00000072501.17	SMC1A
A6NC98	Coiled-coil domain-containing protein 88B [OS=Homo sapiens]	1	1	1	164.7	283234	ENSG00000168071.21	CCDC88B
Q9UNQ2	Probable dimethyladenosine transferase [OS=Homo sapiens]	3	1	1	35.2	27292	ENSG00000086189.9	DIMT1
P00568	Adenylate kinase isoenzyme 1 [OS=Homo sapiens]	6	1	1	21.6	203	ENSG00000106992.17	AK1
Q155Q3-1	Dixin [OS=Homo sapiens]	2	1	1	77.4	85458	ENSG00000150764.13	DIXDC1
Q9C0D4	zinc finger protein 518B [OS=Homo sapiens]	1	1	1	119.5	85460	ENSG00000178163.7	ZNF518B
Q8TBC4-1	NEDD8-activating enzyme E1 catalytic subunit [OS=Homo sapiens]	2	1	1	51.8	9039	ENSG00000144744.16	UBA3
O60701	UDP-glucose 6-dehydrogenase [OS=Homo sapiens]	3	1	1	55	7358	ENSG00000109814.11	UGDH
Q99816	tumor susceptibility gene 101 protein [OS=Homo sapiens]	3	1	1	43.9	7251	ENSG00000074319.12	TSG101
Q9H2U2	Inorganic pyrophosphatase 2, mitochondrial [OS=Homo sapiens]	4	1	1	37.9	27068	ENSG00000138777.19	PPA2
Q7L014	probable ATP-dependent RNA helicase DDX46 [OS=Homo sapiens]	1	1	1	117.3	9879	ENSG00000145833.15	DDX46
O00203-1	AP-3 complex subunit beta-1 [OS=Homo sapiens]	1	1	1	121.2	8546	ENSG00000132842.13	AP3B1
Q9Y3T9	Nucleolar complex protein 2 homolog [OS=Homo sapiens]	1	1	1	84.9	26155	ENSG00000188976.10	NOC2L
Q06265-1	Exosome complex component RRP45 [OS=Homo sapiens]	3	1	1	48.9	5393	ENSG00000123737.12	EXOSC9
Q9NTX5	Ethylmalonyl-CoA decarboxylase [OS=Homo sapiens]	3	1	1	33.7	55862	ENSG00000093144.18	ECHDC1
Q8TEH3	DENN domain-containing protein 1A [OS=Homo sapiens]	1	1	1	110.5	57706	ENSG00000119522.16	DENND1A
P35998	26S proteasome regulatory subunit 7 [OS=Homo sapiens]	3	1	1	48.6	5701	ENSG00000161057.11	PSMC2
P36543	V-type proton ATPase subunit E 1 [OS=Homo sapiens]	4	1	1	26.1	529	ENSG00000131100.12	ATP6V1E1
Q96H79	Zinc finger CCCH-type antiviral protein 1-like [OS=Homo sapiens]	4	1	1	32.9	92092	ENSG00000146858.7	ZC3HAV1L
A0A096LP49	Coiled-coil domain-containing protein 187 [OS=Homo sapiens]	1	1	1	114.8	399693	ENSG00000260220.6	MGC50722; CCDC187
O14744	Protein arginine N-methyltransferase 5 [OS=Homo sapiens]	1	1	1	72.6	10419	ENSG00000100462.15	PRMT5
P11177	Pyruvate dehydrogenase E1 component subunit beta, mitochondrial [OS=Homo sapiens]	3	1	1	39.2	5162	ENSG00000168291.12	PDHB
Q9BUQ8	Probable ATP-dependent RNA helicase DDX23 [OS=Homo sapiens]	1	1	1	95.5	9416	ENSG00000174243.9	DDX23
Q9HCF6-1	transient receptor potential cation channel subfamily m member 3 [OS=Homo sapiens]	1	1	1	197.4	80036		TRPM3
P27635	60S ribosomal protein L10 [OS=Homo sapiens]	6	1	1	24.6	6134		RPL10
Q9P2R3	Rabankyrin-5 [OS=Homo sapiens]	1	1	1	128.3	51479	ENSG00000185722.16	ANKFY1
Q9BQ70	Transcription factor 25 [OS=Homo sapiens]	1	1	1	76.6	22980	ENSG00000141002.19	TCF25
Q9UL15-1	BAG family molecular chaperone regulator 5 [OS=Homo sapiens]	3	1	1	51.2	9529	ENSG00000166170.9	BAG5
P49006	MARCKS-related protein [OS=Homo sapiens]	7	1	1	19.5	65108	ENSG00000175130.6	MARCKSL1
O43813	LanC-like protein 1 [OS=Homo sapiens]	2	1	1	45.3	10314	ENSG00000115365.11	LANCL1
O75122	CLIP-associating protein 2 [OS=Homo sapiens]	1	1	1	141	23122		CLASP2
P35663	Cylicin-1 [OS=Homo sapiens]	2	1	1	74.2	1538	ENSG00000183035.12	CYLC1
P55060-1	Exportin-2 [OS=Homo sapiens]	1	1	1	110.3	1434	ENSG00000124207.16	CSE1L
Q96KB5	Lymphokine-activated killer T-cell-originated protein kinase [OS=Homo sapiens]	3	1	1	36.1	55872	ENSG00000168078.9	PBK
Q96PY5	Formin-like protein 2 [OS=Homo sapiens]	1	1	1	123.2	114793		FMNL2
A1A4S6	Rho GTPase-activating protein 10 [OS=Homo sapiens]	1	1	1	89.3	79658	ENSG00000071205.11	ARHGAP10
P40222	alpha-taxilin [OS=Homo sapiens]	2	1	1	61.9	200081	ENSG00000084652.15	TXLNA
Q5JSQ8	Putative KHDC1-like protein [OS=Homo sapiens]	8	1	1	14.5	100129128; 80759	ENSG00000256980.4	KHDC1L; KHDC1
P52434	DNA-directed RNA polymerases I, II, and III subunit RPABC3 [OS=Homo sapiens]	9	1	1	17.1	5437	ENSG00000163882.9	POLR2H
Q96N28	PRELI domain containing protein 3A [OS=Homo sapiens]	6	1	1	19.2	10650	ENSG00000141391.13	SLMO1; PRELID3A
Q9H9B4	Sideroflexin-1 [OS=Homo sapiens]	4	1	1	35.6	94081	ENSG00000164466.12	SFXN1
P26440	Isovaleryl-CoA dehydrogenase, mitochondrial [OS=Homo sapiens]	3	1	1	46.3	3712		IVD
P30405	Peptidyl-prolyl cis-trans isomerase F, mitochondrial [OS=Homo sapiens]	4	1	1	22	10105	ENSG00000108179.13	PPIF
Q8IXS2-1	Coiled-coil domain-containing protein 65 [OS=Homo sapiens]	2	1	1	57.3	85478	ENSG00000139537.10	CCDC65
O75153	Clustered mitochondria protein homolog [OS=Homo sapiens]	1	1	1	146.6	23277	ENSG00000132361.16	CLUH; KIAA0664
P61011-2	Isoform 2 of Signal recognition particle 54 kDa protein [OS=Homo sapiens]	3	1	1	50.3	6729	ENSG00000100883.11	SRP54
Q8WVJ2	NudC domain-containing protein 2 [OS=Homo sapiens]	6	1	1	17.7	134492	ENSG00000170584.10	NUDCD2
P49207	60S ribosomal protein L34 [OS=Homo sapiens]	8	1	1	13.3	6164	ENSG00000109475.16	RPL34
Q9H857	5'-nucleotidase domain-containing protein 2 [OS=Homo sapiens]	2	1	1	60.7	64943	ENSG00000168268.10	NT5DC2
O95619	YEATS domain-containing protein 4 [OS=Homo sapiens]	5	1	1	26.5	8089	ENSG00000127337.6	YEATS4
O60271	C-jun-amino-terminal kinase-interacting protein 4 [OS=Homo sapiens]	1	1	1	146.1	9043	ENSG00000008294.20	SPAG9
Q7Z4H8	KDEL motif-containing protein 2 [OS=Homo sapiens]	2	1	1	58.5	143888	ENSG00000178202.12	KDELC2
Q9NW13-1	RNA-binding protein 28 [OS=Homo sapiens]	2	1	1	85.7	55131	ENSG00000106344.8	RBM28
Q96RR1-1	Twinkle protein, mitochondrial [OS=Homo sapiens]	1	1	1	77.1	56652	ENSG00000107815.7	C10orf2; TWNK
Q15652	probable JmjC domain-containing histone demethylation protein 2C [OS=Homo sapiens]	0	1	1	284.3	221037	ENSG00000171988.18	JMJD1C
Q96T17-1	MAP7 domain-containing protein 2 [OS=Homo sapiens]	1	1	1	81.9	256714	ENSG00000184368.15	MAP7D2
Q9HDC9	Adipocyte plasma membrane-associated protein [OS=Homo sapiens]	3	1	1	46.5	57136	ENSG00000101474.11	APMAP
Q9Y4K1	beta/gamma crystallin domain-containing protein 1 [OS=Homo sapiens]	1	1	1	188.6	202	ENSG00000112297.14	AIM1; CRYBG1
Q06203	amidophosphoribosyltransferase [OS=Homo sapiens]	2	1	1	57.4	5471	ENSG00000128059.8	PPAT
P84243	histone H3.3 [OS=Homo sapiens]	7	1	1	15.3	3020; 440926; 3021	ENSG00000132475.10; ENSG00000163041.9	H3F3A; H3F3AP4; H3F3B
Q9BSJ2-1	Gamma-tubulin complex component 2 [OS=Homo sapiens]	1	1	1	102.5	10844	ENSG00000130640.13	TUBGCP2
Q99460	26S proteasome non-ATPase regulatory subunit 1 [OS=Homo sapiens]	1	1	1	105.8	5707	ENSG00000173692.12	PSMD1
O75874	Isocitrate dehydrogenase [NADP] cytoplasmic [OS=Homo sapiens]	2	1	1	46.6	3417	ENSG00000138413.13	IDH1
Q9HAZ2	PR domain zinc finger protein 16 [OS=Homo sapiens]	1	1	1	140.2	63976	ENSG00000142611.16	PRDM16
Q5T0N5-1	Formin-binding protein 1-like [OS=Homo sapiens]	2	1	1	70	54874	ENSG00000137942.16	FNBP1L
Q99426	tubulin-folding cofactor B [OS=Homo sapiens]	5	1	1	27.3	1155	ENSG00000105254.11	TBCB
Q7L8W6	Diphthine--ammonia ligase [OS=Homo sapiens]	4	1	1	30.3	89978	ENSG00000134146.11	ATPBD4; DPH6
Q9H7S9	Zinc finger protein 703 [OS=Homo sapiens]	2	1	1	58.2	80139	ENSG00000183779.6	ZNF703
Q8TDY2-1	RB1-inducible coiled-coil protein 1 [OS=Homo sapiens]	1	1	1	183	9821	ENSG00000023287.12	RB1CC1
P49458	Signal recognition particle 9 kDa protein [OS=Homo sapiens]	13	1	1	10.1	6726; 653226	ENSG00000143742.12	SRP9; SRP9P1
Q16531	DNA damage-binding protein 1 [OS=Homo sapiens]	1	1	1	126.9	1642	ENSG00000167986.13	DDB1
P61619	Protein transport protein Sec61 subunit alpha isoform 1 [OS=Homo sapiens]	2	1	1	52.2	29927	ENSG00000058262.9	SEC61A1
P55735-1	protein SEC13 homolog [OS=Homo sapiens]	3	1	1	35.5	6396	ENSG00000157020.17	SEC13
P30038	Delta-1-pyrroline-5-carboxylate dehydrogenase, mitochondrial [OS=Homo sapiens]	1	1	1	61.7	8659	ENSG00000159423.16	ALDH4A1
Q6ZUS5	Coiled-coil domain-containing protein 121 [OS=Homo sapiens]	4	1	1	33	79635	ENSG00000176714.9	CCDC121
Q5HYC2-1	Uncharacterized protein KIAA2026 [OS=Homo sapiens]	1	1	1	227.9	158358	ENSG00000183354.11	KIAA2026
Q6UB35-1	Monofunctional C1-tetrahydrofolate synthase, mitochondrial [OS=Homo sapiens]	1	1	1	105.7	25902	ENSG00000120254.15	MTHFD1L
Q6ZVX7	F-box only protein 50 [OS=Homo sapiens]	4	1	1	30.8	342897	ENSG00000188505.4	NCCRP1
Q8IVL1-1	Neuron navigator 2 [OS=Homo sapiens]	0	1	1	268	89797	ENSG00000166833.19	NAV2
Q9H3P2-1	Negative elongation factor A [OS=Homo sapiens]	2	1	1	57.2	7469	ENSG00000185049.14	NELFA; WHSC2
Q9BZ76	Contactin-associated protein-like 3 [OS=Homo sapiens]	1	1	1	140.6	79937	ENSG00000106714.17	CNTNAP3
O15446-1	DNA-directed RNA polymerase I subunit RPA34 [OS=Homo sapiens]	1	1	1	55	10849	ENSG00000117877.10	CD3EAP
O43520	Phospholipid-transporting ATPase IC [OS=Homo sapiens]	1	1	1	143.6	5205	ENSG00000081923.11	ATP8B1
Q12959	Disks large homolog 1 [OS=Homo sapiens]	1	1	1	100.4	1739	ENSG00000075711.20	DLG1
Q8WYA0-1	Intraflagellar transport protein 81 homolog [OS=Homo sapiens]	1	1	1	79.7	28981	ENSG00000122970.15	IFT81
Q5FWF5-1	N-acetyltransferase ESCO1 [OS=Homo sapiens]	1	1	1	94.9	114799	ENSG00000141446.10	ESCO1
Q9P2K8-1	eIF-2-alpha kinase GCN2 [OS=Homo sapiens]	1	1	1	186.8	440275	ENSG00000128829.11	EIF2AK4
P14174	Macrophage Migration inhibitory factor [OS=Homo sapiens]	6	1	1	12.5	4282	ENSG00000276701.2; ENSG00000240972.1	MIF
P33991	DNA replication licensing factor MCM4 [OS=Homo sapiens]	1	1	1	96.5	4173	ENSG00000104738.16	MCM4
Q9BV44	THUMP domain-containing protein 3 [OS=Homo sapiens]	2	1	1	57	25917	ENSG00000134077.15	THUMPD3
Q9P246	Stromal interaction molecule 2 [OS=Homo sapiens]	1	1	1	83.9	57620	ENSG00000109689.15	STIM2
Q9BZI7-1	Regulator of nonsense transcripts 3B [OS=Homo sapiens]	2	1	1	57.7	65109	ENSG00000125351.11	UPF3B
P57071	PR domain zinc finger protein 15 [OS=Homo sapiens]	1	1	1	169.2	63977	ENSG00000141956.13	PRDM15
Q96EY7-1	pentatricopeptide repeat domain-containing protein 3, mitochondrial [OS=Homo sapiens]	1	1	1	78.5	55037	ENSG00000132300.18	PTCD3
Q9P032	NADH dehydrogenase [ubiquinone] 1 alpha subcomplex assembly factor 4 [OS=Homo sapiens]	5	1	1	20.3	29078	ENSG00000123545.5	NDUFAF4
O15394	Neural cell adhesion molecule 2 [OS=Homo sapiens]	2	1	1	93	4685	ENSG00000154654.14	NCAM2
Q9Y3B6	ER membrane protein complex subunit 9 [OS=Homo sapiens]	3	1	1	23	51016	ENSG00000100908.13	EMC9
P48165	Gap junction alpha-8 protein [OS=Homo sapiens]	2	1	1	48.2	2703	ENSG00000121634.5	GJA8; LOC101060402
Q92900	Regulator of nonsense transcripts 1 [OS=Homo sapiens]	1	1	1	124.3	5976	ENSG00000005007.12	UPF1
P40938	replication factor C subunit 3 [OS=Homo sapiens]	3	1	1	40.5	5983	ENSG00000133119.12	RFC3
Q5VTB9	E3 ubiquitin-protein ligase RNF220 [OS=Homo sapiens]	2	1	1	62.7	55182	ENSG00000187147.17	RNF220
Q5T3I0	G patch domain-containing protein 4 [OS=Homo sapiens]	2	1	1	50.4	54865		GPATCH4
P13995	Bifunctional methylenetetrahydrofolate dehydrogenase/cyclohydrolase, mitochondrial [OS=Homo sapiens]	3	1	1	37.9	10797	ENSG00000065911.11	MTHFD2
Q9H981-1	Actin-related protein 8 [OS=Homo sapiens]	1	1	1	70.4	93973	ENSG00000113812.13	ACTR8
P07476	Involucrin [OS=Homo sapiens]	2	1	1	68.4	3713	ENSG00000163207.6	IVL
Q8NH07	Olfactory receptor 11H2 [OS=Homo sapiens]	3	1	1	36.5	79334	ENSG00000258453.2	OR11H2
Q9UL16	Cilia- and flagella-associated protein 45 [OS=Homo sapiens]	2	1	1	65.7	25790	ENSG00000213085.9	CCDC19; CFAP45
P62314	Small nuclear ribonucleoprotein Sm D1 [OS=Homo sapiens]	9	1	1	13.3	6632	ENSG00000167088.10	SNRPD1
P33316-3	Deoxyuridine 5'-triphosphate nucleotidohydrolase, mitochondrial [OS=Homo sapiens]	3	1	1	26.5	1854	ENSG00000128951.13	DUT
P13611	Versican core protein [OS=Homo sapiens]	0	1	1	372.6	1462	ENSG00000038427.15	VCAN
O00505	Importin subunit alpha-4 [OS=Homo sapiens]	2	1	1	57.8	3839	ENSG00000102753.9	KPNA3
P18754-1	Regulator of chromosome condensation [OS=Homo sapiens]	2	1	1	44.9	1104	ENSG00000180198.15	RCC1
Q8TEW0	Partitioning defective 3 homolog [OS=Homo sapiens]	1	1	1	151.3	56288	ENSG00000148498.15	PARD3
Q16236	Nuclear factor erythroid 2-related factor 2 [OS=Homo sapiens]	1	1	1	67.8	4780	ENSG00000116044.15	NFE2L2
P31260	Homeobox protein Hox-A10 [OS=Homo sapiens]	2	1	1	42.4	3206	ENSG00000253293.4	HOXA10
Q6P3X8-1	PiggyBac transposable element-derived protein 2 [OS=Homo sapiens]	2	1	1	68	267002	ENSG00000185220.11	PGBD2
Q9H7D7	WD repeat-containing protein 26 [OS=Homo sapiens]	2	1	1	72.1	80232	ENSG00000162923.14	WDR26
P62273-1	40S ribosomal protein S29 [OS=Homo sapiens]	13	1	1	6.7	6235	ENSG00000213741.9	RPS29
P17010	Zinc finger X-chromosomal protein [OS=Homo sapiens]	1	1	1	90.5	7543	ENSG00000005889.15	ZFX
Q9Y6J0	Calcineurin-binding protein cabin-1 [OS=Homo sapiens]	1	1	1	246.2	23523	ENSG00000099991.17	CABIN1
Q9NWH9-1	SAFB-like transcription modulator [OS=Homo sapiens]	1	1	1	117.1	79811	ENSG00000137776.16	SLTM
O14828	Secretory carrier-associated membrane protein 3 [OS=Homo sapiens]	5	1	1	38.3	10067	ENSG00000116521.10; ENSG00000263290.5	SCAMP3
Q9NXG2	THUMP domain-containing protein 1 [OS=Homo sapiens]	4	1	1	39.3	55623	ENSG00000066654.13	THUMPD1
Q14642	Type I inositol 1,4,5-trisphosphate 5-phosphatase [OS=Homo sapiens]	3	1	1	47.8	3632	ENSG00000068383.18	INPP5A
Q8TD26	Chromodomain-helicase-DNA-binding protein 6 [OS=Homo sapiens]	0	1	1	305.2	84181	ENSG00000124177.14	CHD6
P06746	DNA polymerase beta [OS=Homo sapiens]	2	1	1	38.2	5423	ENSG00000070501.11	POLB
Q9H0G5	Nuclear speckle splicing regulatory protein 1 [OS=Homo sapiens]	1	1	1	66.4	84081	ENSG00000126653.17	NSRP1
Q9NR12-1	PDZ and LIM domain protein 7 [OS=Homo sapiens]	2	1	1	49.8	9260	ENSG00000196923.13	PDLIM7
Q14202	Zinc finger MYM-type protein 3 [OS=Homo sapiens]	1	1	1	152.3	9203	ENSG00000147130.14	ZMYM3
Q9NR48	Histone-lysine N-methyltransferase ASH1L [OS=Homo sapiens]	0	1	1	332.6	55870	ENSG00000116539.12	ASH1L
Q6ZP82	coiled-coil domain-containing protein 141 [OS=Homo sapiens]	1	1	1	166.2	285025		CCDC141
Q8NA61	Spermatid-associated protein [OS=Homo sapiens]	2	1	1	51.5	220082	ENSG00000174015.9	SPERT
P58107	epiplakin [OS=Homo sapiens]	0	1	1	555.3	83481		EPPK1
Q8NEZ5-1	F-box only protein 22 [OS=Homo sapiens]	2	1	1	44.5	26263	ENSG00000167196.13	FBXO22
O15499	Homeobox protein goosecoid-2 [OS=Homo sapiens]	6	1	1	21.5	2928	ENSG00000063515.2	GSC2
Q9GZT3-1	SRA stem-loop-interacting RNA-binding protein, mitochondrial [OS=Homo sapiens]	9	1	1	12.3	81892	ENSG00000119705.9	SLIRP
Q96FW1	Ubiquitin thioesterase otub1 [OS=Homo sapiens]	3	1	1	31.3	55611	ENSG00000167770.11	OTUB1
P55316	Forkhead box protein G1 [OS=Homo sapiens]	3	1	1	52.3	2290	ENSG00000176165.10	FOXG1
Q92905	COP9 signalosome complex subunit 5 [OS=Homo sapiens]	3	1	1	37.6	10987	ENSG00000121022.13	COPS5
Q6P158-1	putative ATP-dependent RNA helicase DHX57 [OS=Homo sapiens]	1	1	1	155.5	90957	ENSG00000163214.20	DHX57
Q8NFU7	methylcytosine dioxygenase TET1 [OS=Homo sapiens]	0	1	1	235.2	80312	ENSG00000138336.8	TET1
Q6P1J9	Parafibromin [OS=Homo sapiens]	2	1	1	60.5	79577	ENSG00000134371.10	CDC73
Q6PI77	Protein BHLHb9 [OS=Homo sapiens]	2	1	1	60.3	80823; 100528062	ENSG00000198908.11	BHLHB9; ARMCX5-GPRASP2
Q15120-1	[Pyruvate dehydrogenase (acetyl-transferring)] kinase isozyme 3, mitochondrial [OS=Homo sapiens]	3	1	1	46.9	5165	ENSG00000067992.12	PDK3
Q53TQ3	INO80 complex subunit D [OS=Homo sapiens]	1	1	1	98.1	54891		INO80D
Q8N4C6	ninein [OS=Homo sapiens]	1	1	1	243.1	51199	ENSG00000100503.23	NIN
Q14185	Dedicator of cytokinesis protein 1 [OS=Homo sapiens]	1	1	1	215.2	1793	ENSG00000150760.12	DOCK1
P52306-1	Rap1 GTPase-GDP dissociation stimulator 1 [OS=Homo sapiens]	2	1	1	66.3	5910	ENSG00000138698.14	RAP1GDS1
Q5JTV8	Torsin-1A-interacting protein 1 [OS=Homo sapiens]	2	1	1	66.2	26092	ENSG00000143337.18	TOR1AIP1
Q2TV78-1	Putative macrophage stimulating 1-like protein [OS=Homo sapiens]	1	1	1	79.6	11223		MST1L
Q96EY4	translation machinery-associated protein 16 [OS=Homo sapiens]	4	1	1	23.8	55319	ENSG00000198498.9	TMA16
P40394-1	Alcohol dehydrogenase class 4 mu/sigma chain [OS=Homo sapiens]	2	1	1	41.5	131	ENSG00000196344.11	ADH7
P55039	Developmentally-regulated GTP-binding protein 2 [OS=Homo sapiens]	3	1	1	40.7	1819	ENSG00000108591.9	DRG2
Q9ULK2-2	Isoform 2 of Ataxin-7-like protein 1 [OS=Homo sapiens]	8	1	1	16.2	222255	ENSG00000146776.14	ATXN7L1
P59282	Tubulin polymerization-promoting protein family member 2 [OS=Homo sapiens]	5	1	1	18.5	122664	ENSG00000179636.14	TPPP2
Q5U623	Activating transcription factor 7-interacting protein 2 [OS=Homo sapiens]	1	1	1	75.7	80063	ENSG00000166669.13	ATF7IP2
Q96DY7	mdm2-binding protein [OS=Homo sapiens]	1	1	1	102.1	27085	ENSG00000172167.7	MTBP
O95782	AP-2 complex subunit alpha-1 [OS=Homo sapiens]	1	1	1	107.5	160	ENSG00000196961.12	AP2A1
Q8TAT6-1	Nuclear protein localization protein 4 homolog [OS=Homo sapiens]	1	1	1	68.1	55666	ENSG00000182446.13	NPLOC4
P00519	Tyrosine-protein kinase ABL1 [OS=Homo sapiens]	1	1	1	122.8	25	ENSG00000097007.17	ABL1
Q8NGI8	Olfactory receptor 5AN1 [OS=Homo sapiens]	2	1	1	34.8	390195	ENSG00000176495.2	OR5AN1
Q6PXP3	solute carrier family 2, facilitated glucose transporter member 7 [OS=Homo sapiens]	2	1	1	55.7	155184	ENSG00000197241.3	SLC2A7
O14733	dual specificity mitogen-activated protein kinase kinase 7 [OS=Homo sapiens]	2	1	1	47.5	5609	ENSG00000076984.17	MAP2K7
P45880	Voltage-dependent anion-selective channel protein 2 [OS=Homo sapiens]	3	1	1	31.5	7417	ENSG00000165637.13	VDAC2
O94851	[F-actin]-monooxygenase MICAL2 [OS=Homo sapiens]	1	1	1	126.6	9645	ENSG00000133816.13	MICAL2
Q13616	Cullin-1 [OS=Homo sapiens]	1	1	1	89.6	8454	ENSG00000055130.15	CUL1
Q68DA7-1	formin-1 [OS=Homo sapiens]	1	1	1	157.5	342184	ENSG00000282513.1; ENSG00000248905.8	FMN1
Q9H5P4-3	Isoform 3 of PDZ domain-containing protein 7 [OS=Homo sapiens]	1	1	1	111.7	79955	ENSG00000186862.17	PDZD7
P46060	Ran GTPase-activating protein 1 [OS=Homo sapiens]	2	1	1	63.5	5905	ENSG00000100401.19	RANGAP1
P0C7T8	Transmembrane protein 253 [OS=Homo sapiens]	5	1	1	23.5	643382	ENSG00000232070.8	TMEM253
Q9BY77	Polymerase delta-interacting protein 3 [OS=Homo sapiens]	3	1	1	46.1	84271	ENSG00000100227.17	POLDIP3
Q8IYB3	Serine/arginine repetitive matrix protein 1 [OS=Homo sapiens]	1	1	1	102.3	10250	ENSG00000133226.16	SRRM1
P35251-1	Replication factor C subunit 1 [OS=Homo sapiens]	1	1	1	128.2	5981	ENSG00000035928.15	RFC1
P51955	Serine/threonine-protein kinase Nek2 [OS=Homo sapiens]	2	1	1	51.7	4751	ENSG00000117650.12	NEK2
Q4KMQ2-1	Anoctamin-6 [OS=Homo sapiens]	1	1	1	106.1	196527	ENSG00000177119.15	ANO6
P00492	Hypoxanthine-guanine phosphoribosyltransferase [OS=Homo sapiens]	6	1	1	24.6	3251	ENSG00000165704.14	HPRT1
A6NKF2	AT-rich interactive domain-containing protein 3C [OS=Homo sapiens]	2	1	1	44	138715	ENSG00000205143.2	ARID3C
Q9BUP3	Oxidoreductase htatip2 [OS=Homo sapiens]	3	1	1	27	10553	ENSG00000109854.13	HTATIP2
Q6UXB4	C-type lectin domain family 4 member G [OS=Homo sapiens]	3	1	1	32.5	339390	ENSG00000182566.13	CLEC4G
Q86XP1	Diacylglycerol kinase eta [OS=Homo sapiens]	1	1	1	134.8	160851	ENSG00000102780.16	DGKH
P22676	Calretinin [OS=Homo sapiens]	4	1	1	31.5	794	ENSG00000282830.1; ENSG00000172137.18	CALB2
O75964	ATP synthase subunit g, mitochondrial [OS=Homo sapiens]	11	1	1	11.4	10632	ENSG00000167283.7	ATP5L
Q9Y689-1	ADP-ribosylation factor-like protein 5A [OS=Homo sapiens]	6	1	1	20.7	26225	ENSG00000162980.16	ARL5A
O43314-1	inositol hexakisphosphate and diphosphoinositol-pentakisphosphate kinase 2 [OS=Homo sapiens]	1	1	1	140.3	23262	ENSG00000145725.19	PPIP5K2
Q8NGX5	olfactory receptor 10K1 [OS=Homo sapiens]	3	1	1	35.1	391109	ENSG00000173285.3	OR10K1
Q13099-1	intraflagellar transport protein 88 homolog [OS=Homo sapiens]	1	1	1	94.2	8100	ENSG00000032742.17	IFT88
Q8TAQ2	SWI/SNF complex subunit SMARCC2 [OS=Homo sapiens]	1	1	1	132.8	6601	ENSG00000139613.11	SMARCC2
O75880	Protein SCO1 homolog, mitochondrial [OS=Homo sapiens]	4	1	1	33.8	6341	ENSG00000133028.10	SCO1
P30520	adenylosuccinate synthetase isozyme 2 [OS=Homo sapiens]	2	1	1	50.1	159	ENSG00000035687.9	ADSS
Q96EL3	39S ribosomal protein L53, mitochondrial [OS=Homo sapiens]	9	1	1	12.1	116540	ENSG00000204822.6	MRPL53
Q8IWA0	WD repeat-containing protein 75 [OS=Homo sapiens]	1	1	1	94.4	84128	ENSG00000115368.9	WDR75
P07741-1	Adenine phosphoribosyltransferase [OS=Homo sapiens]	6	1	1	19.6	353	ENSG00000198931.10	APRT
Q9H2G2-1	STE20-like serine/threonine-protein kinase [OS=Homo sapiens]	1	1	1	142.6	9748	ENSG00000065613.13	SLK
Q14919-1	Dr1-associated corepressor [OS=Homo sapiens]	5	1	1	22.3	10589	ENSG00000175550.7	DRAP1
O00587	Beta-1,3-N-acetylglucosaminyltransferase manic fringe [OS=Homo sapiens]	2	1	1	36.2	4242	ENSG00000100060.17	MFNG
Q9P1Z9	Coiled-coil domain-containing protein 180 [OS=Homo sapiens]	1	1	1	191	57653; 100499483		LOC100499484-C9ORF174; C9orf174; CCDC180
Q13625-1	Apoptosis-stimulating of p53 protein 2 [OS=Homo sapiens]	1	1	1	125.5	7159		TP53BP2
Q8NCC5-1	sugar phosphate exchanger 3 [OS=Homo sapiens]	2	1	1	54.5	84255	ENSG00000157800.17	SLC37A3
Q9Y2D5-4	Isoform 3 of A-kinase anchor protein 2 [OS=Homo sapiens]	1	1	1	122	445815; 114299; 11217	ENSG00000157654.17	PALM2-AKAP2; PALM2; AKAP2
P51114-1	Fragile X mental retardation syndrome-related protein 1 [OS=Homo sapiens]	1	1	1	69.7	8087	ENSG00000114416.17	FXR1
Q9P0L2-1	Serine/threonine-protein kinase MARK1 [OS=Homo sapiens]	1	1	1	88.9	4139	ENSG00000116141.15	MARK1
Q02108	Guanylate cyclase soluble subunit alpha-3 [OS=Homo sapiens]	2	1	1	77.4	2982	ENSG00000164116.16	GUCY1A3
O75426-1	F-box only protein 24 [OS=Homo sapiens]	2	1	1	64.8	26261	ENSG00000106336.12	FBXO24
Q6IN85	Serine/threonine-protein phosphatase 4 regulatory subunit 3A [OS=Homo sapiens]	1	1	1	95.3	55671	ENSG00000100796.17	SMEK1; PPP4R3A
Q9BXG8	Spermatogenic leucine zipper protein 1 [OS=Homo sapiens]	3	1	1	49.4	84654	ENSG00000164299.6	SPZ1
P60228	Eukaryotic translation initiation factor 3 subunit E [OS=Homo sapiens]	2	1	1	52.2	3646	ENSG00000104408.9	EIF3E
Q7Z3F1	Integral membrane protein GPR155 [OS=Homo sapiens]	1	1	1	96.9	151556	ENSG00000163328.13	GPR155
O60669	monocarboxylate transporter 2 [OS=Homo sapiens]	2	1	1	52.2	9194	ENSG00000118596.11	SLC16A7
Q9BTC0-1	Isoform 1 of Death-inducer obliterator 1 [OS=Homo sapiens]	1	1	1	129.1	11083	ENSG00000101191.16	DIDO1
Q8N4H0	Spermatogenesis associated 6-like protein [OS=Homo sapiens]	2	1	1	45	55064	ENSG00000106686.16	SPATA6L
O00445	Synaptotagmin-5 [OS=Homo sapiens]	2	1	1	42.9	6861	ENSG00000129990.14	SYT5
P29373	Cellular retinoic acid-binding protein 2 [OS=Homo sapiens]	7	1	1	15.7	1382	ENSG00000143320.8	CRABP2
Q4FZB7-1	Histone-lysine N-methyltransferase KMT5B [OS=Homo sapiens]	1	1	1	99.1	51111		SUV420H1; KMT5B
Q9BRX2	Protein pelota homolog [OS=Homo sapiens]	3	1	1	43.3	53918	ENSG00000152684.10	PELO
P02786	Transferrin receptor protein 1 [OS=Homo sapiens]	1	1	1	84.8	7037	ENSG00000072274.12	TFRC
Q9H2Y9-1	Solute carrier organic anion transporter family member 5A1 [OS=Homo sapiens]	1	1	1	91.8	81796	ENSG00000137571.10	SLCO5A1
P11441	Ubiquitin-like protein 4A [OS=Homo sapiens]	5	1	1	17.8	8266	ENSG00000102178.12	UBL4A
Q15003	Condensin complex subunit 2 [OS=Homo sapiens]	1	1	1	82.5	23397	ENSG00000121152.9	NCAPH
Q4G163	F-box only protein 43 [OS=Homo sapiens]	1	1	1	78.4	286151	ENSG00000156509.13	FBXO43
Q6P093-1	Arylacetamide deacetylase-like 2 [OS=Homo sapiens]	3	1	1	46.1	344752	ENSG00000197953.5; ENSG00000261846.2	AADACL2
Q9NX74	tRNA-dihydrouridine(20) synthase [NAD(P)+]-like [OS=Homo sapiens]	2	1	1	55	54920	ENSG00000167264.17	DUS2; DUS2L
Q9BXS0	collagen alpha-1(XXV) chain [OS=Homo sapiens]	2	1	1	64.7	84570	ENSG00000188517.14	COL25A1
P62995	transformer-2 protein homolog beta [OS=Homo sapiens]	4	1	1	33.6	6434	ENSG00000136527.17	TRA2B
Q12905	Interleukin enhancer-binding factor 2 [OS=Homo sapiens]	3	1	1	43	3608	ENSG00000143621.16	ILF2
P52815	39S ribosomal protein L12, mitochondrial [OS=Homo sapiens]	5	1	1	21.3	6182	ENSG00000262814.7	MRPL12
Q7Z4N2-5	Isoform 5 of Transient receptor potential cation channel subfamily M member 1 [OS=Homo sapiens]	1	1	1	186.4	4308	ENSG00000134160.13	TRPM1
Q96QE5	Transcription elongation factor, mitochondrial [OS=Homo sapiens]	3	1	1	41.7	79736	ENSG00000172171.10	TEFM
P31930	Cytochrome b-c1 complex subunit 1, mitochondrial [OS=Homo sapiens]	3	1	1	52.6	7384	ENSG00000010256.10	UQCRC1
Q6ZUT4	Putative uncharacterized protein FLJ43343 [OS=Homo sapiens]	5	1	1	14.2	100129223		LOC100129223; THCAT155
P29966	Myristoylated alanine-rich C-kinase substrate [OS=Homo sapiens]	5	1	1	31.5	4082	ENSG00000277443.2	MARCKS
Q5H8C1-1	FRAS1-related extracellular matrix protein 1 [OS=Homo sapiens]	0	1	1	244	158326	ENSG00000164946.19	FREM1
Q8NFZ0-1	F-box DNA helicase 1 [OS=Homo sapiens]	1	1	1	117.6	84893	ENSG00000134452.19	FBXO18
Q6NUN7-1	Uncharacterized protein C11orf63 [OS=Homo sapiens]	1	1	1	88.5	79864	ENSG00000109944.10	C11orf63; JHY
O94906-1	Pre-mRNA-processing factor 6 [OS=Homo sapiens]	1	1	1	106.9	24148	ENSG00000101161.7	PRPF6
P36957	Dihydrolipoyllysine-residue succinyltransferase component of 2-oxoglutarate dehydrogenase complex, mitochondrial [OS=Homo sapiens]	2	1	1	48.7	1743	ENSG00000119689.14	DLST
Q5VV43	Dyslexia-associated protein KIAA0319 [OS=Homo sapiens]	1	1	1	117.7	9856	ENSG00000137261.13	KIAA0319
O43670-1	BUB3-interacting and GLEBS motif-containing protein ZNF207 [OS=Homo sapiens]	3	1	1	50.7	7756	ENSG00000010244.18	ZNF207
Q6R327-1	Rapamycin-insensitive companion of mTOR [OS=Homo sapiens]	1	1	1	192.1	253260	ENSG00000164327.12	RICTOR
Q9UPY3	endoribonuclease Dicer [OS=Homo sapiens]	0	1	1	218.5	23405	ENSG00000100697.14	DICER1
P49721	proteasome subunit beta type-2 [OS=Homo sapiens]	3	1	1	22.8	5690	ENSG00000126067.11	PSMB2
Q9BPX5	actin-related protein 2/3 complex subunit 5-like protein [OS=Homo sapiens]	8	1	1	16.9	81873	ENSG00000136950.13	ARPC5L
Q8IUM7	Neuronal pas domain-containing protein 4 [OS=Homo sapiens]	1	1	1	87.1	266743	ENSG00000174576.9	NPAS4
O95819	Mitogen-activated protein kinase kinase kinase kinase 4 [OS=Homo sapiens]	1	1	1	142	9448	ENSG00000071054.16	MAP4K4
P60510	Serine/threonine-protein phosphatase 4 catalytic subunit [OS=Homo sapiens]	3	1	1	35.1	5531	ENSG00000149923.13	PPP4C
Q16559	T-cell acute lymphocytic leukemia protein 2 [OS=Homo sapiens]	9	1	1	12.3	6887	ENSG00000186051.6	TAL2
Q96G03	Phosphoglucomutase-2 [OS=Homo sapiens]	2	1	1	68.2	55276	ENSG00000169299.13	PGM2
Q0VDF9	Heat shock 70 kDa protein 14 [OS=Homo sapiens]	2	1	1	54.8	51182	ENSG00000187522.14	HSPA14
Q9H0A0	RNA cytidine acetyltransferase [OS=Homo sapiens]	1	1	1	115.7	55226	ENSG00000135372.8	NAT10
Q5TCQ9-1	Membrane-associated guanylate kinase, WW and PDZ domain-containing protein 3 [OS=Homo sapiens]	1	1	1	165.5	260425		MAGI3
Q9P2P6-1	StAR-related lipid transfer protein 9 [OS=Homo sapiens]	0	1	1	516	57519	ENSG00000159433.11	STARD9
O43193-1	Motilin receptor [OS=Homo sapiens]	2	1	1	45.3	2862	ENSG00000102539.5	MLNR
Q96DC7	Transmembrane and coiled-coil domain-containing protein 6 [OS=Homo sapiens]	2	1	1	54.4	55374	ENSG00000113119.12	TMCO6
Q8NCV1	Adenosine deaminase domain-containing protein 2 [OS=Homo sapiens]	3	1	1	61.7	161931	ENSG00000140955.10	ADAD2
Q6UWX4	HHIP-like protein 2 [OS=Homo sapiens]	1	1	1	80.7	79802	ENSG00000143512.12	HHIPL2
Q14118	Dystroglycan [OS=Homo sapiens]	1	1	1	97.4	1605	ENSG00000173402.11	DAG1
Q9UPV0	centrosomal protein of 164 kDa [OS=Homo sapiens]	1	1	1	164.2	22897	ENSG00000110274.15	CEP164
Q15057	Arf-GAP with coiled-coil, ANK repeat and PH domain-containing protein 2 [OS=Homo sapiens]	1	1	1	88	23527	ENSG00000114331.13	ACAP2
Q96CN5	leucine-rich repeat-containing protein 45 [OS=Homo sapiens]	1	1	1	75.9	201255	ENSG00000169683.7	LRRC45
Q13442	28 kDa heat- and acid-stable phosphoprotein [OS=Homo sapiens]	6	1	1	20.6	11333	ENSG00000106244.12	PDAP1
Q7Z7G0	Target of Nesh-SH3 [OS=Homo sapiens]	1	1	1	118.6	25890	ENSG00000154175.16	ABI3BP
Q9NY12-1	H/ACA ribonucleoprotein complex subunit 1 [OS=Homo sapiens]	6	1	1	22.3	54433	ENSG00000109534.16	GAR1
Q9UKN8	General transcription factor 3C polypeptide 4 [OS=Homo sapiens]	1	1	1	91.9	9329	ENSG00000125484.11	GTF3C4
P07477	Trypsin-1 [OS=Homo sapiens]	4	1	1	26.5	5644	ENSG00000274247.4; ENSG00000204983.13	PRSS1
O60673	DNA polymerase zeta catalytic subunit [OS=Homo sapiens]	0	1	1	352.6	5980	ENSG00000009413.15	REV3L
Q5VT06	Centrosome-associated protein 350 [OS=Homo sapiens]	0	1	1	350.7	9857	ENSG00000135837.15	CEP350
P56182	Ribosomal RNA processing protein 1 homolog A [OS=Homo sapiens]	2	1	1	52.8	8568	ENSG00000160214.12	RRP1
Q96E29	Transcription termination factor 3, mitochondrial [OS=Homo sapiens]	2	1	1	47.9	51001	ENSG00000156469.8	MTERFD1; MTERF3
Q92541	RNA polymerase-associated protein RTF1 homolog [OS=Homo sapiens]	2	1	1	80.3	23168	ENSG00000137815.14	RTF1
Q5VTQ0-1	Tetratricopeptide repeat protein 39B [OS=Homo sapiens]	1	1	1	76.9	158219	ENSG00000155158.20	TTC39B
P11766	alcohol dehydrogenase class-3 [OS=Homo sapiens]	2	1	1	39.7	128	ENSG00000197894.10	ADH5
Q6NT76-2	Isoform 2 of Homeobox-containing protein 1 [OS=Homo sapiens]	2	1	1	46	79618	ENSG00000147421.17	HMBOX1
Q9BZD4	kinetochore protein nuf2 [OS=Homo sapiens]	1	1	1	54.3	83540	ENSG00000143228.12	NUF2
Q15363	Transmembrane emp24 domain-containing protein 2 [OS=Homo sapiens]	4	1	1	22.7	10959	ENSG00000086598.10	TMED2
O95551-1	Tyrosyl-DNA phosphodiesterase 2 [OS=Homo sapiens]	3	1	1	40.9	51567	ENSG00000111802.13	TDP2
P55196-1	Isoform 2 of Afadin [OS=Homo sapiens]	1	1	1	205.5	4301		MLLT4; AFDN
Q99848	Probable rRNA-processing protein EBP2 [OS=Homo sapiens]	3	1	1	34.8	10969	ENSG00000117395.12	EBNA1BP2
P78417	Glutathione S-transferase omega-1 [OS=Homo sapiens]	3	1	1	27.5	9446	ENSG00000148834.12	GSTO1
O75618	death effector domain-containing protein [OS=Homo sapiens]	3	1	1	36.8	9191	ENSG00000158796.16	DEDD
Q6UXE8	Butyrophilin-like protein 3 [OS=Homo sapiens]	3	1	1	52.2	10917	ENSG00000168903.8	BTNL3
Q8IYW5	E3 ubiquitin-protein ligase RNF168 [OS=Homo sapiens]	2	1	1	65	165918	ENSG00000163961.4	RNF168
O75439	mitochondrial-processing peptidase subunit beta [OS=Homo sapiens]	2	1	1	54.3	9512	ENSG00000105819.13	PMPCB
Q8NF91	Nesprin-1 [OS=Homo sapiens]	0	1	1	1010.5	23345	ENSG00000131018.22	SYNE1
B1ANS9	WD repeat-containing protein 64 [OS=Homo sapiens]	1	1	1	123.6	128025	ENSG00000162843.17	WDR64
P13716-1	Delta-aminolevulinic acid dehydratase [OS=Homo sapiens]	3	1	1	36.3	210	ENSG00000148218.15	ALAD
Q9BYB4-1	Guanine nucleotide-binding protein subunit beta-like protein 1 [OS=Homo sapiens]	3	1	1	35.6	54584	ENSG00000185838.13	GNB1L
O60333	Kinesin-like protein KIF1B [OS=Homo sapiens]	1	1	1	204.3	23095	ENSG00000054523.17	KIF1B
Q9GZR5	elongation of very long chain fatty acids protein 4 [OS=Homo sapiens]	3	1	1	36.8	6785	ENSG00000118402.5	ELOVL4
Q6SZW1-2	Isoform 2 of Sterile alpha and TIR motif-containing protein 1 [OS=Homo sapiens]	2	1	1	75.3	23098		SARM1
P23468-1	Receptor-type tyrosine-protein phosphatase delta [OS=Homo sapiens]	1	1	1	214.6	5789	ENSG00000282932.2; ENSG00000153707.16	PTPRD
Q8NCX0	Coiled-coil domain-containing protein 150 [OS=Homo sapiens]	1	1	1	128.7	284992	ENSG00000144395.17	CCDC150
Q3SYB3	Forkhead box protein D4-like 6 [OS=Homo sapiens]	2	1	1	45.8	653404	ENSG00000273514.1	FOXD4L6
Q5TCX8	Mitogen-activated protein kinase kinase kinase MLK4 [OS=Homo sapiens]	1	1	1	113.9	84451	ENSG00000143674.10	KIAA1804; MAP3K21
P36402	Transcription factor 7 [OS=Homo sapiens]	3	1	1	41.6	6932		TCF7
O15145	Actin-related protein 2/3 complex subunit 3 [OS=Homo sapiens]	3	1	1	20.5	10094	ENSG00000111229.15	ARPC3
Q5VWN6-1	Protein FAM208B [OS=Homo sapiens]	0	1	1	268.7	54906	ENSG00000108021.19	FAM208B
Q13347	Eukaryotic translation initiation factor 3 subunit I [OS=Homo sapiens]	3	1	1	36.5	8668	ENSG00000084623.11	EIF3I
Q9Y5I3	Protocadherin alpha-1 [OS=Homo sapiens]	1	1	1	102.9	56147	ENSG00000204970.9	PCDHA1
Q96A99-1	pentraxin-4 [OS=Homo sapiens]	2	1	1	52.3	390667	ENSG00000251692.7	PTX4
Q68CJ6	Nuclear GTPase SLIP-GC [OS=Homo sapiens]	1	1	1	91.1	389643	ENSG00000189233.11	NUGGC
Q9UPN4	centrosomal protein of 131 kDa [OS=Homo sapiens]	1	1	1	122.1	22994	ENSG00000141577.13	AZI1; CEP131
Q9NSE4	Isoleucine--tRNA ligase, mitochondrial [OS=Homo sapiens]	1	1	1	113.7	55699	ENSG00000067704.9	IARS2
Q709C8	Vacuolar protein sorting-associated protein 13C [OS=Homo sapiens]	0	1	1	422.1	54832	ENSG00000129003.15	VPS13C
O00398	Putative P2Y purinoceptor 10 [OS=Homo sapiens]	4	1	1	38.7	27334	ENSG00000078589.12	P2RY10
Q92797-2	Isoform 2 of Symplekin [OS=Homo sapiens]	1	1	1	74.5	8189		SYMPK
P00390	Glutathione reductase, mitochondrial [OS=Homo sapiens]	2	1	1	56.2	2936	ENSG00000104687.12	GSR
P04054	Phospholipase A2 [OS=Homo sapiens]	5	1	1	16.3	5319	ENSG00000170890.13	PLA2G1B
Q8IY82	Dynein regulatory complex subunit 7 [OS=Homo sapiens]	1	1	1	103.4	84229	ENSG00000159625.14	CCDC135; DRC7
Q9NQV7	Histone-lysine N-methyltransferase PRDM9 [OS=Homo sapiens]	1	1	1	103.3	56979	ENSG00000164256.10	PRDM9
Q5VYY1	Ankyrin repeat domain-containing protein 22 [OS=Homo sapiens]	5	1	1	21.8	118932	ENSG00000152766.5	ANKRD22
Q5TBA9	Protein furry homolog [OS=Homo sapiens]	0	1	1	338.7	10129	ENSG00000073910.19	FRY
Q14241	Elongin-A [OS=Homo sapiens]	1	1	1	89.9	6924	ENSG00000011007.12	TCEB3; ELOA
P55265-1	Double-stranded RNA-specific adenosine deaminase [OS=Homo sapiens]	1	1	1	136	103	ENSG00000160710.15	ADAR
Q6NXR0	Interferon-inducible GTPase 5 [OS=Homo sapiens]	3	1	1	50.3	56269	ENSG00000124449.6	IRGC
Q9Y5H4-1	Protocadherin gamma-A1 [OS=Homo sapiens]	1	1	1	101.2	56114	ENSG00000204956.5	PCDHGA1
Q9NPA5-1	Zinc finger protein 64 homolog, isoforms 1 and 2 [OS=Homo sapiens]	1	1	1	74.6	55734	ENSG00000020256.19	ZFP64
P13612	Integrin alpha-4 [OS=Homo sapiens]	1	1	1	114.8	3676	ENSG00000115232.13	ITGA4
Q3MHD2	Protein LSM12 homolog [OS=Homo sapiens]	5	1	1	21.7	124801; 653122	ENSG00000161654.9	LSM12; LSM12P1
P19022	Cadherin-2 [OS=Homo sapiens]	1	1	1	99.7	1000	ENSG00000170558.8	CDH2
Q9GZU8	Protein FAM192A [OS=Homo sapiens]	4	1	1	28.9	80011	ENSG00000172775.16	FAM192A
P21728	D(1A) dopamine receptor [OS=Homo sapiens]	2	1	1	49.3	1812	ENSG00000184845.3	DRD1
Q9UM47	Neurogenic locus notch homolog protein 3 [OS=Homo sapiens]	0	1	1	243.5	4854	ENSG00000074181.8	NOTCH3
Q9GZV5	WW domain-containing transcription regulator protein 1 [OS=Homo sapiens]	2	1	1	44.1	25937	ENSG00000018408.14	WWTR1
Q8N8V4	Ankyrin repeat and SAM domain-containing protein 4B [OS=Homo sapiens]	2	1	1	46.6	257629	ENSG00000175311.6; ENSG00000284290.1	ANKS4B
P35348-1	Alpha-1A adrenergic receptor [OS=Homo sapiens]	3	1	1	51.5	148	ENSG00000120907.17	ADRA1A
Q5T4S7-1	e3 ubiquitin-protein ligase UBR4 [OS=Homo sapiens]	0	1	1	573.5	23352	ENSG00000127481.14	UBR4
Q5JS13-1	Ras-specific guanine nucleotide-releasing factor RalGPS1 [OS=Homo sapiens]	2	1	1	62.1	9649	ENSG00000136828.18	RALGPS1
P62937	peptidyl-prolyl cis-trans isomerase A [OS=Homo sapiens]	6	1	1	18	5478	ENSG00000196262.13	PPIA
Q9UKZ1	CCR4-NOT transcription complex subunit 11 [OS=Homo sapiens]	2	1	1	55.2	55571	ENSG00000158435.7	C2orf29; CNOT11
Q8TBP5	Membrane protein FAM174A [OS=Homo sapiens]	5	1	1	19.9	345757	ENSG00000174132.8	FAM174A
P48444	Coatomer subunit delta [OS=Homo sapiens]	2	1	1	57.2	372	ENSG00000095139.13	ARCN1
O94913	Pre-mRNA cleavage complex 2 protein Pcf11 [OS=Homo sapiens]	1	1	1	172.9	51585	ENSG00000165494.11	PCF11
Q9BR77-1	Coiled-coil domain-containing protein 77 [OS=Homo sapiens]	2	1	1	57.5	84318	ENSG00000120647.9	CCDC77
Q86UW7	calcium-dependent secretion activator 2 [OS=Homo sapiens]	1	1	1	147.6	93664	ENSG00000081803.15	CADPS2
Q9Y285	Phenylalanine--tRNA ligase alpha subunit [OS=Homo sapiens]	1	1	1	57.5	2193	ENSG00000179115.10	FARSA
P48552	nuclear receptor-interacting protein 1 [OS=Homo sapiens]	1	1	1	126.9	8204	ENSG00000180530.10	NRIP1
Q9Y6Y8	SEC23-interacting protein [OS=Homo sapiens]	1	1	1	111	11196	ENSG00000107651.12	SEC23IP
O75223-1	gamma-glutamylcyclotransferase [OS=Homo sapiens]	6	1	1	21	79017	ENSG00000006625.17	GGCT
Q92797-1	Symplekin [OS=Homo sapiens]	1	1	1	141.1	8189	ENSG00000125755.18	SYMPK
Q9NUG4-1	Cerebral cavernous malformations 2 protein-like [OS=Homo sapiens]	2	1	1	62.1	140706		CCM2L
P11388-1	DNA topoisomerase 2-alpha [OS=Homo sapiens]	1	1	1	174.3	7153	ENSG00000131747.14	TOP2A
Q6PKG0-1	La-related protein 1 [OS=Homo sapiens]	1	1	1	123.4	23367		LARP1
Q8N5S3-1	Uncharacterized protein C2orf73 [OS=Homo sapiens]	4	1	1	32.1	129852	ENSG00000177994.15	C2orf73
Q9Y6Q2	stonin-1 [OS=Homo sapiens]	1	1	1	83.1	11037; 286749	ENSG00000243244.5	STON1; STON1-GTF2A1L
O15265	Ataxin-7 [OS=Homo sapiens]	2	1	1	95.4	6314	ENSG00000163635.17	ATXN7
Q03001-7	dystonin [OS=Homo sapiens]	0	1	1	860.1	667		DST
Q3KNS1	Patched domain-containing protein 3 [OS=Homo sapiens]	1	1	1	86.8	374308	ENSG00000276595.4; ENSG00000182077.10	PTCHD3
Q8IYI6	Exocyst complex component 8 [OS=Homo sapiens]	1	1	1	81.7	149371	ENSG00000116903.7	EXOC8
Q9UI42-1	Carboxypeptidase A4 [OS=Homo sapiens]	2	1	1	47.3	51200	ENSG00000128510.10	CPA4
O94903	Pyridoxal phosphate homeostasis protein [OS=Homo sapiens]	3	1	1	30.3	11212	ENSG00000147471.11	PROSC; PLPBP
Q5HYI8	Rab-like protein 3 [OS=Homo sapiens]	5	1	1	26.4	285282	ENSG00000144840.8	RABL3
Q9P2H0	Centrosomal protein of 126 kDa [OS=Homo sapiens]	1	1	1	125.8	57562		KIAA1377; CEP126
Q9Y450-1	HBS1-like protein [OS=Homo sapiens]	2	1	1	75.4	10767	ENSG00000112339.14	HBS1L
P12429	annexin A3 [OS=Homo sapiens]	2	1	1	36.4	306	ENSG00000138772.12	ANXA3
Q8NFW1	Collagen alpha-1(XXII) chain [OS=Homo sapiens]	1	1	1	161	169044	ENSG00000169436.16	COL22A1
P40925	Malate dehydrogenase, cytoplasmic [OS=Homo sapiens]	4	1	1	36.4	4190	ENSG00000014641.17	MDH1
Q504Q3	PAN2-PAN3 deadenylation complex catalytic subunit PAN2 [OS=Homo sapiens]	1	1	1	135.3	9924	ENSG00000135473.14	PAN2
O15061-1	Synemin [OS=Homo sapiens]	1	1	1	172.7	23336		SYNM
Q96BY7	autophagy-related protein 2 homolog B [OS=Homo sapiens]	0	1	1	232.6	55102	ENSG00000066739.11	ATG2B
Q9BR76	Coronin-1B [OS=Homo sapiens]	3	1	1	54.2	57175	ENSG00000172725.13	CORO1B
Q9BZZ5-1	Isoform 1 of Apoptosis inhibitor 5 [OS=Homo sapiens]	3	1	1	49.5	8539		API5
Q04912-1	Macrophage-stimulating protein receptor [OS=Homo sapiens]	1	1	1	152.2	4486		MST1R
Q96GD4	Aurora kinase B [OS=Homo sapiens]	3	1	1	39.3	9212	ENSG00000178999.12	AURKB
Q8NEV8-1	Exophilin-5 [OS=Homo sapiens]	0	1	1	222.4	23086		EXPH5
Q5VTR2	E3 ubiquitin-protein ligase BRE1A [OS=Homo sapiens]	1	1	1	113.6	56254	ENSG00000155827.11	RNF20
Q96SB8	structural maintenance of chromosomes protein 6 [OS=Homo sapiens]	1	1	1	126.2	79677	ENSG00000163029.15	SMC6
O75674	TOM1-like protein 1 [OS=Homo sapiens]	1	1	1	53	10040	ENSG00000141198.14	TOM1L1
Q07890	Son of sevenless homolog 2 [OS=Homo sapiens]	1	1	1	152.9	6655	ENSG00000100485.11	SOS2
O96014	Protein Wnt-11 [OS=Homo sapiens]	2	1	1	39.2	7481	ENSG00000085741.12	WNT11
Q8NDM7	cilia- and flagella-associated protein 43 [OS=Homo sapiens]	1	1	1	191.9	80217	ENSG00000197748.12	WDR96; CFAP43
Q8NGW1	Olfactory receptor 6B3 [OS=Homo sapiens]	3	1	1	37.2	150681	ENSG00000178586.4	OR6B3
P16949-1	Stathmin [OS=Homo sapiens]	7	1	1	17.3	3925	ENSG00000117632.22	STMN1
Q7Z6Z7	E3 ubiquitin-protein ligase HUWE1 [OS=Homo sapiens]	0	1	1	481.6	10075	ENSG00000086758.15	HUWE1
O43837-1	isocitrate dehydrogenase [NAD] subunit beta, mitochondrial [OS=Homo sapiens]	2	1	1	42.2	3420	ENSG00000101365.20	IDH3B
Q9BWW4	Single-stranded DNA-binding protein 3 [OS=Homo sapiens]	3	1	1	40.4	23648	ENSG00000157216.15	SSBP3
P11511	aromatase [OS=Homo sapiens]	1	1	1	57.8	1588	ENSG00000137869.14	CYP19A1
Q86YE8-1	Zinc finger protein 573 [OS=Homo sapiens]	2	1	1	78.1	126231	ENSG00000189144.13	ZNF573
Q9Y6A4	Cilia- and flagella-associated protein 20 [OS=Homo sapiens]	6	1	1	22.8	29105	ENSG00000070761.7	C16orf80; CFAP20
Q5VT52	Regulation of nuclear pre-mRNA domain-containing protein 2 [OS=Homo sapiens]	1	1	1	155.9	23248	ENSG00000163125.15	RPRD2
Q5T2S8	Armadillo repeat-containing protein 4 [OS=Homo sapiens]	1	1	1	115.6	55130	ENSG00000169126.15	ARMC4
O95394	phosphoacetylglucosamine mutase [OS=Homo sapiens]	2	1	1	59.8	5238	ENSG00000013375.15	PGM3
Q03181	Peroxisome proliferator-activated receptor delta [OS=Homo sapiens]	2	1	1	49.9	5467	ENSG00000112033.13	PPARD
O75717	WD repeat and HMG-box DNA-binding protein 1 [OS=Homo sapiens]	1	1	1	125.9	11169	ENSG00000198554.11	WDHD1
P82987-1	ADAMTS-like protein 3 [OS=Homo sapiens]	1	1	1	188.6	57188	ENSG00000156218.12	ADAMTSL3
Q96JQ0	Protocadherin-16 [OS=Homo sapiens]	0	1	1	346	8642	ENSG00000166341.7	DCHS1
P42285	Superkiller viralicidic activity 2-like 2 [OS=Homo sapiens]	1	1	1	117.7	23517	ENSG00000039123.15	SKIV2L2
Q9HCE1	Putative helicase MOV-10 [OS=Homo sapiens]	1	1	1	113.6	4343	ENSG00000155363.18	MOV10
Q9NWR8	Calcium uniporter regulatory subunit MCUb, mitochondrial [OS=Homo sapiens]	3	1	1	39.1	55013	ENSG00000005059.15	CCDC109B; MCUB
Q5XXA6-1	Anoctamin-1 [OS=Homo sapiens]	1	1	1	114	55107	ENSG00000131620.17	ANO1
Q13621-1	solute carrier family 12 member 1 [OS=Homo sapiens]	1	1	1	121.4	6557	ENSG00000074803.17	SLC12A1
Q8WV22	Non-structural maintenance of chromosomes element 1 homolog [OS=Homo sapiens]	3	1	1	30.8	197370	ENSG00000169189.16	NSMCE1
Q96SN8-2	Isoform 2 of CDK5 regulatory subunit-associated protein 2 [OS=Homo sapiens]	1	1	1	211.3	55755		CDK5RAP2
Q9BPZ7	Target of rapamycin complex 2 subunit MAPKAP1 [OS=Homo sapiens]	2	1	1	59.1	79109	ENSG00000119487.16	MAPKAP1
Q8TF09	Dynein light chain roadblock-type 2 [OS=Homo sapiens]	13	1	1	10.8	83657	ENSG00000168589.14	DYNLRB2
Q6JBY9	CapZ-interacting protein [OS=Homo sapiens]	3	1	1	44.5	92241	ENSG00000198771.10	RCSD1
Q9HD90	Neurogenic differentiation factor 4 [OS=Homo sapiens]	3	1	1	37	58158	ENSG00000123307.3	NEUROD4
Q8NHU6	tudor domain-containing protein 7 [OS=Homo sapiens]	1	1	1	123.5	23424	ENSG00000196116.7	TDRD7
A6NI56	Coiled-coil domain-containing protein 154 [OS=Homo sapiens]	1	1	1	76	645811	ENSG00000197599.12	CCDC154
Q99459	Cell division cycle 5-like protein [OS=Homo sapiens]	1	1	1	92.2	988	ENSG00000096401.7	CDC5L
Q96T76-1	MMS19 nucleotide excision repair protein homolog [OS=Homo sapiens]	1	1	1	113.2	64210	ENSG00000155229.20	MMS19
O75400	pre-mRNA-processing factor 40 homolog A [OS=Homo sapiens]	1	1	1	108.7	55660		PRPF40A
A8MW95	Beclin-2 [OS=Homo sapiens]	2	1	1	48.1	441925	ENSG00000196289.7	BECN1P1; BECN2
P46439	Glutathione S-transferase Mu 5 [OS=Homo sapiens]	4	1	1	25.7	2949	ENSG00000134201.10	GSTM5
Q5T5U3	rho GTPase-activating protein 21 [OS=Homo sapiens]	0	1	1	217.2	57584		ARHGAP21
P33908	Mannosyl-oligosaccharide 1,2-alpha-mannosidase IA [OS=Homo sapiens]	2	1	1	72.9	4121	ENSG00000111885.6	MAN1A1
Q9NXL2-1	Isoform 1 of Rho guanine nucleotide exchange factor 38 [OS=Homo sapiens]	4	1	1	25.5	54848	ENSG00000236699.8	ARHGEF38
P22735	Protein-glutamine gamma-glutamyltransferase K [OS=Homo sapiens]	1	1	1	89.7	7051	ENSG00000092295.11	TGM1
Q9Y399	28S ribosomal protein S2, mitochondrial [OS=Homo sapiens]	3	1	1	33.2	51116	ENSG00000122140.10	MRPS2
Q5C9Z4	nucleolar MIF4G domain-containing protein 1 [OS=Homo sapiens]	1	1	1	96.2	64434	ENSG00000146909.7	NOM1
Q9NYF8-1	Bcl-2-associated transcription factor 1 [OS=Homo sapiens]	1	1	1	106.1	9774	ENSG00000029363.16	BCLAF1
Q8IXJ9	Putative Polycomb group protein ASXL1 [OS=Homo sapiens]	1	1	1	165.3	171023		ASXL1
P40818	ubiquitin carboxyl-terminal hydrolase 8 [OS=Homo sapiens]	1	1	1	127.4	9101	ENSG00000138592.13	USP8
Q13561-1	dynactin subunit 2 [OS=Homo sapiens]	2	1	1	44.2	10540	ENSG00000175203.15	DCTN2
Q9H6S3	epidermal growth factor receptor kinase substrate 8-like protein 2 [OS=Homo sapiens]	1	1	1	80.6	64787	ENSG00000177106.14	EPS8L2
Q8TB24-1	Ras and Rab interactor 3 [OS=Homo sapiens]	1	1	1	107.8	79890	ENSG00000100599.15	RIN3
Q9UBT6	DNA polymerase kappa [OS=Homo sapiens]	1	1	1	98.7	51426	ENSG00000122008.15	POLK
Q9NQS7	Inner centromere protein [OS=Homo sapiens]	1	1	1	105.4	3619	ENSG00000149503.12	INCENP
Q9Y4E8	ubiquitin carboxyl-terminal hydrolase 15 [OS=Homo sapiens]	1	1	1	112.3	9958	ENSG00000135655.15	USP15
Q96NB3	zinc finger protein 830 [OS=Homo sapiens]	3	1	1	42	91603	ENSG00000198783.5	ZNF830
Q9NZN8-1	CCR4-NOT transcription complex subunit 2 [OS=Homo sapiens]	2	1	1	59.7	4848	ENSG00000111596.11	CNOT2
O95407	Tumor necrosis factor receptor superfamily member 6B [OS=Homo sapiens]	2	1	1	32.7	8771	ENSG00000243509.4	TNFRSF6B
P60953	Cell division control protein 42 homolog [OS=Homo sapiens]	5	1	1	21.2	998	ENSG00000070831.15	CDC42
Q14195-1	Dihydropyrimidinase-related protein 3 [OS=Homo sapiens]	2	1	1	61.9	1809	ENSG00000113657.12	DPYSL3
Q9Y4C1	Lysine-specific demethylase 3A [OS=Homo sapiens]	0	1	1	147.2	55818	ENSG00000115548.16	KDM3A
P12081	Histidine--tRNA ligase, cytoplasmic [OS=Homo sapiens]	2	1	1	57.4	3035	ENSG00000170445.12	HARS
P49773	Histidine triad nucleotide-binding protein 1 [OS=Homo sapiens]	8	1	1	13.8	3094	ENSG00000169567.11	HINT1
O15484	calpain-5 [OS=Homo sapiens]	2	1	1	73.1	726	ENSG00000149260.15	CAPN5
O15230	Laminin subunit alpha-5 [OS=Homo sapiens]	0	1	1	399.5	3911	ENSG00000130702.15	LAMA5
O60502	protein O-GlcNAcase [OS=Homo sapiens]	1	1	1	102.8	10724	ENSG00000198408.13	MGEA5
O43639	Cytoplasmic protein NCK2 [OS=Homo sapiens]	3	1	1	42.9	8440	ENSG00000071051.13	NCK2
Q9HCJ3	Ribonucleoprotein PTB-binding 2 [OS=Homo sapiens]	1	1	1	74.3	55225	ENSG00000162437.14	RAVER2
Q27J81	Inverted formin-2 [OS=Homo sapiens]	1	1	1	135.5	64423	ENSG00000203485.12	INF2
Q8WXX0-1	Dynein heavy chain 7, axonemal [OS=Homo sapiens]	0	1	1	460.9	56171	ENSG00000118997.13	DNAH7
P15311	Ezrin [OS=Homo sapiens]	2	1	1	69.4	7430	ENSG00000092820.17	EZR
Q9HCM7	Fibrosin-1-like protein [OS=Homo sapiens]	1	1	1	110.8	57666	ENSG00000112787.12	FBRSL1
P01023	alpha-2-macroglobulin [OS=Homo sapiens]	1	1	1	163.2	2	ENSG00000175899.14	A2M
Q05469-1	hormone-sensitive lipase [OS=Homo sapiens]	1	1	1	116.5	3991	ENSG00000079435.9	LIPE
A0A0J9YWL9	Putative testis-expressed protein 13C [OS=Homo sapiens]	2	1	1	109.7	100129520	ENSG00000282815.1	LOC100129520; TEX13C
Q01105	Protein SET [OS=Homo sapiens]	3	1	1	33.5	6418	ENSG00000119335.16	SET
O15217	Glutathione S-transferase A4 [OS=Homo sapiens]	4	1	1	25.7	2941	ENSG00000170899.10	GSTA4
Q15102	Platelet-activating factor acetylhydrolase IB subunit gamma [OS=Homo sapiens]	4	1	1	25.7	5050	ENSG00000079462.7	PAFAH1B3
Q15257-1	Serine/threonine-protein phosphatase 2A activator [OS=Homo sapiens]	3	1	1	40.6	5524	ENSG00000119383.19	PPP2R4; PTPA
Q66K41-1	Zinc finger protein 385C [OS=Homo sapiens]	2	1	1	44.1	201181		ZNF385C
Q8IX12	Cell division cycle and apoptosis regulator protein 1 [OS=Homo sapiens]	1	1	1	132.7	55749	ENSG00000060339.13	CCAR1
Q9NQ35	nuclear receptor-interacting protein 3 [OS=Homo sapiens]	4	1	1	27	56675	ENSG00000175352.10	NRIP3
P0CG00	Putative zinc finger and SCAN domain-containing protein 5D [OS=Homo sapiens]	2	1	1	56.2	646698		ZSCAN5D; ZSCAN5DP
Q9Y4W6	AFG3-like protein 2 [OS=Homo sapiens]	1	1	1	88.5	10939	ENSG00000141385.9	AFG3L2
Q8IX18	probable ATP-dependent RNA helicase DHX40 [OS=Homo sapiens]	1	1	1	88.5	79665	ENSG00000108406.9	DHX40
Q96QU1-1	Protocadherin-15 [OS=Homo sapiens]	1	1	1	215.9	65217	ENSG00000150275.17	PCDH15
Q8N6M6-1	Aminopeptidase O [OS=Homo sapiens]	1	1	1	93.5	84909	ENSG00000148120.16	C9orf3
Q9BTA9-1	WW domain-containing adapter protein with coiled-coil [OS=Homo sapiens]	2	1	1	70.7	51322	ENSG00000095787.21	WAC
P05109	Protein S100-A8 [OS=Homo sapiens]	8	1	1	10.8	6279	ENSG00000143546.9	S100A8
O14810	Complexin-1 [OS=Homo sapiens]	7	1	1	15	10815	ENSG00000168993.14	CPLX1
Q86X10-1	Ral GTPase-activating protein subunit beta [OS=Homo sapiens]	1	1	1	166.7	57148	ENSG00000170471.14	RALGAPB
O95373	Importin-7 [OS=Homo sapiens]	1	1	1	119.4	10527	ENSG00000205339.9	IPO7
Q96NL6-1	Sodium channel and clathrin linker 1 [OS=Homo sapiens]	1	1	1	80.9	132320	ENSG00000151466.11	SCLT1
Q8TD16	Protein bicaudal D homolog 2 [OS=Homo sapiens]	1	1	1	93.5	23299	ENSG00000185963.13	BICD2
Q96I99-1	Succinate--CoA ligase [GDP-forming] subunit beta, mitochondrial [OS=Homo sapiens]	2	1	1	46.5	8801	ENSG00000172340.14	SUCLG2
Q8TBF8	Protein FAM81A [OS=Homo sapiens]	2	1	1	42.4	145773	ENSG00000157470.11	FAM81A
Q9NXV2	BTB/POZ domain-containing protein KCTD5 [OS=Homo sapiens]	6	1	1	26.1	54442	ENSG00000167977.8	KCTD5
Q8N7K0-1	Zinc finger protein 433 [OS=Homo sapiens]	2	1	1	77.2	163059	ENSG00000197647.11	ZNF433
Q14674-1	Separin [OS=Homo sapiens]	0	1	1	233	9700	ENSG00000135476.11	ESPL1
O75417	DNA polymerase theta [OS=Homo sapiens]	1	1	1	289.4	10721	ENSG00000051341.13	POLQ
Q6ZVF9	G protein-regulated inducer of neurite outgrowth 3 [OS=Homo sapiens]	2	1	1	82.4	285513	ENSG00000185477.4	GPRIN3
Q9NQ38-1	Serine protease inhibitor Kazal-type 5 [OS=Homo sapiens]	1	1	1	120.6	11005	ENSG00000133710.15	SPINK5
P0C874	Putative spermatogenesis-associated protein 31D3 [OS=Homo sapiens]	1	1	1	102.4	389762	ENSG00000186788.13	SPATA31D3
P49916-1	DNA ligase 3 [OS=Homo sapiens]	1	1	1	112.8	3980	ENSG00000005156.11	LIG3
P48651	phosphatidylserine synthase 1 [OS=Homo sapiens]	3	1	1	55.5	9791	ENSG00000156471.12	PTDSS1
P20930	Filaggrin [OS=Homo sapiens]	0	1	1	434.9	2312	ENSG00000143631.10	FLG
Q6PCB8	Embigin [OS=Homo sapiens]	4	1	1	36.9	133418	ENSG00000170571.11	EMB
Q01085	Nucleolysin TIAR [OS=Homo sapiens]	2	1	1	41.6	7073	ENSG00000151923.17	TIAL1
P35612-1	Beta-adducin [OS=Homo sapiens]	1	1	1	80.8	119	ENSG00000075340.22	ADD2
Q96G97-4	Isoform 3 of Seipin [OS=Homo sapiens]	2	1	1	51.1	26580	ENSG00000168000.14	BSCL2
Q13087	Protein disulfide-isomerase A2 [OS=Homo sapiens]	1	1	1	58.2	64714	ENSG00000185615.15	PDIA2
Q9NRW1	Ras-related protein Rab-6B [OS=Homo sapiens]	6	1	1	23.4	51560	ENSG00000154917.10	RAB6B
Q96C86	M7GpppX diphosphatase [OS=Homo sapiens]	3	1	1	38.6	28960	ENSG00000110063.8	DCPS
Q96RP9	Elongation factor G, mitochondrial [OS=Homo sapiens]	1	1	1	83.4	85476	ENSG00000168827.14	GFM1
Q9H2H0	CXXC-type zinc finger protein 4 [OS=Homo sapiens]	4	1	1	21	80319		CXXC4
P09496-1	clathrin light chain A [OS=Homo sapiens]	3	1	1	27.1	1211	ENSG00000122705.16	CLTA
Q8N9R6	CMT1A duplicated region transcript 4 protein [OS=Homo sapiens]	7	1	1	17.5	284040		CDRT4
Q8N2Y8	Iporin [OS=Homo sapiens]	1	1	1	161.1	9853	ENSG00000198853.11	RUSC2
Q9UGI9-1	5'-AMP-activated protein kinase subunit gamma-3 [OS=Homo sapiens]	2	1	1	54.2	53632	ENSG00000115592.11	PRKAG3
Q7RTU4	Class A basic helix-loop-helix protein 9 [OS=Homo sapiens]	4	1	1	24.1	727857	ENSG00000205899.3	BHLHA9
O60885-1	Bromodomain-containing protein 4 [OS=Homo sapiens]	1	1	1	152.1	23476	ENSG00000141867.17	BRD4
Q15743	Ovarian cancer G-protein coupled receptor 1 [OS=Homo sapiens]	4	1	1	41.1	8111	ENSG00000119714.10	GPR68
Q9Y3A3	MOB-like protein phocein [OS=Homo sapiens]	3	1	1	26	25843	ENSG00000115540.14	MOB4
Q5UCC4-1	ER membrane protein complex subunit 10 [OS=Homo sapiens]	4	1	1	27.3	284361	ENSG00000161671.16	EMC10
Q5SYB0	FERM and PDZ domain-containing protein 1 [OS=Homo sapiens]	1	1	1	173.3	22844	ENSG00000070601.9	FRMPD1
Q9H340	Olfactory receptor 51B6 [OS=Homo sapiens]	4	1	1	35.2	390058	ENSG00000176239.7	OR51B6
Q9NV31	U3 small nucleolar ribonucleoprotein protein IMP3 [OS=Homo sapiens]	8	1	1	21.8	55272	ENSG00000177971.8	IMP3
Q96M60	Protein FAM227B [OS=Homo sapiens]	3	1	1	59.9	196951	ENSG00000166262.15	FAM227B
Q9UPQ4	Tripartite motif-containing protein 35 [OS=Homo sapiens]	2	1	1	56.5	23087	ENSG00000104228.12	TRIM35
Q5T2T1	MAGUK p55 subfamily member 7 [OS=Homo sapiens]	1	1	1	65.5	143098	ENSG00000150054.18	MPP7
P52566	Rho GDP-dissociation inhibitor 2 [OS=Homo sapiens]	7	1	1	23	397	ENSG00000111348.8	ARHGDIB
P35606	Coatomer subunit beta' [OS=Homo sapiens]	1	1	1	102.4	9276	ENSG00000184432.9	COPB2
Q14494-1	Nuclear factor erythroid 2-related factor 1 [OS=Homo sapiens]	1	1	1	84.7	4779	ENSG00000082641.15	NFE2L1
Q8NDI1	EH domain-binding protein 1 [OS=Homo sapiens]	1	1	1	139.9	23301	ENSG00000115504.14	EHBP1
P05771-1	Protein kinase C beta type [OS=Homo sapiens]	1	1	1	76.8	5579	ENSG00000166501.12	PRKCB
Q8TAB3	Protocadherin-19 [OS=Homo sapiens]	1	1	1	126.2	57526	ENSG00000165194.15	PCDH19
Q68EM7	Rho GTPase-activating protein 17 [OS=Homo sapiens]	1	1	1	95.4	55114	ENSG00000140750.16	ARHGAP17
P02748	complement component C9 [OS=Homo sapiens]	2	1	1	63.1	735	ENSG00000113600.10	C9
O00232-1	26s proteasome non-atpase regulatory subunit 12 [OS=Homo sapiens]	2	1	1	52.9	5718	ENSG00000197170.9	PSMD12
Q16385	Protein SSX2 [OS=Homo sapiens]	4	1	1	21.6	727837; 6757	ENSG00000268447.5; ENSG00000241476.8	SSX2B; SSX2
Q9UBI1	COMM domain-containing protein 3 [OS=Homo sapiens]	5	1	1	22.1	23412	ENSG00000148444.15	COMMD3
Q9Y6R7	IgGFc-binding protein [OS=Homo sapiens]	0	1	1	571.6	8857		FCGBP
Q99759	Mitogen-activated protein kinase kinase kinase 3 [OS=Homo sapiens]	1	1	1	70.9	4215	ENSG00000198909.7	MAP3K3
Q8NDV3-1	Structural maintenance of chromosomes protein 1B [OS=Homo sapiens]	1	1	1	143.8	27127		SMC1B
Q86UX6	Serine/threonine-protein kinase 32C [OS=Homo sapiens]	2	1	1	55	282974	ENSG00000165752.16	STK32C
A8K2U0	Alpha-2-macroglobulin-like protein 1 [OS=Homo sapiens]	1	1	1	161	144568	ENSG00000166535.19	A2ML1
Q8WU67-2	Isoform 2 of Phospholipase ABHD3 [OS=Homo sapiens]	9	1	1	15.5	171586	ENSG00000158201.9	ABHD3
Q32P44	Echinoderm microtubule-associated protein-like 3 [OS=Homo sapiens]	1	1	1	95.1	256364	ENSG00000149499.11	EML3
Q9NYU1	UDP-glucose:glycoprotein glucosyltransferase 2 [OS=Homo sapiens]	0	1	1	174.6	55757	ENSG00000102595.19	UGGT2
P21695-1	Glycerol-3-phosphate dehydrogenase [NAD(+)], cytoplasmic [OS=Homo sapiens]	3	1	1	37.5	2819	ENSG00000167588.12	GPD1
P35125-1	Ubiquitin carboxyl-terminal hydrolase 6 [OS=Homo sapiens]	1	1	1	158.6	9098	ENSG00000129204.16	USP6
Q9H015	Solute carrier family 22 member 4 [OS=Homo sapiens]	2	1	1	62.1	6583	ENSG00000197208.5	SLC22A4
Q5BKY9-1	Protein FAM133B [OS=Homo sapiens]	4	1	1	28.4	257415	ENSG00000234545.7	FAM133B
P29350-1	tyrosine-protein phosphatase non-receptor type 6 [OS=Homo sapiens]	2	1	1	67.5	5777	ENSG00000111679.16	PTPN6
Q6P1M9	Armadillo repeat-containing X-linked protein 5 [OS=Homo sapiens]	2	1	1	62.3	64860	ENSG00000125962.14	ARMCX5
Q8IXX5	Transmembrane protein 183A [OS=Homo sapiens]	4	1	1	42.8	92703	ENSG00000163444.11	TMEM183A
P35914	Hydroxymethylglutaryl-CoA lyase, mitochondrial [OS=Homo sapiens]	3	1	1	34.3	3155	ENSG00000117305.14	HMGCL
Q8IWU6	extracellular sulfatase Sulf-1 [OS=Homo sapiens]	1	1	1	101	23213	ENSG00000137573.13	SULF1
Q14CZ0	UPF0472 protein C16orf72 [OS=Homo sapiens]	4	1	1	30.9	29035	ENSG00000182831.11	C16orf72
Q9C0B2	Cilia- and flagella-associated protein 74 [OS=Homo sapiens]	1	1	1	178.5	85452	ENSG00000142609.17	KIAA1751; CFAP74
P19320-1	Vascular cell adhesion protein 1 [OS=Homo sapiens]	2	1	1	81.2	7412	ENSG00000162692.10	VCAM1
Q96KN9	Gap junction delta-4 protein [OS=Homo sapiens]	3	1	1	40.1	219770	ENSG00000177291.3	GJD4
Q14031	Collagen alpha-6(IV) chain [OS=Homo sapiens]	1	1	1	163.7	1288	ENSG00000197565.15	COL4A6
Q6UXZ4	netrin receptor UNC5D [OS=Homo sapiens]	2	1	1	105.8	137970	ENSG00000156687.10	UNC5D
O75323-1	Protein NipSnap homolog 2 [OS=Homo sapiens]	3	1	1	33.7	2631	ENSG00000146729.9	GBAS; NIPSNAP2
Q96QE4	Leucine-rich repeat-containing protein 37B [OS=Homo sapiens]	1	1	1	105.5	114659	ENSG00000185158.12	LRRC37B
Q96EB1-3	Isoform 3 of Elongator complex protein 4 [OS=Homo sapiens]	2	1	1	52.7	26610	ENSG00000109911.18	ELP4
Q99608	necdin [OS=Homo sapiens]	3	1	1	36.1	4692	ENSG00000182636.5	NDN
O14730	serine/threonine-protein kinase RIO3 [OS=Homo sapiens]	3	1	1	59.1	8780	ENSG00000101782.14	RIOK3
Q14807	Kinesin-like protein KIF22 [OS=Homo sapiens]	2	1	1	73.2	3835	ENSG00000079616.12	KIF22
Q03111	Protein ENL [OS=Homo sapiens]	2	1	1	62	4298	ENSG00000130382.8	MLLT1
P23229-7	Isoform 7 of Integrin alpha-6 [OS=Homo sapiens]	1	1	1	106.5	3655	ENSG00000091409.14	ITGA6
Q15386-1	Ubiquitin-protein ligase E3C [OS=Homo sapiens]	1	1	1	123.8	9690	ENSG00000009335.17	UBE3C
P32241-2	Isoform Long of Vasoactive intestinal polypeptide receptor 1 [OS=Homo sapiens]	3	1	1	55	7433		VIPR1
Q9NZ72	Stathmin-3 [OS=Homo sapiens]	6	1	1	21	50861	ENSG00000197457.9	STMN3
Q8TC92	ecto-NOX disulfide-thiol exchanger 1 [OS=Homo sapiens]	2	1	1	73.3	55068	ENSG00000120658.13	ENOX1
Q14141-1	Septin-6 [OS=Homo sapiens]	2	1	1	49.7	23157	ENSG00000125354.22	SEPT6
Q9Y3M2	Protein chibby homolog 1 [OS=Homo sapiens]	8	1	1	14.5	25776	ENSG00000100211.10	CBY1
Q6PHW0-1	Iodotyrosine deiodinase 1 [OS=Homo sapiens]	3	1	1	33.3	389434	ENSG00000009765.14	IYD
P19113	histidine decarboxylase [OS=Homo sapiens]	2	1	1	74.1	3067	ENSG00000140287.10	HDC
O00321	ETS translocation variant 2 [OS=Homo sapiens]	3	1	1	36.6	2116	ENSG00000105672.14	ETV2
P49593	Protein phosphatase 1F [OS=Homo sapiens]	1	1	1	49.8	9647	ENSG00000100034.13	PPM1F
Q06643-1	lymphotoxin-beta [OS=Homo sapiens]	5	1	1	25.4	4050	ENSG00000223448.7; ENSG00000206437.10; ENSG00000204487.8; ENSG00000236925.7; ENSG00000238114.7; ENSG00000236237.7; ENSG00000227507.2; ENSG00000231314.7	LTB
Q96L93-1	Kinesin-like protein KIF16B [OS=Homo sapiens]	1	1	1	151.9	55614	ENSG00000089177.18	KIF16B
Q8N3T1	Polypeptide N-acetylgalactosaminyltransferase 15 [OS=Homo sapiens]	1	1	1	73	117248	ENSG00000131386.17	GALNT15; GALNTL2
Q8IXQ5-2	Isoform 2 of Kelch-like protein 7 [OS=Homo sapiens]	1	1	1	63.6	55975		KLHL7
Q96N03-1	V-set and transmembrane domain-containing protein 2-like protein [OS=Homo sapiens]	4	1	1	22.3	128434	ENSG00000132821.11	VSTM2L
Q03252	Lamin-B2 [OS=Homo sapiens]	2	1	1	69.9	84823	ENSG00000176619.12	LMNB2
Q92575	UBX domain-containing protein 4 [OS=Homo sapiens]	2	1	1	56.7	23190	ENSG00000144224.16	UBXN4
P25490	Transcriptional repressor protein YY1 [OS=Homo sapiens]	2	1	1	44.7	7528	ENSG00000100811.12	YY1
Q9BRJ7-1	Tudor-interacting repair regulator protein [OS=Homo sapiens]	4	1	1	23.3	84309	ENSG00000168101.14	NUDT16L1
Q7Z6B0-1	Coiled-coil domain-containing protein 91 [OS=Homo sapiens]	2	1	1	49.9	55297	ENSG00000123106.10	CCDC91
O14529	Homeobox protein cut-like 2 [OS=Homo sapiens]	1	1	1	161.6	23316	ENSG00000111249.13	CUX2
Q96T23	remodeling and spacing factor 1 [OS=Homo sapiens]	1	1	1	163.7	51773	ENSG00000048649.13	RSF1
Q9Y5R8	trafficking protein particle complex subunit 1 [OS=Homo sapiens]	6	1	1	16.8	58485	ENSG00000170043.11	TRAPPC1
Q9NTK5-1	obg-like ATPase 1 [OS=Homo sapiens]	3	1	1	44.7	29789	ENSG00000138430.15	OLA1
Q8IYX1	TBC1 domain family member 21 [OS=Homo sapiens]	2	1	1	39.2	161514	ENSG00000167139.8	TBC1D21
Q460N5-1	Isoform 1 of Poly [ADP-ribose] polymerase 14 [OS=Homo sapiens]	0	1	1	193.6	54625		PARP14
Q96FB5	Protein RRNAD1 [OS=Homo sapiens]	2	1	1	52.9	51093	ENSG00000143303.11	RRNAD1
O43149	Zinc finger ZZ-type and EF-hand domain-containing protein 1 [OS=Homo sapiens]	0	1	1	330.9	23140	ENSG00000074755.14	ZZEF1
A2RTX5	Probable threonine--tRNA ligase 2, cytoplasmic [OS=Homo sapiens]	1	1	1	92.6	123283	ENSG00000185418.15	TARSL2
P80723	Brain acid soluble protein 1 [OS=Homo sapiens]	6	1	1	22.7	10409	ENSG00000176788.8	BASP1
Q9H2K8	Serine/threonine-protein kinase TAO3 [OS=Homo sapiens]	1	1	1	105.3	51347	ENSG00000135090.13	TAOK3
Q15811	Intersectin-1 [OS=Homo sapiens]	1	1	1	195.3	6453	ENSG00000205726.14	ITSN1
Q9Y6M9	NADH dehydrogenase [ubiquinone] 1 beta subcomplex subunit 9 [OS=Homo sapiens]	4	1	1	21.8	4715	ENSG00000147684.7	NDUFB9
P51665	26S proteasome non-ATPase regulatory subunit 7 [OS=Homo sapiens]	3	1	1	37	5713	ENSG00000103035.10	PSMD7
A4D0S4-1	Laminin subunit beta-4 [OS=Homo sapiens]	1	1	1	193.4	22798	ENSG00000091128.12	LAMB4

## Sheet: Sheet2
Supplementary Table 4: NBS1-interacting proteins detected in AGS cells using LC-MS/MS
Samples: IgG
Accession	Description	Coverage [%]	# Peptides	# Unique Peptides	MW [kDa]	Entrez Gene ID	Ensembl Gene ID	Gene Symbol
P04264	Keratin, type II cytoskeletal 1 [OS=Homo sapiens]	45	24	20	66	3848	ENSG00000167768.4	KRT1
P35579-1	Myosin-9 [OS=Homo sapiens]	17	27	27	226.4	4627	ENSG00000100345.20	MYH9
P35908	Keratin, type II cytoskeletal 2 epidermal [OS=Homo sapiens]	39	21	17	65.4	3849	ENSG00000172867.3	KRT2
P13645	Keratin, type I cytoskeletal 10 [OS=Homo sapiens]	30	16	14	58.8	3858	ENSG00000186395.7	KRT10
P13647	keratin, type II cytoskeletal 5 [OS=Homo sapiens]	32	19	11	62.3	3852	ENSG00000186081.11	KRT5
P35527	Keratin, type I cytoskeletal 9 [OS=Homo sapiens]	28	12	12	62	3857	ENSG00000171403.9	KRT9
P02538	Keratin, type II cytoskeletal 6A [OS=Homo sapiens]	26	14	2	60	3853	ENSG00000205420.10	KRT6A
P04259	keratin, type II cytoskeletal 6B [OS=Homo sapiens]	27	15	3	60	3854	ENSG00000185479.5	KRT6B
Q86YZ3	Hornerin [OS=Homo sapiens]	12	11	11	282.2	388697	ENSG00000197915.5	HRNR
P16403	Histone H1.2 [OS=Homo sapiens]	42	10	4	21.4	3006	ENSG00000187837.3	HIST1H1C
P02533	Keratin, type I cytoskeletal 14 [OS=Homo sapiens]	30	12	4	51.5	3861	ENSG00000186847.5	KRT14
P08779	Keratin, type I cytoskeletal 16 [OS=Homo sapiens]	28	11	4	51.2	3868	ENSG00000186832.8	KRT16
P15924-1	Desmoplakin [OS=Homo sapiens]	4	12	12	331.6	1832	ENSG00000096696.13	DSP
Q5QNW6-1	Histone H2B type 2-F [OS=Homo sapiens]	45	7	3	13.9	440689	ENSG00000203814.6	HIST2H2BF
P55145	Mesencephalic astrocyte-derived neurotrophic factor [OS=Homo sapiens]	21	7	7	20.7	7873		MANF
Q16778	Histone H2B type 2-E [OS=Homo sapiens]	45	7	3	13.9	8349	ENSG00000184678.10	HIST2H2BE
P16402	Histone H1.3 [OS=Homo sapiens]	24	6	1	22.3	3007	ENSG00000124575.6	HIST1H1D
P02545	Prelamin-A/C [OS=Homo sapiens]	14	8	8	74.1	4000	ENSG00000160789.19	LMNA
P21333	Filamin-A [OS=Homo sapiens]	4	7	7	280.6	2316	ENSG00000196924.14	FLNA
P02768-1	Serum albumin [OS=Homo sapiens]	5	4	4	69.3	213	ENSG00000163631.16	ALB
Q02878	60S ribosomal protein L6 [OS=Homo sapiens]	20	7	7	32.7	6128	ENSG00000089009.15	RPL6
P60709	Actin, cytoplasmic 1 [OS=Homo sapiens]	23	7	7	41.7	60	ENSG00000075624.13	ACTB
P05787	Keratin, type II cytoskeletal 8 [OS=Homo sapiens]	8	5	2	53.7	3856	ENSG00000170421.12	KRT8
P08238	Heat shock protein HSP 90-beta [OS=Homo sapiens]	11	6	4	83.2	3326	ENSG00000096384.19	HSP90AB1
P62424	60S ribosomal protein L7a [OS=Homo sapiens]	20	5	5	30	6130	ENSG00000280858.2; ENSG00000148303.16	RPL7A
P13639	Elongation factor 2 [OS=Homo sapiens]	7	6	6	95.3	1938	ENSG00000167658.15	EEF2
P16401	Histone H1.5 [OS=Homo sapiens]	19	5	3	22.6	3009	ENSG00000184357.4	HIST1H1B
P10809	60 kDa heat shock protein, mitochondrial [OS=Homo sapiens]	10	4	4	61	3329	ENSG00000144381.16	HSPD1
P62701	40S ribosomal protein S4, X isoform [OS=Homo sapiens]	15	6	6	29.6	6191	ENSG00000198034.10	RPS4X
P36578	60S ribosomal protein L4 [OS=Homo sapiens]	13	5	5	47.7	6124	ENSG00000174444.14	RPL4
P08729	Keratin, type II cytoskeletal 7 [OS=Homo sapiens]	12	5	4	51.4	3855	ENSG00000135480.15	KRT7
Q04695	Keratin, type I cytoskeletal 17 [OS=Homo sapiens]	12	5	2	48.1	3872	ENSG00000128422.15	KRT17
P11142-1	Heat shock cognate 71 kDa protein [OS=Homo sapiens]	10	5	4	70.9	3312	ENSG00000109971.13	HSPA8
P18124	60S ribosomal protein L7 [OS=Homo sapiens]	19	4	4	29.2	6129	ENSG00000147604.13	RPL7
Q07020	60S ribosomal protein L18 [OS=Homo sapiens]	24	4	4	21.6	6141	ENSG00000063177.12	RPL18
P00338-1	L-lactate dehydrogenase A chain [OS=Homo sapiens]	14	5	5	36.7	3939	ENSG00000134333.13	LDHA
P22061	protein-L-isoaspartate(D-aspartate) O-methyltransferase [OS=Homo sapiens]	15	4	4	24.6	5110		PCMT1
P50914	60S ribosomal protein L14 [OS=Homo sapiens]	14	3	3	23.4	9045	ENSG00000188846.13	RPL14
P00966	Argininosuccinate synthase [OS=Homo sapiens]	10	5	5	46.5	445	ENSG00000130707.17	ASS1
Q93077	Histone H2A type 1-C [OS=Homo sapiens]	48	4	2	14.1	8334	ENSG00000180573.9	HIST1H2AC
P84098	60S ribosomal protein L19 [OS=Homo sapiens]	17	4	3	23.5	6143	ENSG00000108298.9	RPL19
Q05639	Elongation factor 1-alpha 2 [OS=Homo sapiens]	9	4	4	50.4	1917	ENSG00000101210.10	EEF1A2
P04075	fructose-bisphosphate aldolase A [OS=Homo sapiens]	13	4	4	39.4	226	ENSG00000149925.17	ALDOA
Q06830	peroxiredoxin-1 [OS=Homo sapiens]	15	3	3	22.1	5052	ENSG00000117450.13	PRDX1
P17096-1	High mobility group protein HMG-I/HMG-Y [OS=Homo sapiens]	23	3	2	11.7	3159	ENSG00000137309.19	HMGA1
P14923	Junction plakoglobin [OS=Homo sapiens]	6	4	4	81.7	3728	ENSG00000173801.16	JUP
O76021	Ribosomal L1 domain-containing protein 1 [OS=Homo sapiens]	9	4	4	54.9	26156	ENSG00000171490.12	RSL1D1
P68431	Histone H3.1 [OS=Homo sapiens]	24	4	1	15.4	8968; 8352; 8351; 8355; 8357; 8358; 8350; 8353; 8354; 8356	ENSG00000197153.4; ENSG00000275379.1; ENSG00000278272.1; ENSG00000277775.1; ENSG00000273983.1; ENSG00000274750.2; ENSG00000274267.1; ENSG00000197409.7; ENSG00000275714.1; ENSG00000278828.1	HIST1H3F; HIST1H3C; HIST1H3D; HIST1H3G; HIST1H3H; HIST1H3B; HIST1H3A; HIST1H3E; HIST1H3I; HIST1H3J
P39023	60S ribosomal protein L3 [OS=Homo sapiens]	8	3	3	46.1	6122	ENSG00000100316.15	RPL3
P53621-1	coatomer subunit alpha [OS=Homo sapiens]	3	4	4	138.3	1314	ENSG00000122218.14	COPA
P07437	tubulin beta chain [OS=Homo sapiens]	7	3	3	49.6	203068	ENSG00000232575.10; ENSG00000196230.12; ENSG00000227739.10; ENSG00000224156.10; ENSG00000235067.10; ENSG00000229684.10; ENSG00000183311.16; ENSG00000232421.10	TUBB
P23396-1	40S ribosomal protein S3 [OS=Homo sapiens]	16	4	4	26.7	6188	ENSG00000149273.14	RPS3
P84243	histone H3.3 [OS=Homo sapiens]	24	4	1	15.3	3020; 440926; 3021	ENSG00000132475.10; ENSG00000163041.9	H3F3A; H3F3AP4; H3F3B
P62805	histone H4 [OS=Homo sapiens]	33	3	3	11.4	8359; 8361; 8360; 8363; 8370; 554313; 8365; 8364; 121504; 8367; 8294; 8366; 8362; 8368	ENSG00000197061.4; ENSG00000275126.1; ENSG00000273542.1; ENSG00000197238.4; ENSG00000197837.3; ENSG00000276966.2; ENSG00000158406.4; ENSG00000270882.2; ENSG00000274618.1; ENSG00000278637.1; ENSG00000277157.1; ENSG00000278705.1; ENSG00000270276.2; ENSG00000276180.1	HIST1H4A; HIST1H4F; HIST1H4D; HIST1H4J; HIST2H4A; HIST2H4B; HIST1H4H; HIST1H4C; HIST4H4; HIST1H4E; HIST1H4I; HIST1H4B; HIST1H4K; HIST1H4L
P62829	60S ribosomal protein L23 [OS=Homo sapiens]	27	3	3	14.9	9349	ENSG00000125691.12	RPL23
Q5D862	Filaggrin-2 [OS=Homo sapiens]	4	3	3	247.9	388698	ENSG00000143520.6	FLG2
P62851	40S ribosomal protein S25 [OS=Homo sapiens]	28	4	4	13.7	6230	ENSG00000280831.2; ENSG00000118181.10	RPS25
P13010	X-ray repair cross-complementing protein 5 [OS=Homo sapiens]	8	3	3	82.7	7520	ENSG00000079246.15	XRCC5
P61247	40S ribosomal protein S3a [OS=Homo sapiens]	13	3	3	29.9	6189	ENSG00000145425.9	RPS3A
P62241	40S ribosomal protein S8 [OS=Homo sapiens]	12	3	3	24.2	6202	ENSG00000142937.11	RPS8
P14618	Pyruvate kinase PKM [OS=Homo sapiens]	8	3	3	57.9	5315	ENSG00000067225.17	PKM
P38646	Stress-70 protein, mitochondrial [OS=Homo sapiens]	5	3	3	73.6	3313	ENSG00000113013.12	HSPA9
P62917	60S ribosomal protein L8 [OS=Homo sapiens]	7	2	2	28	6132	ENSG00000161016.17	RPL8
P62753	40S RIBOSOMAL PROTEIN S6 [OS=Homo sapiens]	11	3	3	28.7	6194	ENSG00000137154.12	RPS6
P16104	Histone H2AX [OS=Homo sapiens]	31	3	1	15.1	3014	ENSG00000188486.3	H2AFX
Q07955-1	Serine/arginine-rich splicing factor 1 [OS=Homo sapiens]	14	3	3	27.7	6426	ENSG00000136450.12	SRSF1
P08670	Vimentin [OS=Homo sapiens]	6	3	3	53.6	7431	ENSG00000026025.15	VIM
P81605	Dermcidin [OS=Homo sapiens]	27	3	3	11.3	117159	ENSG00000161634.11	DCD
Q14CN4-1	Keratin, type II cytoskeletal 72 [OS=Homo sapiens]	6	3	1	55.8	140807	ENSG00000170486.10	KRT72
P25705-1	ATP synthase subunit alpha, mitochondrial [OS=Homo sapiens]	6	2	2	59.7	498	ENSG00000152234.15	ATP5A1
Q9Y266	nuclear migration protein nudC [OS=Homo sapiens]	8	3	3	38.2	10726	ENSG00000090273.13	NUDC
P46781	40S ribosomal protein S9 [OS=Homo sapiens]	16	3	3	22.6	6203	ENSG00000274005.3; ENSG00000275323.3; ENSG00000277079.3; ENSG00000278081.3; ENSG00000277359.3; ENSG00000170889.13; ENSG00000274950.4; ENSG00000274626.3; ENSG00000278270.4; ENSG00000274646.4	RPS9
P05783	Keratin, type I cytoskeletal 18 [OS=Homo sapiens]	6	3	2	48	3875	ENSG00000111057.10	KRT18
P49915	GMP synthase [glutamine-hydrolyzing] [OS=Homo sapiens]	4	3	3	76.7	8833	ENSG00000163655.15	GMPS
Q12931	heat shock protein 75 kDa, mitochondrial [OS=Homo sapiens]	6	3	2	80.1	10131	ENSG00000126602.10	TRAP1
P12956	X-ray repair cross-complementing protein 6 [OS=Homo sapiens]	5	3	3	69.8	2547	ENSG00000196419.12	XRCC6
P62249	40S ribosomal protein S16 [OS=Homo sapiens]	18	3	3	16.4	6217	ENSG00000105193.8	RPS16
P62269	40S ribosomal protein S18 [OS=Homo sapiens]	13	2	2	17.7	6222	ENSG00000223367.6; ENSG00000096150.9; ENSG00000235650.6; ENSG00000226225.6; ENSG00000231500.6	RPS18
Q99615-1	DnaJ homolog subfamily C member 7 [OS=Homo sapiens]	6	2	2	56.4	7266	ENSG00000168259.14	DNAJC7
P13797	Plastin-3 [OS=Homo sapiens]	4	2	2	70.8	5358	ENSG00000102024.17	PLS3
P08708	40S ribosomal protein S17 [OS=Homo sapiens]	16	2	2	15.5	6218	ENSG00000278229.2; ENSG00000182774.10	RPS17; RPS17L
P17096-2	Isoform HMG-Y of High mobility group protein HMG-I/HMG-Y [OS=Homo sapiens]	15	2	1	10.7	3159	ENSG00000137309.19	HMGA1
P05388	60S acidic ribosomal protein P0 [OS=Homo sapiens]	9	2	2	34.3	6175	ENSG00000089157.15	RPLP0
P62899	60S ribosomal protein L31 [OS=Homo sapiens]	14	2	2	14.5	6160	ENSG00000071082.10	RPL31
P14625	Endoplasmin [OS=Homo sapiens]	3	2	1	92.4	7184	ENSG00000166598.14	HSP90B1
P15880	40S ribosomal protein S2 [OS=Homo sapiens]	8	2	2	31.3	6187	ENSG00000140988.15	RPS2
A6NMY6	Putative annexin A2-like protein [OS=Homo sapiens]	6	2	2	38.6	304		ANXA2P2
Q13835	Plakophilin-1 [OS=Homo sapiens]	3	2	2	82.8	5317	ENSG00000081277.12	PKP1
Q92841-1	Isoform 2 of Probable ATP-dependent RNA helicase DDX17 [OS=Homo sapiens]	4	2	1	72.3	10521		DDX17
P62826	GTP-binding nuclear protein RAN [OS=Homo sapiens]	9	2	2	24.4	5901	ENSG00000132341.11	RAN
P50991	T-complex protein 1 subunit delta [OS=Homo sapiens]	4	2	2	57.9	10575	ENSG00000115484.14	CCT4
P32969	60S ribosomal protein L9 [OS=Homo sapiens]	15	2	2	21.9	6133	ENSG00000163682.15	RPL9
Q92522	Histone H1x [OS=Homo sapiens]	9	2	2	22.5	8971	ENSG00000184897.5	H1FX
Q5T749	Keratinocyte proline-rich protein [OS=Homo sapiens]	4	2	2	64.1	448834	ENSG00000203786.6	KPRP
P26373-1	60S ribosomal protein L13 [OS=Homo sapiens]	10	2	2	24.2	6137	ENSG00000167526.13	RPL13
Q7Z794	Keratin, type II cytoskeletal 1b [OS=Homo sapiens]	3	2	2	61.9	374454	ENSG00000189182.9	KRT77
P23284	peptidyl-prolyl cis-trans isomerase B [OS=Homo sapiens]	10	2	2	23.7	5479	ENSG00000166794.4	PPIB
P83731	60S ribosomal protein L24 [OS=Homo sapiens]	6	2	2	17.8	6152	ENSG00000114391.12	RPL24
Q15365	Poly(RC)-binding protein 1 [OS=Homo sapiens]	6	2	2	37.5	5093	ENSG00000169564.6	PCBP1
P40429	60S ribosomal protein L13a [OS=Homo sapiens]	11	2	2	23.6	23521	ENSG00000142541.16	RPL13A
P21266	glutathione S-transferase Mu 3 [OS=Homo sapiens]	10	2	2	26.5	2947	ENSG00000134202.10	GSTM3
P30041	Peroxiredoxin-6 [OS=Homo sapiens]	10	2	2	25	9588	ENSG00000117592.8	PRDX6
P11532-1	Dystrophin [OS=Homo sapiens]	0	2	2	426.5	1756		DMD
P42766	60S ribosomal protein L35 [OS=Homo sapiens]	13	2	1	14.5	11224	ENSG00000136942.14	RPL35
P61254	60S ribosomal protein L26 [OS=Homo sapiens]	12	2	2	17.2	6154	ENSG00000161970.12	RPL26
P62847-1	40S ribosomal protein S24 [OS=Homo sapiens]	10	2	2	15.4	6229	ENSG00000138326.18	RPS24
Q08188	Protein-glutamine gamma-glutamyltransferase E [OS=Homo sapiens]	3	2	2	76.6	7053	ENSG00000125780.11	TGM3
P55209	Nucleosome assembly protein 1-like 1 [OS=Homo sapiens]	6	2	2	45.3	4673	ENSG00000187109.13	NAP1L1
P11021	78 kDa glucose-regulated protein [OS=Homo sapiens]	3	2	1	72.3	3309	ENSG00000044574.7	HSPA5
P02765	Alpha-2-HS-glycoprotein [OS=Homo sapiens]	5	2	2	39.3	197		AHSG
O00541-1	Pescadillo homolog [OS=Homo sapiens]	3	2	2	68	23481	ENSG00000100029.17	PES1
P17844	probable ATP-dependent RNA helicase DDX5 [OS=Homo sapiens]	4	2	1	69.1	1655	ENSG00000108654.13	DDX5
P11387	DNA topoisomerase 1 [OS=Homo sapiens]	4	2	2	90.7	7150	ENSG00000198900.5	TOP1
O60841	Eukaryotic translation initiation factor 5B [OS=Homo sapiens]	2	2	2	138.7	9669	ENSG00000158417.10	EIF5B
P18621	60S ribosomal protein L17 [OS=Homo sapiens]	10	2	2	21.4	6139	ENSG00000215472.10; ENSG00000265681.7	RPL17
Q8N1N4	Keratin, type II cytoskeletal 78 [OS=Homo sapiens]	4	2	2	56.8	196374	ENSG00000170423.12	KRT78
P19338	Nucleolin [OS=Homo sapiens]	3	2	2	76.6	4691	ENSG00000115053.15	NCL
Q9H7B2	Ribosome production factor 2 homolog [OS=Homo sapiens]	7	2	2	35.6	84154	ENSG00000197498.12	RPF2
Q15366-1	Poly(rC)-binding protein 2 [OS=Homo sapiens]	7	2	2	38.6	5094	ENSG00000197111.15	PCBP2
P48643	T-complex protein 1 subunit epsilon [OS=Homo sapiens]	4	2	2	59.6	22948	ENSG00000150753.11	CCT5
Q15149-1	plectin [OS=Homo sapiens]	0	2	2	531.5	5339	ENSG00000178209.14	PLEC
P35268	60S ribosomal protein L22 [OS=Homo sapiens]	19	2	2	14.8	6146	ENSG00000116251.9	RPL22
P09874	Poly [ADP-ribose] polymerase 1 [OS=Homo sapiens]	2	2	2	113	142	ENSG00000143799.12	PARP1
O43143	Pre-mRNA-splicing factor ATP-dependent RNA helicase DHX15 [OS=Homo sapiens]	3	2	2	90.9	1665	ENSG00000109606.12	DHX15
P60763	Ras-related C3 botulinum toxin substrate 3 [OS=Homo sapiens]	11	2	1	21.4	5881	ENSG00000169750.8	RAC3
P39019	40S ribosomal protein S19 [OS=Homo sapiens]	12	2	2	16.1	6223	ENSG00000105372.6	RPS19
Q92499	ATP-dependent RNA helicase DDX1 [OS=Homo sapiens]	3	2	2	82.4	1653	ENSG00000079785.14	DDX1
Q15029	116 kDa U5 small nuclear ribonucleoprotein component [OS=Homo sapiens]	2	2	2	109.4	9343	ENSG00000108883.12	EFTUD2
Q6KB66	Keratin, type II cytoskeletal 80 [OS=Homo sapiens]	4	2	2	50.5	144501	ENSG00000167767.13	KRT80
Q12789-2	General transcription factor 3C polypeptide 1 [OS=Homo sapiens]	1	2	2	238.7	2975	ENSG00000077235.17	GTF3C1
P54886	delta-1-pyrroline-5-carboxylate synthase [OS=Homo sapiens]	2	2	2	87.2	5832	ENSG00000059573.8	ALDH18A1
P46776	60S ribosomal protein L27a [OS=Homo sapiens]	16	2	2	16.6	6157	ENSG00000166441.12	RPL27A
P23193	Transcription elongation factor A protein 1 [OS=Homo sapiens]	7	2	2	33.9	6917	ENSG00000187735.13	TCEA1
O43175	D-3-phosphoglycerate dehydrogenase [OS=Homo sapiens]	5	2	2	56.6	26227	ENSG00000092621.11	PHGDH
Q96FE5	Leucine-rich repeat and immunoglobulin-like domain-containing nogo receptor-interacting protein 1 [OS=Homo sapiens]	2	1	1	69.8	84894	ENSG00000169783.12	LINGO1
P60953	Cell division control protein 42 homolog [OS=Homo sapiens]	11	2	1	21.2	998	ENSG00000070831.15	CDC42
P60842	Eukaryotic initiation factor 4A-I [OS=Homo sapiens]	5	2	2	46.1	1973	ENSG00000161960.14	EIF4A1
Q9UPQ0-1	LIM and calponin homology domains-containing protein 1 [OS=Homo sapiens]	1	2	2	121.8	22998	ENSG00000064042.17	LIMCH1
P20929	Nebulin [OS=Homo sapiens]	0	1	1	772.4	4703	ENSG00000183091.19	NEB
P15311	Ezrin [OS=Homo sapiens]	3	2	2	69.4	7430	ENSG00000092820.17	EZR
P41091	eukaryotic translation initiation factor 2 subunit 3 [OS=Homo sapiens]	4	2	2	51.1	1968	ENSG00000130741.10	EIF2S3
Q03701	CCAAT/enhancer-binding protein zeta [OS=Homo sapiens]	2	2	2	120.9	10153	ENSG00000115816.14	CEBPZ
P52272	Heterogeneous nuclear ribonucleoprotein M [OS=Homo sapiens]	2	2	2	77.5	4670	ENSG00000099783.11	HNRNPM
Q8IXQ5-2	Isoform 2 of Kelch-like protein 7 [OS=Homo sapiens]	1	1	1	63.6	55975		KLHL7
Q71UI9-1	Histone H2A.V [OS=Homo sapiens]	11	1	1	13.5	94239	ENSG00000105968.18	H2AFV
Q96RN5	Mediator of RNA polymerase II transcription subunit 15 [OS=Homo sapiens]	2	1	1	86.7	51586	ENSG00000099917.17	MED15
P04083	annexin A1 [OS=Homo sapiens]	3	1	1	38.7	301	ENSG00000135046.13	ANXA1
P35080-1	Profilin-2 [OS=Homo sapiens]	10	1	1	15	5217	ENSG00000070087.13	PFN2
P56182	Ribosomal RNA processing protein 1 homolog A [OS=Homo sapiens]	3	1	1	52.8	8568	ENSG00000160214.12	RRP1
P31943	Heterogeneous nuclear ribonucleoprotein H [OS=Homo sapiens]	4	1	1	49.2	3187	ENSG00000169045.17; ENSG00000284254.1	HNRNPH1
P60174-1	Isoform 2 of Triosephosphate isomerase [OS=Homo sapiens]	5	1	1	26.7	7167	ENSG00000111669.14	TPI1
Q9NRN7	L-aminoadipate-semialdehyde dehydrogenase-phosphopantetheinyl transferase [OS=Homo sapiens]	5	1	1	35.8	60496	ENSG00000149313.10	AASDHPPT
O60869-1	Endothelial differentiation-related factor 1 [OS=Homo sapiens]	10	1	1	16.4	8721	ENSG00000107223.12	EDF1
O60216	Double-strand-break repair protein rad21 homolog [OS=Homo sapiens]	4	1	1	71.6	5885	ENSG00000164754.14	RAD21
P62910	60S ribosomal protein L32 [OS=Homo sapiens]	10	1	1	15.9	6161	ENSG00000144713.12	RPL32
Q9GZR7	ATP-dependent RNA helicase DDX24 [OS=Homo sapiens]	1	1	1	96.3	57062	ENSG00000273761.5; ENSG00000089737.16	DDX24
O75175	CCR4-NOT transcription complex subunit 3 [OS=Homo sapiens]	1	1	1	81.8	4849	ENSG00000274176.4; ENSG00000274616.4; ENSG00000277600.4; ENSG00000273943.4; ENSG00000088038.17; ENSG00000276082.4; ENSG00000275979.4; ENSG00000277114.4; ENSG00000274941.4; ENSG00000277615.4	CNOT3
Q9Y484-1	WD repeat domain phosphoinositide-interacting protein 4 [OS=Homo sapiens]	5	1	1	39.8	11152	ENSG00000196998.17	WDR45
Q86YR7-1	Probable guanine nucleotide exchange factor MCF2L2 [OS=Homo sapiens]	1	1	1	126.9	23101	ENSG00000053524.12	MCF2L2
O75367-1	Core histone macro-H2A.1 [OS=Homo sapiens]	5	1	1	39.6	9555	ENSG00000113648.16	H2AFY
O60506	Heterogeneous nuclear ribonucleoprotein Q [OS=Homo sapiens]	2	1	1	69.6	10492	ENSG00000135316.17	SYNCRIP
P09543-1	2',3'-cyclic-nucleotide 3'-phosphodiesterase [OS=Homo sapiens]	3	1	1	47.5	1267	ENSG00000173786.16	CNP
P42677	40S ribosomal protein S27 [OS=Homo sapiens]	13	1	1	9.5	6232	ENSG00000177954.11	RPS27
Q15645	Pachytene checkpoint protein 2 homolog [OS=Homo sapiens]	2	1	1	48.5	9319	ENSG00000071539.13	TRIP13
P60468	protein transport protein Sec61 subunit beta [OS=Homo sapiens]	17	1	1	10	10952	ENSG00000106803.9	SEC61B
P05534	HLA class I histocompatibility antigen, A-24 alpha chain [OS=Homo sapiens]	7	1	1	40.7	3105		HLA-A
Q92552	28S ribosomal protein S27, mitochondrial [OS=Homo sapiens]	6	1	1	47.6	23107	ENSG00000113048.16	MRPS27
Q9BRJ7-1	Tudor-interacting repair regulator protein [OS=Homo sapiens]	5	1	1	23.3	84309	ENSG00000168101.14	NUDT16L1
P61326	Protein mago nashi homolog [OS=Homo sapiens]	8	1	1	17.2	4116	ENSG00000162385.10	MAGOH
Q08554-1	Desmocollin-1 [OS=Homo sapiens]	2	1	1	99.9	1823	ENSG00000134765.9	DSC1
P32119	Peroxiredoxin-2 [OS=Homo sapiens]	5	1	1	21.9	7001	ENSG00000167815.11	PRDX2
Q02543	60S ribosomal protein L18a [OS=Homo sapiens]	8	1	1	20.7	6142	ENSG00000105640.12	RPL18A
Q6P2Q9	Pre-mRNA-processing-splicing factor 8 [OS=Homo sapiens]	1	1	1	273.4	10594	ENSG00000174231.16; ENSG00000274442.2	PRPF8
Q9Y3T9	Nucleolar complex protein 2 homolog [OS=Homo sapiens]	1	1	1	84.9	26155	ENSG00000188976.10	NOC2L
P63244	Receptor of activated protein C kinase 1 [OS=Homo sapiens]	6	1	1	35.1	10399	ENSG00000204628.11	GNB2L1; RACK1
P15531	Nucleoside diphosphate kinase A [OS=Homo sapiens]	8	1	1	17.1	4830	ENSG00000239672.7	NME1
P62888	60S ribosomal protein L30 [OS=Homo sapiens]	10	1	1	12.8	6156	ENSG00000156482.10	RPL30
Q9Y399	28S ribosomal protein S2, mitochondrial [OS=Homo sapiens]	4	1	1	33.2	51116	ENSG00000122140.10	MRPS2
P50990	T-complex protein 1 subunit theta [OS=Homo sapiens]	3	1	1	59.6	10694	ENSG00000156261.12	CCT8
Q08J23	tRNA (Cytosine(34)-C(5))-methyltransferase [OS=Homo sapiens]	1	1	1	86.4	54888	ENSG00000037474.14	NSUN2
Q86VF7-1	Nebulin-related-anchoring protein [OS=Homo sapiens]	1	1	1	197	4892	ENSG00000197893.13	NRAP
Q02413	Desmoglein-1 [OS=Homo sapiens]	1	1	1	113.7	1828	ENSG00000134760.5	DSG1
Q15717	ELAV-like protein 1 [OS=Homo sapiens]	3	1	1	36.1	1994	ENSG00000066044.14	ELAVL1
Q96NL6-1	Sodium channel and clathrin linker 1 [OS=Homo sapiens]	1	1	1	80.9	132320	ENSG00000151466.11	SCLT1
P27348	14-3-3 protein theta [OS=Homo sapiens]	6	1	1	27.7	10971	ENSG00000134308.13	YWHAQ
Q16630	Cleavage and polyadenylation specificity factor subunit 6 [OS=Homo sapiens]	3	1	1	59.2	11052	ENSG00000111605.16	CPSF6
P23528	Cofilin-1 [OS=Homo sapiens]	5	1	1	18.5	1072	ENSG00000172757.12	CFL1
Q6ZVX7	F-box only protein 50 [OS=Homo sapiens]	4	1	1	30.8	342897	ENSG00000188505.4	NCCRP1
O60701	UDP-glucose 6-dehydrogenase [OS=Homo sapiens]	3	1	1	55	7358	ENSG00000109814.11	UGDH
O00571	ATP-dependent RNA helicase DDX3X [OS=Homo sapiens]	2	1	1	73.2	1654	ENSG00000215301.9	DDX3X
Q6IQ55	tau-tubulin kinase 2 [OS=Homo sapiens]	1	1	1	137.3	146057	ENSG00000128881.16	TTBK2
P13693	Translationally-controlled tumor protein [OS=Homo sapiens]	8	1	1	19.6	7178	ENSG00000133112.16	TPT1
O00555-1	Voltage-dependent P/Q-type calcium channel subunit alpha-1A [OS=Homo sapiens]	1	1	1	282.2	773		CACNA1A
P02452	Collagen alpha-1(I) chain [OS=Homo sapiens]	1	1	1	138.9	1277		COL1A1
Q86T82	ubiquitin carboxyl-terminal hydrolase 37 [OS=Homo sapiens]	1	1	1	110.1	57695	ENSG00000135913.10	USP37
Q99623	Prohibitin-2 [OS=Homo sapiens]	4	1	1	33.3	11331	ENSG00000215021.8	PHB2
Q9H444	Charged multivesicular body protein 4b [OS=Homo sapiens]	4	1	1	24.9	128866	ENSG00000101421.3	CHMP4B
P49368-1	T-complex protein 1 subunit gamma [OS=Homo sapiens]	2	1	1	60.5	7203	ENSG00000163468.14	CCT3
O60906	Sphingomyelin phosphodiesterase 2 [OS=Homo sapiens]	3	1	1	47.6	6610	ENSG00000135587.8	SMPD2
P61978	Heterogeneous nuclear ribonucleoprotein K [OS=Homo sapiens]	2	1	1	50.9	3190	ENSG00000165119.20	HNRNPK
P16220-1	Cyclic AMP-responsive element-binding protein 1 [OS=Homo sapiens]	3	1	1	36.7	1385	ENSG00000118260.14	CREB1
O75643-1	U5 small nuclear ribonucleoprotein 200 kDa helicase [OS=Homo sapiens]	1	1	1	244.4	23020	ENSG00000144028.14	SNRNP200
Q9Y2T3	guanine deaminase [OS=Homo sapiens]	3	1	1	51	9615	ENSG00000119125.16	GDA
P04406-1	glyceraldehyde-3-phosphate dehydrogenase [OS=Homo sapiens]	4	1	1	36	2597	ENSG00000111640.14	GAPDH
Q9Y2R9	28S ribosomal protein S7, mitochondrial [OS=Homo sapiens]	5	1	1	28.1	51081	ENSG00000125445.10	MRPS7
Q9NYN1	Ras-like protein family member 12 [OS=Homo sapiens]	3	1	1	29.6	51285	ENSG00000103710.10	RASL12
A8MTJ3	Guanine nucleotide-binding protein G(T) subunit alpha-3 [OS=Homo sapiens]	3	1	1	40.3	346562	ENSG00000214415.3	GNAT3
P05023	Sodium/potassium-transporting ATPase subunit alpha-1 [OS=Homo sapiens]	1	1	1	112.8	476	ENSG00000163399.15	ATP1A1
Q96J01	THO complex subunit 3 [OS=Homo sapiens]	2	1	1	38.7	84321	ENSG00000051596.9	THOC3
Q9H9Q2	COP9 signalosome complex subunit 7b [OS=Homo sapiens]	3	1	1	29.6	64708	ENSG00000144524.17	COPS7B
Q9BVP2	Guanine nucleotide-binding protein-like 3 [OS=Homo sapiens]	2	1	1	62	26354	ENSG00000163938.16	GNL3
Q96AG4	Leucine-rich repeat-containing protein 59 [OS=Homo sapiens]	3	1	1	34.9	55379	ENSG00000108829.9	LRRC59
Q9Y4E1	WASH complex subunit 2C [OS=Homo sapiens]	1	1	1	144.6	253725		FAM21C; WASHC2C
Q16629	serine/arginine-rich splicing factor 7 [OS=Homo sapiens]	5	1	1	27.4	6432	ENSG00000115875.18	SRSF7
Q13748-1	tubulin alpha-3C/D chain [OS=Homo sapiens]	2	1	1	49.9	113457; 7278	ENSG00000198033.11; ENSG00000075886.10	TUBA3D; TUBA3C
P04843	Dolichyl-diphosphooligosaccharide--protein glycosyltransferase subunit 1 [OS=Homo sapiens]	3	1	1	68.5	6184	ENSG00000163902.11	RPN1
Q12965	unconventional myosin-Ie [OS=Homo sapiens]	1	1	1	127	4643	ENSG00000157483.8	MYO1E
Q9NQ55-1	suppressor of SWI4 1 homolog [OS=Homo sapiens]	3	1	1	53.2	56342; 692312	ENSG00000130810.19	PPAN; PPAN-P2RY11
O75390	citrate synthase, mitochondrial [OS=Homo sapiens]	2	1	1	51.7	1431	ENSG00000062485.18	CS
Q13405	39S ribosomal protein L49, mitochondrial [OS=Homo sapiens]	8	1	1	19.2	740	ENSG00000149792.8	MRPL49
Q5JRC9	Protein FAM47A [OS=Homo sapiens]	1	1	1	90.5	158724	ENSG00000185448.10	FAM47A
P31949	protein S100-A11 [OS=Homo sapiens]	7	1	1	11.7	6282	ENSG00000163191.5	S100A11
P35998	26S proteasome regulatory subunit 7 [OS=Homo sapiens]	3	1	1	48.6	5701	ENSG00000161057.11	PSMC2
P26639-1	Threonine--tRNA ligase, cytoplasmic [OS=Homo sapiens]	1	1	1	83.4	6897	ENSG00000113407.13	TARS
Q8NC51-1	Plasminogen activator inhibitor 1 RNA-binding protein [OS=Homo sapiens]	3	1	1	44.9	26135	ENSG00000142864.14	SERBP1
Q9NWH9-1	SAFB-like transcription modulator [OS=Homo sapiens]	1	1	1	117.1	79811	ENSG00000137776.16	SLTM
P49458	Signal recognition particle 9 kDa protein [OS=Homo sapiens]	9	1	1	10.1	6726; 653226	ENSG00000143742.12	SRP9; SRP9P1
O15427	Monocarboxylate transporter 4 [OS=Homo sapiens]	3	1	1	49.4	9123	ENSG00000141526.16	SLC16A3
Q14596-1	Next to BRCA1 gene 1 protein [OS=Homo sapiens]	1	1	1	107.3	4077	ENSG00000188554.13	NBR1
P12236	ADP/ATP translocase 3 [OS=Homo sapiens]	3	1	1	32.8	293	ENSG00000169100.13	SLC25A6
Q8N983	39S ribosomal protein L43, mitochondrial [OS=Homo sapiens]	5	1	1	23.4	84545	ENSG00000055950.16	MRPL43
O00139	Kinesin-like protein KIF2A [OS=Homo sapiens]	1	1	1	79.9	3796	ENSG00000068796.16	KIF2A
Q15084-1	Protein disulfide-isomerase A6 [OS=Homo sapiens]	3	1	1	48.1	10130	ENSG00000143870.12	PDIA6
P31930	Cytochrome b-c1 complex subunit 1, mitochondrial [OS=Homo sapiens]	3	1	1	52.6	7384	ENSG00000010256.10	UQCRC1
Q9BZ76	Contactin-associated protein-like 3 [OS=Homo sapiens]	1	1	1	140.6	79937	ENSG00000106714.17	CNTNAP3
Q7Z2W4	zinc finger CCCH-type antiviral protein 1 [OS=Homo sapiens]	2	1	1	101.4	56829	ENSG00000105939.12	ZC3HAV1
Q7L1Q6-1	Basic leucine zipper and W2 domain-containing protein 1 [OS=Homo sapiens]	3	1	1	48	9689	ENSG00000082153.17	BZW1
Q9H0G5	Nuclear speckle splicing regulatory protein 1 [OS=Homo sapiens]	1	1	1	66.4	84081	ENSG00000126653.17	NSRP1
Q01469	Fatty acid-binding protein, epidermal [OS=Homo sapiens]	7	1	1	15.2	2171	ENSG00000164687.10	FABP5
Q9UJZ1	Stomatin-like protein 2, mitochondrial [OS=Homo sapiens]	3	1	1	38.5	30968	ENSG00000165283.15	STOML2
P20930	Filaggrin [OS=Homo sapiens]	0	1	1	434.9	2312	ENSG00000143631.10	FLG
P49411	elongation factor Tu, mitochondrial [OS=Homo sapiens]	2	1	1	49.5	7284		TUFM
P28072	Proteasome subunit beta type-6 [OS=Homo sapiens]	5	1	1	25.3	5694	ENSG00000142507.9	PSMB6
Q7L7X3	Serine/threonine-protein kinase TAO1 [OS=Homo sapiens]	1	1	1	116	57551	ENSG00000160551.11	TAOK1
Q5SSJ5-1	Heterochromatin protein 1-binding protein 3 [OS=Homo sapiens]	2	1	1	61.2	50809	ENSG00000127483.17	HP1BP3
P62263	40S ribosomal protein S14 [OS=Homo sapiens]	7	1	1	16.3	6208	ENSG00000164587.11	RPS14
Q8N163-1	Cell cycle and apoptosis regulator protein 2 [OS=Homo sapiens]	1	1	1	102.8	57805	ENSG00000158941.16	CCAR2; KIAA1967
P31153	S-adenosylmethionine synthase isoform type-2 [OS=Homo sapiens]	4	1	1	43.6	4144	ENSG00000168906.12	MAT2A
P27635	60S ribosomal protein L10 [OS=Homo sapiens]	6	1	1	24.6	6134		RPL10
Q5T9A4	ATPase family AAA domain-containing protein 3B [OS=Homo sapiens]	2	1	1	72.5	83858	ENSG00000160072.19	ATAD3B
Q96HS1-1	Serine/threonine-protein phosphatase Pgam5, mitochondrial [OS=Homo sapiens]	4	1	1	32	192111	ENSG00000247077.6	PGAM5
Q9BPZ7	Target of rapamycin complex 2 subunit MAPKAP1 [OS=Homo sapiens]	1	1	1	59.1	79109	ENSG00000119487.16	MAPKAP1
P07737	profilin-1 [OS=Homo sapiens]	7	1	1	15	5216	ENSG00000108518.7	PFN1
P55259-1	Pancreatic secretory granule membrane major glycoprotein GP2 [OS=Homo sapiens]	2	1	1	59.4	2813	ENSG00000169347.16	GP2
Q13247	Serine/arginine-rich splicing factor 6 [OS=Homo sapiens]	3	1	1	39.6	6431	ENSG00000124193.14	SRSF6
P51398-1	28S ribosomal protein S29, mitochondrial [OS=Homo sapiens]	2	1	1	45.5	7818	ENSG00000132676.15	DAP3
P07602-1	Prosaposin [OS=Homo sapiens]	2	1	1	58.1	5660	ENSG00000197746.13	PSAP
Q13905-1	Rap guanine nucleotide exchange factor 1 [OS=Homo sapiens]	1	1	1	120.5	2889	ENSG00000107263.18	RAPGEF1
P06733-1	alpha-enolase [OS=Homo sapiens]	2	1	1	47.1	2023	ENSG00000074800.13	ENO1
O60812	Heterogeneous nuclear ribonucleoprotein C-like 1 [OS=Homo sapiens]	3	1	1	32.1	343069	ENSG00000282175.2; ENSG00000179172.9	HNRNPCL1
Q7Z4S6-1	Kinesin-like protein KIF21A [OS=Homo sapiens]	0	1	1	187.1	55605	ENSG00000139116.18	KIF21A
Q9H9B4	Sideroflexin-1 [OS=Homo sapiens]	4	1	1	35.6	94081	ENSG00000164466.12	SFXN1
P25311	Zinc-alpha-2-glycoprotein [OS=Homo sapiens]	3	1	1	34.2	563	ENSG00000160862.12	AZGP1
Q9NYQ6-1	cadherin EGF LAG seven-pass G-type receptor 1 [OS=Homo sapiens]	0	1	1	329.3	9620	ENSG00000075275.16	CELSR1
Q01668	Voltage-dependent L-type calcium channel subunit alpha-1D [OS=Homo sapiens]	0	1	1	245	776	ENSG00000157388.15	CACNA1D
P62318	small nuclear ribonucleoprotein sm d3 [OS=Homo sapiens]	8	1	1	13.9	6634	ENSG00000100028.11	SNRPD3
P25685	dnaJ homolog subfamily B member 1 [OS=Homo sapiens]	3	1	1	38	3337	ENSG00000132002.7	DNAJB1
Q02487	Desmocollin-2 [OS=Homo sapiens]	1	1	1	99.9	1824	ENSG00000134755.14	DSC2
Q9Y4F5	Centrosomal protein of 170 kDa protein B [OS=Homo sapiens]	1	1	1	171.6	283638		CEP170B; KIAA0284
Q9Y2I7-1	1-phosphatidylinositol 3-phosphate 5-kinase [OS=Homo sapiens]	0	1	1	237	200576	ENSG00000115020.16	PIKFYVE
Q02790	Peptidyl-prolyl cis-trans isomerase FKBP4 [OS=Homo sapiens]	2	1	1	51.8	2288	ENSG00000004478.7	FKBP4
O00567	Nucleolar protein 56 [OS=Homo sapiens]	2	1	1	66	10528	ENSG00000101361.16	NOP56
Q9UKD2	mRNA turnover protein 4 homolog [OS=Homo sapiens]	4	1	1	27.5	51154	ENSG00000053372.4	MRTO4
O75223-1	gamma-glutamylcyclotransferase [OS=Homo sapiens]	7	1	1	21	79017	ENSG00000006625.17	GGCT
Q16610	Extracellular matrix protein 1 [OS=Homo sapiens]	1	1	1	60.6	1893	ENSG00000143369.14	ECM1
Q9H6S3	epidermal growth factor receptor kinase substrate 8-like protein 2 [OS=Homo sapiens]	1	1	1	80.6	64787	ENSG00000177106.14	EPS8L2
Q15181	Inorganic pyrophosphatase [OS=Homo sapiens]	3	1	1	32.6	5464	ENSG00000180817.11	PPA1
Q6DKI1	60S ribosomal protein L7-like 1 [OS=Homo sapiens]	4	1	1	28.6	285855	ENSG00000146223.14	RPL7L1
Q9NRX2	39S ribosomal protein L17, mitochondrial [OS=Homo sapiens]	4	1	1	20	63875	ENSG00000158042.8	MRPL17
O14578	Citron Rho-interacting kinase [OS=Homo sapiens]	0	1	1	231.3	11113	ENSG00000122966.15	CIT
Q5VUR7	Ankyrin repeat domain-containing protein 20A3 [OS=Homo sapiens]	1	1	1	94	441425	ENSG00000276203.4	ANKRD20A3
P17987	T-complex protein 1 subunit alpha [OS=Homo sapiens]	2	1	1	60.3	6950	ENSG00000120438.11	TCP1
Q6R327-1	Rapamycin-insensitive companion of mTOR [OS=Homo sapiens]	1	1	1	192.1	253260	ENSG00000164327.12	RICTOR
Q8IVM7	Putative uncharacterized protein encoded by LINC00346 [OS=Homo sapiens]	4	1	1	18.1	283487		LINC00346
Q9BWF2	E3 ubiquitin-protein ligase TRAIP [OS=Homo sapiens]	1	1	1	53.3	10293	ENSG00000183763.8	TRAIP
Q5VWN6-1	Protein FAM208B [OS=Homo sapiens]	0	1	1	268.7	54906	ENSG00000108021.19	FAM208B
P17812	CTP synthase 1 [OS=Homo sapiens]	2	1	1	66.6	1503	ENSG00000171793.13	CTPS1
Q7Z3E2	Coiled-coil domain-containing protein 186 [OS=Homo sapiens]	1	1	1	103.6	55088	ENSG00000165813.18	C10orf118; CCDC186
Q8NF91	Nesprin-1 [OS=Homo sapiens]	0	1	1	1010.5	23345	ENSG00000131018.22	SYNE1
Q9UHP7	C-type lectin domain family 2 member D [OS=Homo sapiens]	6	1	1	21.8	29121	ENSG00000069493.14	CLEC2D
Q7Z443	Polycystic kidney disease protein 1-like 3 [OS=Homo sapiens]	0	1	1	195.8	342372	ENSG00000277481.1	PKD1L3
Q9HCY8	protein S100-A14 [OS=Homo sapiens]	9	1	1	11.7	57402	ENSG00000189334.8	S100A14
Q96EY7-1	pentatricopeptide repeat domain-containing protein 3, mitochondrial [OS=Homo sapiens]	1	1	1	78.5	55037	ENSG00000132300.18	PTCD3
Q14533	Keratin, type II cuticular Hb1 [OS=Homo sapiens]	2	1	1	54.9	3887	ENSG00000205426.10	KRT81
P55265-1	Double-stranded RNA-specific adenosine deaminase [OS=Homo sapiens]	1	1	1	136	103	ENSG00000160710.15	ADAR
P55735-1	protein SEC13 homolog [OS=Homo sapiens]	2	1	1	35.5	6396	ENSG00000157020.17	SEC13
Q9HAU0-1	Pleckstrin homology domain-containing family A member 5 [OS=Homo sapiens]	1	1	1	127.4	54477	ENSG00000052126.14	PLEKHA5
Q53GA4	pleckstrin homology-like domain family A member 2 [OS=Homo sapiens]	6	1	1	17.1	7262	ENSG00000274538.2; ENSG00000181649.5	PHLDA2
P84103	Serine/arginine-rich splicing factor 3 [OS=Homo sapiens]	5	1	1	19.3	6428	ENSG00000112081.16	SRSF3
P36542-1	ATP synthase subunit gamma, mitochondrial [OS=Homo sapiens]	4	1	1	33	509	ENSG00000165629.19	ATP5C1
Q8WVJ2	NudC domain-containing protein 2 [OS=Homo sapiens]	7	1	1	17.7	134492	ENSG00000170584.10	NUDCD2
Q14974	Importin subunit beta-1 [OS=Homo sapiens]	1	1	1	97.1	3837	ENSG00000108424.9	KPNB1
P61313-1	60S ribosomal protein L15 [OS=Homo sapiens]	7	1	1	24.1	6138	ENSG00000174748.18	RPL15
Q9Y4D8-1	Probable E3 ubiquitin-protein ligase HECTD4 [OS=Homo sapiens]	0	1	1	439.1	283450		HECTD4
Q5HYK9	Zinc finger protein 667 [OS=Homo sapiens]	1	1	1	70.1	63934	ENSG00000198046.11	ZNF667
Q9NWU5	39S ribosomal protein L22, mitochondrial [OS=Homo sapiens]	6	1	1	23.6	29093	ENSG00000082515.17	MRPL22
P60510	Serine/threonine-protein phosphatase 4 catalytic subunit [OS=Homo sapiens]	3	1	1	35.1	5531	ENSG00000149923.13	PPP4C
Q9NUQ3-1	Gamma-taxilin [OS=Homo sapiens]	2	1	1	60.5	55787	ENSG00000086712.12	TXLNG
P22087	rRNA 2'-O-methyltransferase fibrillarin [OS=Homo sapiens]	4	1	1	33.8	2091	ENSG00000280548.3; ENSG00000105202.8	FBL
Q9NW82	WD repeat-containing protein 70 [OS=Homo sapiens]	2	1	1	73.2	55100	ENSG00000082068.8	WDR70
P40121	Macrophage-capping protein [OS=Homo sapiens]	3	1	1	38.5	822	ENSG00000042493.15	CAPG
Q96MT7-1	Cilia- and flagella-associated protein 44 [OS=Homo sapiens]	1	1	1	111.7	55779	ENSG00000206530.10	WDR52; CFAP44
Q7Z3B0	Small integral membrane protein 15 [OS=Homo sapiens]	8	1	1	8.6	643155	ENSG00000188725.7	C5orf43; SMIM15
P40926	Malate dehydrogenase, mitochondrial [OS=Homo sapiens]	3	1	1	35.5	4191	ENSG00000146701.11	MDH2
Q9Y5F3	Protocadherin beta-1 [OS=Homo sapiens]	1	1	1	90.4	29930	ENSG00000171815.5	PCDHB1
Q9BX84	Transient receptor potential cation channel subfamily M member 6 [OS=Homo sapiens]	0	1	1	231.6	140803	ENSG00000119121.21	TRPM6
Q9HB71	Calcyclin-binding protein [OS=Homo sapiens]	4	1	1	26.2	27101	ENSG00000116161.17	CACYBP
Q5JVX7	Uncharacterized protein C1orf141 [OS=Homo sapiens]	3	1	1	46.1	400757	ENSG00000203963.11	C1orf141
O15078-1	Centrosomal protein of 290 kDa [OS=Homo sapiens]	0	1	1	290.2	80184	ENSG00000198707.14	CEP290
Q14954	Killer cell immunoglobulin-like receptor 2DS1 [OS=Homo sapiens]	3	1	1	33.6	3806		KIR2DS1
A8MYZ6	Forkhead box protein O6 [OS=Homo sapiens]	1	1	1	50.6	100132074		FOXO6
Q00839	Heterogeneous nuclear ribonucleoprotein U [OS=Homo sapiens]	1	1	1	90.5	3192	ENSG00000153187.18	HNRNPU
Q8NGI8	Olfactory receptor 5AN1 [OS=Homo sapiens]	2	1	1	34.8	390195	ENSG00000176495.2	OR5AN1
P34897-1	Serine hydroxymethyltransferase, mitochondrial [OS=Homo sapiens]	2	1	1	56	6472	ENSG00000182199.10	SHMT2
P42704	Leucine-rich PPR motif-containing protein, mitochondrial [OS=Homo sapiens]	1	1	1	157.8	10128	ENSG00000138095.18	LRPPRC
P62633-1	Cellular nucleic acid-binding protein [OS=Homo sapiens]	5	1	1	19.5	7555	ENSG00000169714.16	CNBP
O60234	glia maturation factor gamma [OS=Homo sapiens]	6	1	1	16.8	9535	ENSG00000130755.12	GMFG
Q9BSD7	Cancer-related nucleoside-triphosphatase [OS=Homo sapiens]	6	1	1	20.7	84284	ENSG00000135778.11	NTPCR
Q86WT6-1	E3 ubiquitin-protein ligase TRIM69 [OS=Homo sapiens]	2	1	1	57.4	140691	ENSG00000185880.12	TRIM69
Q2WGJ9	Fer-1-like protein 6 [OS=Homo sapiens]	0	1	1	209.2	654463	ENSG00000214814.7	FER1L6
Q8N7H5	RNA polymerase II-associated factor 1 homolog [OS=Homo sapiens]	2	1	1	59.9	54623	ENSG00000006712.14	PAF1
P11413-1	Glucose-6-phosphate 1-dehydrogenase [OS=Homo sapiens]	2	1	1	59.2	2539	ENSG00000160211.15	G6PD
P20839	Inosine-5'-monophosphate dehydrogenase 1 [OS=Homo sapiens]	2	1	1	55.4	3614		IMPDH1
Q9NY12-1	H/ACA ribonucleoprotein complex subunit 1 [OS=Homo sapiens]	4	1	1	22.3	54433	ENSG00000109534.16	GAR1
Q5T0N5-1	Formin-binding protein 1-like [OS=Homo sapiens]	1	1	1	70	54874	ENSG00000137942.16	FNBP1L
Q9HAZ2	PR domain zinc finger protein 16 [OS=Homo sapiens]	1	1	1	140.2	63976	ENSG00000142611.16	PRDM16
Q86VD1	MORC family CW-type zinc finger protein 1 [OS=Homo sapiens]	1	1	1	112.8	27136	ENSG00000114487.9	MORC1
Q4G163	F-box only protein 43 [OS=Homo sapiens]	1	1	1	78.4	286151	ENSG00000156509.13	FBXO43
Q10587	thyrotroph embryonic factor [OS=Homo sapiens]	2	1	1	33.2	7008	ENSG00000167074.14	TEF
P53999	Activated RNA polymerase II transcriptional coactivator p15 [OS=Homo sapiens]	9	1	1	14.4	10923	ENSG00000113387.11	SUB1
P31040	Succinate dehydrogenase [ubiquinone] flavoprotein subunit, mitochondrial [OS=Homo sapiens]	2	1	1	72.6	6389	ENSG00000073578.16	SDHA
O14974	Protein phosphatase 1 regulatory subunit 12A [OS=Homo sapiens]	1	1	1	115.2	4659	ENSG00000058272.16	PPP1R12A
Q14258	E3 ubiquitin/ISG15 ligase TRIM25 [OS=Homo sapiens]	2	1	1	70.9	7706	ENSG00000121060.16	TRIM25
H3BTG2-2	Isoform 2 of Testis-expressed protein 46 [OS=Homo sapiens]	9	1	1	15.8	729059		C1orf234; LOC729059; TEX46
P46779	60S ribosomal protein L28 [OS=Homo sapiens]	5	1	1	15.7	6158	ENSG00000108107.14	RPL28
P67936	Tropomyosin alpha-4 chain [OS=Homo sapiens]	3	1	1	28.5	7171	ENSG00000167460.14	TPM4
Q5VVM6	Coiled-coil domain-containing protein 30 [OS=Homo sapiens]	1	1	1	91.3	728621	ENSG00000186409.14	CCDC30
P23246-1	splicing factor, proline- and glutamine-rich [OS=Homo sapiens]	1	1	1	76.1	6421	ENSG00000116560.10	SFPQ
Q52MB2	coiled-coil domain-containing protein 184 [OS=Homo sapiens]	5	1	1	20.5	387856	ENSG00000177875.4	C12orf68; CCDC184
Q96BI1	Solute carrier family 22 member 18 [OS=Homo sapiens]	2	1	1	44.8	5002	ENSG00000110628.13	SLC22A18
P22234	multifunctional protein ADE2 [OS=Homo sapiens]	2	1	1	47	10606	ENSG00000128050.8	PAICS
O94910	Adhesion G protein-coupled receptor L1 [OS=Homo sapiens]	1	1	1	162.6	22859	ENSG00000072071.16	LPHN1; ADGRL1
Q969S9-4	Isoform 4 of Ribosome-releasing factor 2, mitochondrial [OS=Homo sapiens]	2	1	1	67	84340		GFM2
Q9H0U6	39S ribosomal protein L18, mitochondrial [OS=Homo sapiens]	6	1	1	20.6	29074	ENSG00000112110.9	MRPL18
O94804	Serine/threonine-protein kinase 10 [OS=Homo sapiens]	1	1	1	112.1	6793	ENSG00000072786.12	STK10
P05981	Serine protease hepsin [OS=Homo sapiens]	2	1	1	45	3249	ENSG00000105707.13	HPN
Q5HYC2-1	Uncharacterized protein KIAA2026 [OS=Homo sapiens]	0	1	1	227.9	158358	ENSG00000183354.11	KIAA2026
Q9H0E9-4	Isoform 4 of Bromodomain-containing protein 8 [OS=Homo sapiens]	2	1	1	94.2	10902	ENSG00000112983.17	BRD8
Q14159	DNA repair-scaffolding protein [OS=Homo sapiens]	1	1	1	100.3	23514	ENSG00000164808.16	KIAA0146; SPIDR
P37108	Signal recognition particle 14 kDa protein [OS=Homo sapiens]	6	1	1	14.6	6727	ENSG00000140319.10	SRP14
P33316-3	Deoxyuridine 5'-triphosphate nucleotidohydrolase, mitochondrial [OS=Homo sapiens]	3	1	1	26.5	1854	ENSG00000128951.13	DUT
P14209	CD99 antigen [OS=Homo sapiens]	5	1	1	18.8	4267	ENSG00000002586.18	CD99
Q5T890-1	DNA excision repair protein ERCC-6-like 2 [OS=Homo sapiens]	1	1	1	177	375748		ERCC6L2
P18754-1	Regulator of chromosome condensation [OS=Homo sapiens]	2	1	1	44.9	1104	ENSG00000180198.15	RCC1
Q6UWP2	Dehydrogenase/reductase SDR family member 11 [OS=Homo sapiens]	3	1	1	28.3	79154	ENSG00000278535.4; ENSG00000275397.2	DHRS11
Q9BV38	WD repeat-containing protein 18 [OS=Homo sapiens]	2	1	1	47.4	57418	ENSG00000065268.10	WDR18
Q8N412	Sperm-tail PG-rich repeat-containing protein 2 [OS=Homo sapiens]	2	1	1	50.6	285555	ENSG00000163116.9	STPG2
Q8N7B9	EF-hand calcium-binding domain-containing protein 3 [OS=Homo sapiens]	2	1	1	50.1	146779	ENSG00000172421.8	EFCAB3
Q92922	SWI/SNF complex subunit SMARCC1 [OS=Homo sapiens]	1	1	1	122.8	6599	ENSG00000173473.10	SMARCC1
Q8IUG5-1	Unconventional myosin-XVIIIb [OS=Homo sapiens]	0	1	1	285	84700		MYO18B
Q9UL25	Ras-related protein Rab-21 [OS=Homo sapiens]	5	1	1	24.3	23011	ENSG00000080371.5	RAB21
Q9Y2W6	tudor and KH domain-containing protein [OS=Homo sapiens]	2	1	1	62	11022	ENSG00000182134.15	TDRKH
Q9UBF8	Phosphatidylinositol 4-kinase beta [OS=Homo sapiens]	1	1	1	91.3	5298	ENSG00000143393.16	PI4KB
Q9NZJ5	Eukaryotic translation initiation factor 2-alpha kinase 3 [OS=Homo sapiens]	1	1	1	125.1	9451	ENSG00000172071.11	EIF2AK3
Q92574-1	Hamartin [OS=Homo sapiens]	1	1	1	129.7	7248	ENSG00000165699.13	TSC1
Q8NDV3-1	Structural maintenance of chromosomes protein 1B [OS=Homo sapiens]	1	1	1	143.8	27127		SMC1B
Q9Y2C9	toll-like receptor 6 [OS=Homo sapiens]	1	1	1	91.8	10333	ENSG00000174130.12	TLR6
Q9ULK2-2	Isoform 2 of Ataxin-7-like protein 1 [OS=Homo sapiens]	8	1	1	16.2	222255	ENSG00000146776.14	ATXN7L1
Q8WTW3	conserved oligomeric Golgi complex subunit 1 [OS=Homo sapiens]	1	1	1	108.9	9382	ENSG00000166685.11	COG1
P40227-1	T-complex protein 1 subunit zeta [OS=Homo sapiens]	2	1	1	58	908	ENSG00000146731.10	CCT6A
P26447	Protein S100-A4 [OS=Homo sapiens]	8	1	1	11.7	6275	ENSG00000196154.11	S100A4
Q9NU22	Midasin [OS=Homo sapiens]	0	1	1	632.4	23195	ENSG00000112159.11	MDN1
Q9P246	Stromal interaction molecule 2 [OS=Homo sapiens]	1	1	1	83.9	57620	ENSG00000109689.15	STIM2
Q9UNA0	A disintegrin and metalloproteinase with thrombospondin motifs 5 [OS=Homo sapiens]	1	1	1	101.7	11096	ENSG00000154736.5	ADAMTS5
Q96P63	Serpin B12 [OS=Homo sapiens]	2	1	1	46.2	89777	ENSG00000166634.6	SERPINB12
Q9P1Z9	Coiled-coil domain-containing protein 180 [OS=Homo sapiens]	1	1	1	191	57653; 100499483		LOC100499484-C9ORF174; C9orf174; CCDC180
P55957-2	Isoform 2 of BH3-interacting domain death agonist [OS=Homo sapiens]	5	1	1	26.8	637	ENSG00000015475.18	BID
P61927	60S ribosomal protein L37 [OS=Homo sapiens]	8	1	1	11.1	6167	ENSG00000145592.13	RPL37
P04792	Heat shock protein beta-1 [OS=Homo sapiens]	5	1	1	22.8	3315	ENSG00000106211.8	HSPB1
Q13404	Ubiquitin-conjugating enzyme E2 variant 1 [OS=Homo sapiens]	7	1	1	16.5	7335; 387522	ENSG00000244687.11	UBE2V1; TMEM189-UBE2V1
Q9NVU7	Protein SDA1 homolog [OS=Homo sapiens]	1	1	1	79.8	55153	ENSG00000198301.11	SDAD1
Q9H7Z3	Protein NRDE2 homolog [OS=Homo sapiens]	1	1	1	132.6	55051	ENSG00000119720.17	NRDE2
P24043	Laminin subunit alpha-2 [OS=Homo sapiens]	0	1	1	343.7	3908	ENSG00000196569.11	LAMA2
P32320	cytidine deaminase [OS=Homo sapiens]	5	1	1	16.2	978	ENSG00000158825.5	CDA
Q5JSZ5-1	Protein PRRC2B [OS=Homo sapiens]	1	1	1	242.8	84726	ENSG00000130723.18	PRRC2B
Q9NS87	Kinesin-like protein KIF15 [OS=Homo sapiens]	1	1	1	160.1	56992	ENSG00000280610.2; ENSG00000163808.16	KIF15
Q9NRX3	NADH dehydrogenase [ubiquinone] 1 alpha subcomplex subunit 4-like 2 [OS=Homo sapiens]	10	1	1	10	56901	ENSG00000185633.10	NDUFA4L2
Q9BZA7-1	Protocadherin-11 X-linked [OS=Homo sapiens]	1	1	1	147.5	27328	ENSG00000102290.22	PCDH11X
Q9Y230	RuvB-like 2 [OS=Homo sapiens]	3	1	1	51.1	10856	ENSG00000183207.13	RUVBL2
P16442	Histo-blood group ABO system transferase [OS=Homo sapiens]	3	1	1	40.9	28		ABO
A6NJI9	Leucine-rich repeat-containing protein 72 [OS=Homo sapiens]	3	1	1	33.6	100506049	ENSG00000205858.9	LRRC72
P22626	heterogeneous nuclear ribonucleoproteins A2/B1 [OS=Homo sapiens]	3	1	1	37.4	3181	ENSG00000122566.20	HNRNPA2B1
Q14692	ribosome biogenesis protein BMS1 homolog [OS=Homo sapiens]	1	1	1	145.7	9790	ENSG00000165733.7	BMS1
Q0ZGT2	Nexilin [OS=Homo sapiens]	2	1	1	80.6	91624	ENSG00000162614.18	NEXN
Q14190-1	Single-minded homolog 2 [OS=Homo sapiens]	1	1	1	73.2	6493	ENSG00000159263.15	SIM2
P33993-1	DNA replication licensing factor MCM7 [OS=Homo sapiens]	1	1	1	81.3	4176	ENSG00000166508.17	MCM7
Q63HN8-4	Isoform 2 of E3 ubiquitin-protein ligase RNF213 [OS=Homo sapiens]	0	1	1	596.1	57674		RNF213
Q9NZN5	Rho guanine nucleotide exchange factor 12 [OS=Homo sapiens]	0	1	1	173.1	23365	ENSG00000196914.8	ARHGEF12
O75342	Arachidonate 12-lipoxygenase, 12R-type [OS=Homo sapiens]	2	1	1	80.3	242	ENSG00000179477.9	ALOX12B
Q9NQ89	protein C12orf4 [OS=Homo sapiens]	2	1	1	63.8	57102	ENSG00000047621.11	C12orf4
P78347	General transcription factor II-I [OS=Homo sapiens]	1	1	1	112.3	2969	ENSG00000263001.5	GTF2I
P0C6S8	Leucine-rich repeat and immunoglobulin-like domain-containing nogo receptor-interacting protein 3 [OS=Homo sapiens]	2	1	1	64.8	645191	ENSG00000220008.3	LINGO3
P62913	60S ribosomal protein L11 [OS=Homo sapiens]	4	1	1	20.2	6135	ENSG00000142676.12	RPL11
Q6Y7W6-1	GRB10-interacting GYF protein 2 [OS=Homo sapiens]	1	1	1	150	26058	ENSG00000204120.14	GIGYF2
P04040	catalase [OS=Homo sapiens]	3	1	1	59.7	847	ENSG00000121691.4	CAT
P05387	60S acidic ribosomal protein P2 [OS=Homo sapiens]	10	1	1	11.7	6181	ENSG00000177600.8	RPLP2
P78412	Iroquois-class homeodomain protein IRX-6 [OS=Homo sapiens]	2	1	1	48.2	79190	ENSG00000159387.7	IRX6
Q5BJF6	Outer dense fiber protein 2 [OS=Homo sapiens]	1	1	1	95.3	4957	ENSG00000136811.16	ODF2
O94850	Dendrin [OS=Homo sapiens]	1	1	1	76	23109	ENSG00000181418.7	DDN
Q7Z5L2	Coiled-coil domain-containing protein R3HCC1L [OS=Homo sapiens]	1	1	1	87.8	27291		R3HCC1L
Q9C030	Tripartite motif-containing protein 6 [OS=Homo sapiens]	2	1	1	56.4	117854	ENSG00000121236.20	TRIM6
Q99958	forkhead box protein C2 [OS=Homo sapiens]	3	1	1	53.7	2303	ENSG00000176692.5	FOXC2
P62277	40S ribosomal protein S13 [OS=Homo sapiens]	6	1	1	17.2	6207	ENSG00000110700.6	RPS13
