# Supplementary material for: NBS1 lactylation is required for efficient DNA repair and chemotherapy resistance
Source: Nature. 2024 Jul 3;631(8021):663–9. doi: 10.1038/s41586-024-07620-9 (PMC11254748; doi:10.1038/s41586-024-07620-9)
Supplement: Supplementary file 7 — Clinicopathological characteristics of patients with gastric cancer who received NAC. [file 41586_2024_7620_MOESM7_ESM.xls]

## Sheet: Sheet1
Supplementary Table 5: Clinicopathological characteristics of GC patients who received neoadjuvant chemotherapy
Patient #	Gender	Age	Histology	Differentiation	TNM stage	Chemotherapy regimen	TGR	Survival time (month)	Status	Paired specimens
1	male	70	adenocarcinoma	moderate	T4N2M1	SOX	3	36	dead	Yes
2	female	54	adenocarcinoma	poor	T4N3M1	SOX	3	14	dead	Yes
3	male	59	adenocarcinoma	poor	T3N2M0	SOX	3	5	dead	Yes
4	female	61	adenocarcinoma	poor	T4N3M0	Irinotecan and cisplatin	3	16	dead	Yes
5	male	66	adenocarcinoma	poor	T4N3M0	SOX	3	4	dead	Yes
6	female	73	adenocarcinoma	poor	T4N3M0	SOX	3	26	censored	Yes
7	male	57	adenocarcinoma	moderate	T3N2M0	SOX	3	32	dead	Yes
8	male	34	adenocarcinoma	moderate & poor	T4bN2M0	SOX	3	28	dead	Yes
9	male	72	adenocarcinoma	moderate	T4N3M1	SOX	3	24	dead	Yes
10	male	28	adenocarcinoma	poor	T4N3M0	SOX	3	4	dead	Yes
11	male	65	adenocarcinoma	poor	T3N3M0	SOX	3	11	dead	Yes
12	male	62	adenocarcinoma	moderate & poor	T4N1M0	SOX	3	18	dead	Yes
13	male	54	adenocarcinoma	poor	T4N3M0	SOX	3	20	dead	Yes
14	male	72	adenocarcinoma	moderate & poor	T3N3M0	SOX	3	42	dead	Yes
15	male	71	adenocarcinoma	poor	T4N2M0	SOX	3	33	dead	Yes
16	female	56	adenocarcinoma	poor	pT4bN2M1	SOX	3	18	dead	Yes
17	male	46	adenocarcinoma	moderate & poor	T4N3M0	SOX	3	12	dead	Yes
18	male	53	adenocarcinoma	moderate	T3N3M0	SOX	3	25	censored	Yes
19	female	68	adenocarcinoma	poor	T1N1M0	SOX	1	21	dead	Yes
20	male	63	adenocarcinoma	poor	T3N2M0	SOX	1	23	censored	Yes
21	male	54	adenocarcinoma	poor	T2N2M0	SOX	2	10	dead	Yes
22	female	43	adenocarcinoma	poor	T3N0M0	SOX	3	33	dead	Yes
23	female	68	adenocarcinoma	moderate & poor	T1N0M0	SOX	3	24	dead	Yes
24	female	51	adenocarcinoma	poor	T1N2M0	XELOX	2	27	dead	Yes
25	female	47	adenocarcinoma	poor	T4N3M0	SOX	3	34	censored	Yes
26	female	33	adenocarcinoma	poor	T4N1M1	SOX	3	1	dead	Yes
27	female	34	adenocarcinoma	poor	T2N3M0	SOX	1	13	dead	Yes
28	male	65	adenocarcinoma	moderate	T4N2M0	SOX	3	36	censored	Yes
29	female	63	adenocarcinoma	moderate & poor	T4N1M0	XELOX	3	19	censored	Yes
30	male	60	adenocarcinoma	moderate	T3N3M0	SOX	3	21	censored	Yes
31	female	51	adenocarcinoma	moderate	T2N1M1	SOX	2	24	censored	Yes
32	male	59	adenocarcinoma	moderate & poor	T3N2M1	SOX	3	7	dead	Yes
33	male	62	adenocarcinoma	poor	T2N3M0	SOX	3	3	dead	Yes
34	male	67	adenocarcinoma	poor	T1N0M0	SOX	1	40	censored	Yes
35	female	38	adenocarcinoma	poor	T4N2M0	SOX	1	33	censored	Yes
36	female	44	adenocarcinoma	poor	T4N2M0	SOX	1	28	censored	Yes
37	male	66	adenocarcinoma	moderate & poor	pT4bN2M1	SOX	2	26	dead	Yes
38	male	63	adenocarcinoma	moderate	T3N1M0	SOX	3	55	dead	Yes
39	female	65	adenocarcinoma	moderate & poor	T2N0M0	SOX	3	21	censored	Yes
40	female	67	adenocarcinoma	poor	T4N0M0	XELOX	2	12	dead	Yes
41	female	34	adenocarcinoma	moderate & poor	T4bN2M0	SOX	3	48	censored	Yes
42	male	56	adenocarcinoma	poor	T4N0M0	SOX	3	39	censored	Yes
43	male	62	adenocarcinoma	moderate & poor	T1N0M0	SOX	2	70	censored	Yes
44	female	49	adenocarcinoma	poor	T2N1M0	SOX	2	38	censored	Yes
45	male	55	adenocarcinoma	poor	T2N0M0	SOX	1	55	censored	Yes
46	male	61	adenocarcinoma	poor	T4N2M1	SOX	3	30	dead	Yes
47	female	26	adenocarcinoma	poor	T3N1M0	SOX	3	2	dead	Yes
48	female	47	adenocarcinoma	poor	T4N3M0	SOX	3	21	dead	Yes
49	male	71	adenocarcinoma	poor	T4N0M0	SOX	3	77	censored	No
50	male	69	adenocarcinoma	moderate	T1N0M0	SOX	3	29	dead	No
51	male	81	adenocarcinoma	poor	T4N1M0	SOX	3	68	censored	No
52	male	46	adenocarcinoma	moderate	T4N3M1	SOX	3	6	dead	No
53	male	53	adenocarcinoma	poor	pT2N3bM1	SOX	3	67	dead	No
54	male	35	adenocarcinoma	poor	T3N2M0	SOX	3	56	censored	No
55	male	57	adenocarcinoma	moderate	T2N0M0	SOX	3	27	censored	No
56	female	59	adenocarcinoma	moderate	T2N0M0	SOX	3	57	censored	No
57	male	47	adenocarcinoma	poor	T4N0M0	SOX	3	10	dead	No
58	male	67	adenocarcinoma	moderate	T2N0M1	SOX	1	24	censored	Yes
59	female	66	adenocarcinoma	poor	T2N0M1	SOX	3	17	censored	No
60	female	57	adenocarcinoma	poor	T3N0M0	SOX	3	69	censored	No
61	female	54	adenocarcinoma	poor	T1N2M0	SOX	1	27	dead	Yes
62	male	72	adenocarcinoma	poor	pT4aN3aM1	SOX	2	19	dead	Yes
63	male	67	adenocarcinoma	moderate & poor	T2N0M0	SOX	3	5	dead	No
64	female	28	adenocarcinoma	moderate & poor	T2N3M0	XELOX	3	31	censored	No
65	male	39	adenocarcinoma	poor	T4N3M1	SOX	3	43	censored	No
66	female	66	adenocarcinoma	moderate	T4N1M0	SOX	3	44	censored	No
67	female	48	adenocarcinoma	poor	T4N3M0	SOX	2	36	dead	Yes
68	female	48	adenocarcinoma	moderate	T3N0M0	SOX	2	56	censored	Yes
69	male	21	adenocarcinoma	poor	T1N0M0	SOX	2	61	censored	No
70	male	62	adenocarcinoma	moderate	T4N3M1	SOX	2	29	dead	No
71	male	21	adenocarcinoma	poor	T2N0M0	SOX	3	37	censored	No
72	male	65	adenocarcinoma	moderate & poor	T4N0M0	SOX	1	31	censored	No
73	male	43	adenocarcinoma	poor	pT4aN3bM1	XELOX	3	10	dead	No
74	male	38	adenocarcinoma	moderate	T2N3M0	SOX	2	49	censored	No
75	male	60	adenocarcinoma	poor	T2N0M0	SOX	2	49	censored	No
76	male	58	adenocarcinoma	poor	T4N3M0	SOX	1	27	censored	No
77	male	70	adenocarcinoma	moderate & poor	T3N1M0	SOX	2	32	dead	No
78	female	57	adenocarcinoma	poor	T4N3M0	SOX	3	20	dead	No
79	male	69	adenocarcinoma	poor	T4N2M0	SOX	3	8	dead	No
80	female	53	adenocarcinoma	poor	T4N3M1	SOX	3	59	censored	No
81	male	66	adenocarcinoma	moderate	T3N0M0	SOX	2	60	censored	No
82	male	55	adenocarcinoma	poor	T4N3M1	SOX	2	1492	censored	No
83	male	46	adenocarcinoma	poor	T4N3M1	Irinotecan and cisplatin	3	405	censored	No
84	male	58	adenocarcinoma	moderate	T3N0M0	SOX	3	15	censored	No
85	male	64	adenocarcinoma	poor	T4N0M0	SOX	1	50	censored	No
86	female	30	adenocarcinoma	poor	T3N0M0	SOX	1	57	censored	No
87	male	62	adenocarcinoma	poor	T2N0M0	SOX	1	49	censored	No
88	female	67	adenocarcinoma	poor	T3N0M0	SOX	3	30	dead	No
89	male	27	adenocarcinoma	poor	T4N3M0	SOX	3	56	censored	No
90	female	69	adenocarcinoma	moderate	T3N0M0	SOX	2	37	censored	No
91	female	64	adenocarcinoma	poor	T3N3M0	SOX	3	53	censored	No
92	female	60	adenocarcinoma	poor	T3N3M0	SOX	3	57	censored	No
93	female	60	adenocarcinoma	poor	T3N3M0	SOX	1	42	dead	No
94	male	57	adenocarcinoma	poor	T2N0M0	SOX	1	37	dead	No
95	male	54	adenocarcinoma	moderate & poor	T3N0M0	SOX	3	45	censored	No
Note:
1. Chemotherapy regimens: SOX (oxaliplatin and Tegafur,Gimeracil and Oteracil Porassium); XELOX (capecitabine and oxaliplatin);
2. Pathological tumor regression grade (TRG) is a described measure of histopathological response
of gastric cancer to neoadjuvant chemotherapy and has used to evaluate the efficacy of neoadjuvant chemotherapy.
TGR was classified into four tiers accordingly to Ryan score：
Score 0, complete response (no viable cancer cells);
Score 1, near-complete response (single cells or rare small groups of cancer cells);
Score 2, partial response (residual cancer with evident tumor regression, but more than single cells or rare small groups of cancer cells);
Score 3, poor or no response (extensive residual cancer with no evident tumor regression).
3. Paired specimens: paired tumor tissues of both pre- and post-treatment
