# Supplementary material for: NBS1 lactylation is required for efficient DNA repair and chemotherapy resistance
Source: Nature. 2024 Jul 3;631(8021):663–9. doi: 10.1038/s41586-024-07620-9 (PMC11254748; doi:10.1038/s41586-024-07620-9)
Supplement: Supplementary file 8 — Clinicopathological characteristics of patients with gastric cancer who received NAC. [file 41586_2024_7620_MOESM8_ESM.xls]

## Sheet: Sheet1
Supplementary Table 6: Clinicopathological characteristics of gastric cancer patients with neoadjuvant chemotherapy. These samples were used for proteomics and non-targeted metabolomics analyses
Patient #	Gender	Age	Histology	Differentiation	TNM stage before neoadjuvant chemotherapy	Lauren type	Chemotherapy regimen	TNM stage after surgery	TGR	Response status	TP53 status	LDHA status	MYC status
1	male	57	adenocarcinoma	poor	cT4N2M0	Intestinal	SOX	ypT2N0M0	1	Sensitive	Deletion	NO alteration	NO alteration
2	female	30	adenocarcinoma	moderate	cT4N1M0	Mix	SOX	ypT3N0M0	1	Sensitive	NO alteration	NO alteration	NO alteration
3	male	64	adenocarcinoma	poor	cT4N2M0	Intestinal	IP	ypT2N0M0	1	Sensitive	NO alteration	NO alteration	NO alteration
4	female	34	adenocarcinoma	poor	cT4N2M0	Diffuse	XELOX	ypT2N3aM0	1	Sensitive	Deletion	NO alteration	NO alteration
5	female	59	adenocarcinoma	poor	cT4N1M0	Diffuse	SOX	ypT2N0M0	1	Sensitive	Mutation	NO alteration	NO alteration
6	male	72	adenocarcinoma	poor	cT4N1M0	Diffuse	SOX	ypT4aN3aM1	2	Sensitive	NO alteration	NO alteration	NO alteration
7	male	21	adenocarcinoma	moderate	cT3N1M0	Mix	SOX	ypT1bN0M0	2	Sensitive	Deletion	NO alteration	NO alteration
8	male	66	adenocarcinoma	moderate	cT4N2M0	Intestinal	SOX	ypT3N0M0	2	Sensitive	Mutation	NO alteration	NO alteration
9	female	69	adenocarcinoma	moderate	cT4N1M0	Intestinal	SOX	ypT3N0M0	2	Sensitive	NO alteration	NO alteration	NO alteration
10	female	38	adenocarcinoma	moderate	cT4N2M0	Intestinal	SOX	ypT4bN2M0	3	Resistant	NO alteration	NO alteration	NO alteration
11	female	26	adenocarcinoma	poor	cT4N1M0	Mix	IP	ypT4bN2M0	3	Resistant	Mutation	NO alteration	Amplification
12	male	56	adenocarcinoma	poor	cT4N2M0	Diffuse	SOX	ypT4bN2M1	3	Resistant	Deletion	NO alteration	NO alteration
13	male	65	adenocarcinoma	poor	cT4N2M0	Diffuse	SOX	ypT3N3aM0	3	Resistant	Deletion	NO alteration	Amplification
14	male	43	adenocarcinoma	poor	cT4N2M0	Intestinal	XELOX	ypT4aN3bM1	3	Resistant	Deletion	NO alteration	Amplification
15	male	54	adenocarcinoma	poor	cT4N2M0	Mix	SOX	ypT4aN3bM0	3	Resistant	NO alteration	NO alteration	NO alteration
16	male	72	adenocarcinoma	poor	cT4N2M0	Diffuse	SOX	ypT3N3aM0	3	Resistant	NO alteration	NO alteration	NO alteration
17	male	27	adenocarcinoma	poor	cT4N1M0	Diffuse	SOX	ypT4aN3aM0	3	Resistant	NO alteration	NO alteration	NO alteration
18	male	71	adenocarcinoma	poor	cT4N0M0	Diffuse	FOLFOX	ypT4bN2M0	3	Resistant	NO alteration	NO alteration	Amplification
19	male	47	adenocarcinoma	poor	cT4N0M0	Intestinal	FOLFOX	ypT4aN3aM0	3	Resistant	Deletion	NO alteration	Amplification
20	female	34	adenocarcinoma	moderate & poor	cT4N1M0	Mix	SOX	ypT4bN2M0	3	Resistant	Deletion	NO alteration	Amplification
21	female	63	adenocarcinoma	poor	cT4N1M0	Mix	SOX	ypT4aN3aM1	3	Resistant	Mutation	NO alteration	Amplification
22	male	66	adenocarcinoma	moderate	cT4N0M0	Intestinal	SOX	ypT3N1M0	3	Resistant	Mutation	NO alteration	NO alteration
23	female	57	adenocarcinoma	poor	cT3N1M0	Diffuse	SOX	ypT4aN3bM0	3	Resistant	NO alteration	NO alteration	NO alteration
24	male	58	adenocarcinoma	moderate	cT3N2M0	Intestinal	SOX	ypT3N0M0	3	Resistant	Deletion	NO alteration	NO alteration
Note:
1. Chemotherapy regimens: SOX (S-1 was administered orally 80 mg/m2/day on days 1–14, while 130 mg/m2 oxaliplatin was given intravenously 130 mg/m2 on day 1);
XELOX (130 mg/m2 oxaliplatin as a 2 h infusion on day 1, followed by 1000 mg/m2 capecitabine twice daily for 14 consecutive days);
FOLFOX (130 mg/m2 oxaliplatin as a 2 h infusion, 400 mg/m2 leucovorin, and a bolus of 400 mg/m2 5-fluorouracil on day 1, followed by a 46-h infusion of 2400 mg/m2 5-fluorouracil)
IP (60 mg/m2 of irinotecan on days 1 and 8, and cisplatin at a dose of 60 mg/m2 on day 1)
2. Pathological tumor regression grade (TRG) is a described measure of histopathological response
of gastric cancer to neoadjuvant chemotherapy and has used to evaluate the efficacy of neoadjuvant chemotherapy.
TGR was classified into four tiers accordingly to Ryan score：
Score 0, complete response (no viable cancer cells);
Score 1, near-complete response (single cells or rare small groups of cancer cells);
Score 2, partial response (residual cancer with evident tumor regression, but more than single cells or rare small groups of cancer cells);
Score 3, poor or no response (extensive residual cancer with no evident tumor regression).
