# Supplementary material for: NBS1 lactylation is required for efficient DNA repair and chemotherapy resistance
Source: Nature. 2024 Jul 3;631(8021):663–9. doi: 10.1038/s41586-024-07620-9 (PMC11254748; doi:10.1038/s41586-024-07620-9)
Supplement: Supplementary file 9 — Source Data Fig. 1 [file 41586_2024_7620_MOESM9_ESM.xls]

## Sheet: Figure 1e
week after treatment	Lactate						Control						Lactate+Cisplatin						Control+Cisplatin
0	152	156	159	158	152	159	153	151	158	157	152	156.6	153	153	155	159	158	152	152	150	153	149	151	153
0.5	187	199	200	203	157	184	220	188	122	166	128	166	115	102	126	112	127	105	110	121	109	107	111	117
1	201	235	220	188	200	200	188	230	124	188	220	229	120	125	100	126	128	100	100	110	105	107	108	112
1.5	233	300	295	254	388	248	200	399	234	200	230	280	120	100	88	107	98	127	84	110	95	102	115	109
2	387	330	255	387	370	221	230	400	320	250	300	288	126	110	99	120	120	133	64	89	72	80	113	87
2.5	432	450	388	429	359	232	530	780	620	550	481	558	132	148	175	160	175	138	45	70	57	61	98	80
3	864	685	476	487	563	579	630	980	700	640	550	661	130	123	100	150	180	199	53	81	68	72	110	84
3.5	1000	780	510	530	727	663	700	1100	730	700	690	771	187	188	124	188	220	223	43	77	55	55	88	77
4	1290	801	730	794	850	720	830	1300	882	760	772	800	230	200	177	166	229	255	40	55	40	40	77	60
4.5	1399	950	872	800	823	790	800	1233	900	880	800	722	209	198	230	210	220	207	39	64	50	51	101	75
5	1500	1072	850	890	900	890	790	1200	880	1000	780	881	220	198	256	298	180	185	33	55	43	66	88	34
5.5	1430	900	900	1230	1200	980	820	1487	875	1100	880	1000	242	279	188	254	200	287	66	43	67	55	58	30
6	1570	936	968	1350	1296	988	926	1560	968	1298	920	1200	250	299	200	287	264	220	90	58	62	62	26	26

## Sheet: Figure 1f
week after treatment	Lactate						Control						Lactate+Cisplatin						Control+Cisplatin
0	153	159	155	156	149	155	153	152	161	153	156	157	158	155	156	152	151	156	154	152	158	152	150	156
0.5	157	145	167	188	190	150	220	188	122	166	128	166	153	146	167	188	166	144	155	132	177	188	187	167
1	187	199	200	203	157	184	200	199	166	123	188	210	188	177	155	200	165	145	150	143	140	134	155	112
1.5	210	220	200	210	288	198	188	230	124	188	220	229	155	144	132	149	123	155	143	155	188	130	178	109
2	188	187	198	200	250	200	166	210	155	199	199	200	126	110	99	120	120	133	64	89	72	80	113	87
2.5	233	230	210	188	290	245	177	230	230	209	220	212	115	132	126	112	127	105	45	70	57	61	98	80
3	245	244	220	188	278	233	199	210	130	200	211	200	100	120	133	100	99	89	40	42	50	54	110	40
3.5	244	231	200	190	288	250	200	399	234	200	230	280	88	121	99	122	122	130	43	46	55	55	33	32
4	201	300	220	320	248	288	230	400	320	250	300	288	120	125	100	126	128	100	30	44	39	56	23	24
4.5	233	300	295	254	388	248	230	367	320	300	378	310	120	100	88	107	98	127	39	40	55	50	34	35
5	432	450	388	429	359	232	450	500	477	450	399	320	130	123	100	150	180	199	30	34	38	55	20	20
5.5	510	499	400	500	390	290	500	700	430	432	523	387	132	148	188	160	175	138	40	33	22	30	22	18
6	500	600	575	700	550	473	587	800	405	420	625	400	215	196	171	250	120	130	38	40	27	31	22	10

## Sheet: Figure 1g
Days after treatment	Lactate	Control	Lactate + Cisplatin	Control + Cisplaitn
50	1
51	1
49	1
51	1
52	1
52	1
50		1
51		1
52		1
52		1
53		1
51		1
78			1
77			1
79			1
80			1
81			1
82			1
82			1
85				1
87				1
91				1
92				1
92				1
100				0

## Sheet: Figure 1h
week after treatment	Lactate						Control						Lactate+Cisplatin						Control+Cisplatin
0	152	151	150	153	159	155	152	150	153	147	158	157	156	158	156	155	150	151	152	153	154	155	155	150
0.5	160	130	167	155	190	150	200	199	166	123	188	210	153	146	167	188	166	144	155	132	177	188	187	167
1	180	188	200	203	180	184	220	188	122	166	128	166	188	177	155	200	165	145	130	143	130	134	155	112
1.5	200	201	188	210	288	198	166	210	155	199	199	200	155	144	132	149	123	155	123	155	138	130	158	109
2	300	230	250	210	250	200	188	230	124	188	220	229	126	110	99	120	120	133	64	89	88	80	80	87
2.5	280	230	210	199	290	245	310	230	250	380	300	250	100	120	133	100	99	89	45	65	57	61	60	80
3	200	300	234	200	230	280	320	300	250	388	350	280	115	132	126	112	127	105	40	42	50	50	110	35
3.5	380	320	320	300	300	288	380	402	320	399	410	300	200	145	188	136	122	200	43	46	55	55	33	32
4	450	380	400	450	399	320	500	400	400	450	432	350	230	150	222	188	150	245	30	44	39	56	62	66
4.5	500	700	430	550	523	480	500	550	430	500	423	400	255	188	250	188	156	280	65	40	55	50	70	61
5	530	700	600	600	580	580	530	600	550	580	580	580	280	299	254	188	170	300	30	62	65	55	70	20
5.5	620	630	700	680	600	602	620	700	700	630	720	602	300	320	280	200	150	330	32	40	22	30	22	33
6	630	680	730	820	702	690	620	820	530	620	670	730	320	350	350	250	200	390	38	40	27	31	22	10

## Sheet: Figure 1i
week after treatment	Lactate+sh-NC						Control+sh-NC						Lactate+sh-MCT1						Control+sh-MCT1
0	153	156	154	152	151	159	158	157	155	154	156	150	152	151	155	154	153	158	152	156	152	154	153	150
0.5	140	155	160	170	155	160	156	168	170	145	158	188	160	150	170	144	155	130	155	130	166	145	150	166
1	135	166	170	166	156	156	130	166	155	170	145	177	177	123	130	145	160	155	170	130	155	123	142	155
1.5	165	170	188	155	180	165	177	155	180	150	143	144	155	120	113	105	108	130	177	160	155	143	150	166
2	175	188	200	165	213	177	150	130	155	130	122	150	123	110	98	88	85	110	142	135	150	128	133	143
2.5	180	200	223	150	255	175	123	112	120	130	100	102	102	101	88	75	77	89	98	120	100	88	88	99
3	185	235	275	180	300	200	100	95	111	120	83	88	88	70	60	110	70	80	55	43	58	40	70	62
3.5	200	285	300	215	312	245	90	88	60	70	79	88	40	50	40	32	48	50	55	42	55	68	33	40
4	200	300	331	215	321	300	89	80	75	60	55	90	41	55	38	20	50	40	45	50	30	22	28	46

## Sheet: Figure 1j
Cisplatin (μM)	Lactate			Control
0	100.578	100.988	98.5376	99.8977	100.153	100.952
1	103.803	98.8877	97.1346	99.9988	90.8346	95.358
5	87.9247	98.7461	95.4337	92.9436	80.814	85.3743
10	83.6533	92.7365	85.8236	78.8864	72.6247	70.7244
50	77.237	80.7265	68.025	52.1754	48.8066	60.5647
100	53.6046	43.1444	58.0539	35.4065	28.0554	25.4655
500	23.0648	32.1638	25.6864	20.3853	23.0743	10.4745

## Sheet: Figure 1l
			Time after IR
	Untreated		0.5h		6h
Number	Control	Lactate	Control	Lactate	Control	Lactate
1	1	0.7	34.9	34	15	6
2	1	0.7	34.5	34.2	15.5	6.2
3	1	0.7	35	35	15.7	6.3
4	1	0.7	35.9	35.5	15.9	6.8
5	1	0.7	33.6	33.1	16.3	6.4
6	1	0.7	35	35.1	16.8	7
7	1	0.7	36.9	36	17	8
8	1	0.7	36.5	36.2	17.5	8.2
9	1.5	1.2	37	37	17.7	8.3
10	1.5	1.2	37.9	37.5	17.9	8.8
11	1.5	1.2	35.6	35.1	18.3	8.4
12	1.5	1.2	37	37.1	18.8	9
13	1.5	1.2	38.9	38	19	10
14	1.5	1.2	38.5	38.2	19.5	10.2
15	1.5	1.2	40	40	20.7	11.3
16	1.5	1.2	41.4	41	21.4	12.3
17	1.5	1.2	37.6	37.1	20.3	10.4
18	2	1.7	39	39.1	20.8	11
19	2	1.7	40.9	40	21	12
20	2	1.7	40.5	40.2	21.5	12.2
21	2	1.7	45	45	25.7	16.3
22	0.5	0.2	45.9	45.5	25.9	16.8
23	0.5	0.2	39.6	39.1	22.3	12.4
24	0.5	0.2	41	41.1	22.8	13
25	0.5	0.2	43.4	42.5	23.5	14.5
26	0.5	0.2	43	42.7	24	14.7
27	0.5	0.2	49	49	29.7	20.3
28	0.5	0.2	50.9	50.5	30.9	21.8
29	0.5	0.2	43.6	43.1	26.3	16.4
30	0.5	0.2	43	43.1	24.8	15
31	0.5	0.2	32.9	26	7	2
32	0.3	0	32.5	26.2	7.5	2.2
33	0.3	0	33	24	4.7	1.8
34	0.3	0	33.9	23	3.4	1.8
35	0.3	0	31.6	24.6	7.8	2.4
36	0.3	0	33	26.1	7.8	3
37	0.3	0	26.9	28	9	4
38	0.3	0	26.5	28.2	9.5	4.2
39	0.3	0	24	27.5	8.2	4.3
40	0.3	0	23.4	27	7.4	4.8
41	0.2	1.2	25.1	27.1	10.3	4.4
42	0.2	1.2	26	29.1	10.8	5
43	0.2	1.2	28.9	30	11	1.5
44	0.2	1.2	28.5	30.2	11.5	1.4
45	0.2	1.2	27.5	30.5	11.2	1.1
46	0.2	1.2	27.4	30.5	10.9	1.3
47	0.2	1.2	27.6	29.1	12.3	1.6
48	0.2	1.2	29	31.1	12.8	2.6
49	1.3	1	30.9	32	13	1.5
50	1.3	1	30.5	32.2	13.5	1.4
51	1.3	1	30.5	33	13.7	1.1
52	1.3	1	30.9	33.5	13.9	1.3
53	1.3	1	29.6	31.1	14.3	1.6
54	1.3	1	31	33.1	14.8	2.6
55	3.5	3.2	58	55.6	19.3	1
56	4	2.8	53	54.8	16	2.3
57	5	2.5	18	22	15	5.2
58	2.5	6	16	20	15.5	3.2
59	5	3.2	19	15	15.7	5.6
60	2	3	15	13	15.9	6.7

## Sheet: Figure 1m
	Vector+Untreated	Vector+Lactate	Flag-BACA2+Untreated
Rep 1	115.2	175.93	194.96
Rep 2	89.93	186.76	193.32
Rep 3	94.85	179.86	196.28
