# Supplementary material for: NBS1 lactylation is required for efficient DNA repair and chemotherapy resistance
Source: Nature. 2024 Jul 3;631(8021):663–9. doi: 10.1038/s41586-024-07620-9 (PMC11254748; doi:10.1038/s41586-024-07620-9)
Supplement: Supplementary file 10 — Source Data Fig. 2 [file 41586_2024_7620_MOESM10_ESM.xls]

## Sheet: Figure 2a
	Pan Kla score
	sensitive	resistant
	6	12
	3	10
	2	6
	4	6
	3	1
	8	4
	0	6
	1	4
	2	3
		6
		6
		4
		6
		6
		3
