# Supplementary material for: NBS1 lactylation is required for efficient DNA repair and chemotherapy resistance
Source: Nature. 2024 Jul 3;631(8021):663–9. doi: 10.1038/s41586-024-07620-9 (PMC11254748; doi:10.1038/s41586-024-07620-9)
Supplement: Supplementary file 11 — Source Data Fig. 3 [file 41586_2024_7620_MOESM11_ESM.xls]

## Sheet: Figure 3a
Cisplatin (μM)	AGS-Parental			AGS-Parental + Lactate			AGS-NBS1-K338R			AGS-NBS1-K388R + Lactate
0	100.021	100.091	100.956	100.086	100.046	100.102	99.8912	100.013	100.014	99.3165	100.125	100.216
2.5	50.1646	42.165	50.1791	82.9546	75.7955	77.6429	92.0165	90.6861	85.0132	62.3216	53.0875	50.9864
5	28.0594	31.0158	25.1255	68.7954	57.4999	60.1348	80.0163	83.0317	88.1466	43.0216	38.211	32.0132
10	20.1525	12.1315	18.1468	43.1649	55.6579	42.4688	68.1121	77.0165	70.3218	28.6595	22.0218	25.2138
15	18.0215	20.1316	8.14977	42.1495	39.1795	35.1548	62.1355	70.0315	58.0317	16.0216	19.2132	11.0315
20	14.132	6.13658	11.0219	29.1631	37.1294	28.014	45.1265	52.6564	42.2167	11.0249	15.047	18.0213

## Sheet: Figure 3b
				Time after IR
		No IR		0.5h		7h
	Number	Parental	NBS1-K388R	Parental	NBS1-K388R	Parental	NBS1-K388R
	1	1.02	3	38	37.5	5	13
	2	1	3.2	40	38.5	5.5	14
	3	1	2.5	42	39.5	6.5	15.2
	4	1	2.8	44	38.2	7.5	14.6
	5	1	2.9	46.5	38.4	4.8	14.9
	6	1	2.2	38.9	38.7	6.2	13.8
	7	1	5	40.9	42.9	7	15
	8	1	5.2	42.9	44.9	7.5	16
	9	1.5	4.5	44.9	46.9	8.5	17.2
	10	1.5	4.8	47.4	49.4	9.5	16.6
	11	1.5	4.9	38.7	40.7	6.8	16.9
	12	1.5	4.2	40.7	42.7	8.2	15.8
	13	1.5	7	43.7	45.7	9	17
	14	1.5	7.2	48.7	50.7	9.5	18
	15	1.5	7.5	52.7	55.7	11.5	20.2
	16	1.5	8.3	38.5	42	13	20.1
	17	1.5	6.9	40.5	42.5	8.8	18.9
	18	2	6.2	44	46	10.2	17.8
	19	2	9	48.5	50.5	11	19
	20	2	9.2	53.5	55.5	11.5	20
	21	2	4.5	39	44	16.5	25.2
	22	0.5	4.8	41	45.5	17.5	24.6
	23	0.5	8.9	43	45	10.8	20.9
	24	0.5	8.2	45	47	12.2	19.8
	25	0.5	5.2	49	51.5	13.5	21.5
	26	0.5	4.5	39.2	41.7	14	22.5
	27	0.5	4.8	41.2	45.2	20.5	29.2
	28	0.5	4.9	43.2	48.2	22.5	29.6
	29	0.5	4.2	45.2	49.2	14.8	24.9
	30	0.5	10.2	47.2	49.2	14.2	21.8
	31	0.5	1	31.5	31	0.5	6.5
	32	0.3	1.2	32.1	31.7	0.7	7.2
	33	0.3	0.5	30	30.8	1.3	6.5
	34	0.3	0.8	29	28.7	2	5.1
	35	0.3	0.9	31.7	31.1	0	7.6
	36	0.3	0.2	31.8	31.3	1.8	6.4
	37	0.3	0.5	33.5	33	1	8.5
	38	0.3	0.7	34.1	33.7	1.5	9.2
	39	0.3	1.3	33.5	34.3	2	10
	40	0.3	2	33	32.7	2.5	9.1
	41	0.2	0	34.2	33.6	0.8	10.1
	42	0.2	1.8	34.8	34.3	2.2	9.4
	43	3	1.3	34	33.5	3	9
	44	3.5	1.8	34.9	34.5	3.5	10
	45	4.5	0.8	34.2	35	4.5	10.7
	46	5.5	0.9	33.5	33.2	5.5	9.6
	47	4.2	1.2	35	34.4	2.8	10.9
	48	0.2	1.8	35.2	34.7	4.2	9.8
	49	1.3	1.3	36	35.5	3	11
	50	1.3	1.8	36.9	36.5	3.5	12
	51	1.3	0.8	36.7	37.5	4.5	13.2
	52	1.3	0.9	36.5	36.2	5.5	12.6
	53	1.3	1.2	37	36.4	2.8	12.9
	54	1.3	0.5	37.2	36.7	4.2	11.8
	55	2.5	0.8	25	27	2.3	11
	56	2	0.9	22.5	26.5	1	12
	57	2.3	0.2	27	23.5	1.5	13.2
	58	1	0.5	24	26.7	2	12.6
	59	1.5	0.2	26	28	2.5	12.9
	60	2	0.5	25	27	0.8	11.8

## Sheet: Figure 3c
	Vector	NBS1-WT	NBS1-K388R
Rep 1	102.208	167.93	109.93
Rep 2	98.9343	178.762	112.761
Rep 3	102.858	169.869	115.869

## Sheet: Figure 3d
	AGS parental cells			AGS NBS1-K388R
Untreated	5.7	3.2	6.1	4.5	3.6	5.8
60 min post IR	75.6	80.2	83.5	8.3	10.2	13.3

## Sheet: Figure 3e
	AGS parental cells			AGS NBS1-K388R
Untreated	2.7	3.2	4.6	2.6	4.3	3.1
60 min post IR	65.3	70.2	73.2	10.5	11.3	14.3

## Sheet: Figure 3g
	AGS-Parental cells + IR						AGS-NBS1-K388R cells + IR
Fraction	MRE11	RAD50	NBS1	NBS1-K388la		Fraction	MRE11	RAD50	NBS1	NBS1-K388la
1	25	10	5	10		1	38	30	6
2	35	45	15	15		2	30	25	185
3	45	35	25	32		3	25	8	170
4	35	32	23	25		4	24	5	175
5	30	25	45	10		5	230	180	6
6	32	35	40	8		6	225	190	8
7	20	10	38	9		7	210	220	10
8	15	40	30	12		8	40	25	6
9	195	175	215	155		9	80	65	45
10	220	185	230	170		10	100	70	50
11	190	160	240	175		11	90	55	38
12	60	25	50	30		12	20	8	8
13	10	10	20	8		13	8	15	5

## Sheet: Figure 3i
	Untreated						Lactate(5mM)						Lactate(10mM)
Times (s) after microirradiation	NBS1-WT			NBS1-K388R			NBS1-WT			NBS1-K388R			NBS1-WT			NBS1-K388R
0	1	1	1	1	1.03	1.05	1	1	1	1	1.03	1.05	1	1	1	1	1.03	1.05
50	1.5	1.7	2	1	1.03	1.05	2	2.2	2.4	1	1.03	1.05	3.65	3.85	4.05	1	1.03	1.05
100	1.7	1.9	2.2	1	1.03	1.05	2.6	2.8	3	1	1.03	1.05	3.81	4.01	4.21	1	1.03	1.05
150	2	2.2	2.5	1	1.03	1.05	2.8	3	3.2	1	1.03	1.05	3.82	4.02	4.22	1	1.03	1.05
200	2.2	2.4	2.7	1	1.03	1.05	2.9	3.1	3.3	1	1.03	1.05	3.83	4.03	4.23	1	1.03	1.05
250	2.4	2.6	2.9	1.05	1.08	1.1	3	3.2	3.4	1.06	1.09	1.11	3.83	4.03	4.23	1.06	1.09	1.11
300	2.5	2.7	3	1.07	1.1	1.12	3.2	3.4	3.6	1	1.03	1.05	3.84	4.04	4.24	1.05	1.03	1.15
350	2.6	2.8	3.1	1.09	1.12	1.17	3.3	3.5	3.7	1	1.12	1.17	3.83	4.03	4.23	1	1.12	1.17
400	2.7	2.9	3.2	1.1	1.15	1.22	3.37	3.57	3.77	1	1.15	1.22	3.84	4.04	4.24	1.08	1.15	1.22
450	2.8	3	3.3	1.15	1.22	1.32	3.45	3.65	3.85	1.12	1.19	1.29	3.85	4.05	4.25	1.12	1.19	1.49
500	2.9	3.1	3.4	1.23	1.35	1.48	3.55	3.75	3.95	1.2	1.32	1.45	3.86	4.06	4.26	1.3	1.32	1.55
550	3	3.2	3.5	1.27	1.42	1.57	3.67	3.87	4.07	1.35	1.5	1.65	3.85	4.05	4.25	1.35	1.5	1.85
600	3.1	3.3	3.6	1.35	1.45	1.65	3.73	3.93	4.13	1.3	1.45	1.65	3.83	4.03	4.23	1.55	1.45	1.97
650	3.2	3.4	3.7	1.37	1.52	1.72	3.75	3.95	4.15	1.32	1.47	1.67	3.85	4.05	4.25	1.45	1.47	1.97
700	3.2	3.4	3.7	1.4	1.6	1.8	3.75	3.95	4.15	1.35	1.55	1.75	3.86	4.06	4.26	1.35	1.55	1.97
750	3.3	3.5	3.8	1.4	1.6	1.8	3.75	3.95	4.15	1.32	1.52	1.72	3.86	4.06	4.26	1.32	1.52	1.97
