# Supplementary material for: NBS1 lactylation is required for efficient DNA repair and chemotherapy resistance
Source: Nature. 2024 Jul 3;631(8021):663–9. doi: 10.1038/s41586-024-07620-9 (PMC11254748; doi:10.1038/s41586-024-07620-9)
Supplement: Supplementary file 12 — Source Data Fig. 4 [file 41586_2024_7620_MOESM12_ESM.xls]

## Sheet: Figure 4a
	PDO #4
		0	20	40	60	80	100	120	(Cisplatin μM )
	0	100	102.975	95.379	92.5686	88.7828	80.7311	75.0084
	5	101.57	95.278	80.6821	85.2761	70.2491	53.3354	54.7649
	10	97.2655	90.0748	75.5036	73.0353	60.1971	50.7767	40.6122
	20	85.125	70.0733	72.3631	56.3251	43.7512	30.1557	29.662
	40	75.0596	62.1857	62.0687	53.3236	31.3832	20.6491	20.0414
	80	68.8435	60.0699	50.929	33.0042	22.1048	19.3452	13.1174
	120	63.8678	58.8538	48.2955	25.4596	16.3073	13.9149	12.1808
	(Stiripentol μM)
	PDO #5
		0	20	40	60	80	100	120	(Cisplatin μM )
	0	100	99.9746	94.379	91.5686	86.7828	80.7311	78.0084
	5	100.57	96.278	88.6821	85.2761	78.2491	76.3354	68.7649
	10	97.2655	92.0748	80.5036	79.0353	68.1971	55.7767	45.6122
	20	87.125	75.0733	58.3631	68.3251	34.7512	30.1557	29.662
	40	71.0596	60.1857	43.0687	43.3236	20.3832	21.6491	22.0414
	80	65.8435	52.0699	38.929	33.0042	22.1048	19.3452	18.1174
	120	60.8678	38.8538	30.2955	28.4596	15.3073	10.9149	8.28181
	(Stiripentol μM)

## Sheet: Figure 4b
week after treatment	Control						Cisplatin						Stiripentol						Stiripentol + Cisplatin
0	150	150	150	150	150	150	150	150	150	150	150	150	150	150	150	150	150	150	150	150	150	150	150	150
0.5	187	232	221	203	199	255	220	188	122	166	128	166	220	188	122	166	128	166	220	188	122	166	128	166
1	333	487	398	432	333	654	200	399	234	200	230	280	242	279	188	254	200	287	267	329	277	330	250	333
1.5	555	765	555	576	399	722	333	399	377	329	320	400	255	320	255	333	250	333	255	289	190	254	211	287
2	788	876	677	666	587	800	376	432	400	400	388	499	299	250	387	245	380	321	220	188	122	166	128	166
2.5	899	1011	789	675	678	866	377	478	388	429	399	578	399	299	288	215	255	200	176	143	120	110	89	121
3	1000	1234	1098	877	798	1077	399	578	378	599	421	699	459	320	288	450	288	555	110	89	88	99	80	100
3.5	1288	1522	1211	1000	1099	1200	700	677	568	799	544	788	555	400	456	666	310	540	100	90	100	77	89	50
4	1372	1687	1300	1152	1200	1372	955	1022	755	963	982	800	665	688	732	680	500	777	77	110	109	57	98	30

## Sheet: Figure 4c
week after treatment	Control						Cisplatin						Stiripentol						Stiripentol + Cisplatin
0	150	150	150	150	150	150	150	150	150	150	150	150	150	150	150	150	150	150	150	150	150	150	150	150
0.5	187	232	221	203	199	255	150	188	122	166	128	166	220	188	122	166	128	166	160	177	190	186	199	160
1	333	403	398	432	333	531	220	188	122	166	128	166	242	279	188	254	200	287	220	188	200	166	128	166
1.5	555	653	555	576	399	623	200	399	234	200	230	280	255	320	255	333	250	333	180	168	122	166	128	166
2	788	753	677	666	587	702	333	399	377	329	320	400	399	299	288	215	255	200	176	143	120	110	89	121
2.5	899	765	789	675	678	866	376	432	400	400	388	499	299	250	387	245	380	321	110	89	88	99	80	100
3	1000	998	890	877	798	1077	498	578	486	599	421	699	459	320	288	450	288	555	100	90	100	77	89	50
3.5	1288	1366	1211	1000	1099	1200	700	699	756	799	675	890	555	400	532	666	750	540	77	110	109	57	98	30
4	1372	1687	1399	1532	1452	1562	955	1022	1302	963	982	1121	800	960	790	680	870	810	68	101	100	57	97	30

## Sheet: Figure 4d
Days after treatment	Control	Cisplatin	Stiripentol	Stiripentol + Cisplatin
33	1
34	1
33	1
35	1
36	1
37	1
36		1
38		1
41		1
41		1
41		1
42		1
39			1
40			1
43			1
42			1
45			1
47			1
70				0
70				0
70				0
70				0
70				0
70				0

## Sheet: Figure 4e
Days after treatment	Control	IR	Stiripentol	Stiripentol + IR
34	1
33	1
35	1
36	1
36	1
39	1
40		1
41		1
41		1
43		1
44		1
46		1
43			1
45			1
48			1
48			1
49			1
50			1
70				0
70				0
70				0
70				0
70				0
70				0

## Sheet: Figure 4f
	LDHA score				NBS1-K388la score
	Sensitive	Resistant			Sensitive	Resistant
	8	9			6	9
	6	9			6	12
	4	9			6	12
	4	12			2	9
	4	12			0	6
	2	9			6	9
	3	12			0	9
	2	9			3	12
	2	6			4	6
	1	6			2	1
	1	6			4	4
	2	4			2	4
	2	8			4	6
	3	8			9	6
	2	6			0	4
	3	4			8	9
	3	6			6	9
	2	6			4	9
	3	4			6	4
	3	4			3	6
	3	6			6	6
	3	4			2	4
	3	6			4	9
	3	4			9	9
	2	6			4	9
	1	6			4	9
	2	8			3	12
	0	4			4	6
	0	8			6	12
	0	6			4	6
	0	4			1	4
	0	4			2	4
	0	6			2	12
	0	4			2	9
		4				6
		6				6
		4				0
		4				4
		2				6
		2				4
		2				3
		3				4
		2				2
		2				2
		4				6
		2				4
		3				6
		2				6
		3				4
		1				4
		2				2
		2				4
		2				1
		2				4
		2				0
		0				2
		0				4
		0				4
		0				2

## Sheet: Figure 4g
	LDHA score	NBS1 K388la score
	9	12
	9	12
	9	12
	8	12
	8	12
	6	12
	12	9
	12	9
	9	9
	9	9
	6	9
	6	9
	6	9
	6	9
	6	9
	4	9
	4	9
	4	9
	3	9
	3	9
	3	8
	12	6
	8	6
	8	6
	6	6
	6	6
	6	6
	6	6
	6	6
	4	6
	4	6
	4	6
	3	6
	3	6
	3	6
	3	6
	2	6
	2	6
	2	6
	0	6
	1	6
	0	6
	2	6
	2	6
	2	6
	8	4
	4	4
	4	4
	6	4
	6	4
	4	4
	4	4
	4	4
	4	4
	4	4
	4	4
	3	4
	3	4
	3	4
	2	4
	2	4
	2	4
	2	4
	2	4
	2	4
	2	4
	1	4
	1	4
	0	4
	0	4
	0	4
	3	3
	2	3
	2	3
	4	2
	3	2
	2	2
	2	2
	2	2
	2	2
	1	2
	1	2
	0	2
	0	2
	0	2
	0	2
	0	2
	6	1
	2	1
	0	1
	4	0
	4	0
	3	0
	2	0
	2	0

## Sheet: Figure 4h
	Time (months)	high LDHA and high NBS1-K388la	low LDHA and high NBS1-K388la	high LDHA and low NBS1-K388la	low LDHA and low NBS1-K388la
	32	1
	33	1
	28	1
	24	1
	36	1
	14	1
	4	1
	5	1
	30	1
	24	1
	27	1
	16	1
	4	1
	34	0
	30	1
	77	0
	29	1
	11	1
	18	1
	1	1
	20	1
	42	1
	33	1
	13	1
	36	0
	26	0
	19	0
	68	0
	18	1
	6	1
	2	1
	67	1
	12	1
	21	1
	35	0
	27	0
	25			0
	21			1
	24			1
	45			1
	49			0
	57			0
	88			0
	7			1
	42		0
	10		1
	21		1
	10		1
	3		1
	57		0
	33		1
	31		1
	80		0
	27		0
	24		1
	23				0
	17				0
	26				1
	55				1
	70				0
	69				0
	27				0
	10				1
	32				1
	19				1
	20				1
	37				1
	8				1
	5				1
	38				0
	31				0
	21				0
	59				0
	55				0
	43				0
	56				0
	44				0
	45				0
	49				0
	60				0
	36				1
	48				0
	56				0
	105				0
	61				0
	12				1
	29				1
	39				0
	37				0
	37				0
	15				0
	50				0
	57				0
	49				0
