# Supplementary material for: NBS1 lactylation is required for efficient DNA repair and chemotherapy resistance
Source: Nature. 2024 Jul 3;631(8021):663–9. doi: 10.1038/s41586-024-07620-9 (PMC11254748; doi:10.1038/s41586-024-07620-9)
Supplement: Supplementary file 13 — Source Data Extended Data Fig. 1 [file 41586_2024_7620_MOESM13_ESM.xls]

## Sheet: Extended Data Fig. 1b
Cisplatin (μM)	A549-R			A549-P
0	100.445	101.232	100.251	99.4432	101.532	100.225
3.125	103.895	98.8046	100.185	95.9851	90.8242	98.3319
6.25	90.9016	95.7425	92.4474	85.9574	88.8057	83.3973
12.5	88.6068	88.7059	90.8055	41.8046	52.6055	49.7058
25	90.2853	88.7843	83.005	45.1972	38.8035	35.5351
50	73.6048	78.1035	68.0757	28.4144	25.0943	20.4504
100	40.0105	31.1044	35.6731	5.30123	13.0014	13.4343
Cisplatin (μM)	AGS-R			AGS-P
0	100.204	100.195	99.2234	100.115	100.115	100.104
2.5	100.878	103.835	95.1039	70.3482	65.279	77.2557
5	95.9452	97.7016	90.4301	65.9782	55.8304	54.3589
10	85.6014	87.7759	92.8036	33.8306	48.6051	45.7751
20	72.2792	78.7301	68.0793	33.1454	30.8015	38.5035
40	65.6751	70.1305	60.0792	28.4302	22.0756	30.4301
80	40.0036	36.1792	30.6034	28.3352	22.0305	16.4976
Cisplatin (μM)	HCT116-R			HCT116-P
0	100.175	100.248	99.6756	100.275	100.123	100.624
1	95.9357	92.8793	98.3781	101.815	95.8146	100.137
10	85.9359	92.8305	83.3789	72.9975	80.7785	70.4305
20	72.8786	82.6047	75.7111	45.6924	40.7792	39.8782
40	62.1055	60.8173	67.5254	30.2064	28.7015	22.0792
80	45.4385	39.0304	38.4035	15.6305	17.1024	9.0245
160	10.3305	17.0384	18.4537	10.0055	12.1345	9.64257
Cisplatin (μM)	MGC803-R			MGC803-P
0	100.179	100.138	100.13	99.6036	100.431	100.115
5	90.8301	93.8304	97.1445	65.9248	69.8301	60.3048
10	90.9045	87.7055	92.4779	50.9925	55.8793	50.3925
20	83.6789	88.7034	85.8721	33.8513	40.6035	42.7035
40	72.2793	78.7792	68.036	25.1302	21.8035	18.5793
80	45.6034	40.1303	49.0793	18.492	15.0303	10.4035
160	40.0793	36.1793	30.6385	8.37824	13.0254	16.4356
Cisplatin (μM)	HGC27-R			HGC27-P
0	99.1347	100.954	100.128	100.178	100.771	100.172
5	93.8782	90.879	96.1702	78.9792	70.8793	73.3793
10	89.9705	85.7703	82.4792	48.9902	55.8789	56.3303
20	78.6783	68.7405	67.8526	40.8783	48.6301	32.7706
40	68.2703	58.7783	55.0249	25.1754	28.8752	35.5742
80	43.6702	38.1035	48.0711	27.4035	23.0711	20.492
160	20.07	31.1701	25.6703	15.3306	23.0703	16.4303

## Sheet: Extended Data Fig. 1c
	A549-Resistant			A549-Parental
	50.15	48.02	47.23	44.01	40.05	38.01
	45.03	40.01	42.02	38.03	42.06	28.03
	30.12	40.02	45.12	35.03	25.01	42.12
	110.02	125.95	143.45	70.01	83.23	92.32
	132.32	112.05	109.65	80.03	72.65	62.23
	112.23	132.93	95.23	82.23	70.12	62.01
	235.12	220.08	208.85	178.12	155.15	156.23
	230.03	209.98	220.96	156.03	153.65	172.14
	210.25	229.85	205.76	153.03	168.03	148.02
	85.02	100.02	73.02	70.45	60.32	55.23
	58.06	78.12	89.03	58.01	50.12	40.02
	62.32	50.25	72.03	42	50.02	40.03
	AGS-Resistant			AGS-Parental
	29.02	20.02	23.23	25.02	22.01	18.02
	25.01	17.01	15.03	18.03	20.03	13.06
	18.02	10	12.01	13.01	22.32	20.06
	102.32	79.03	80.09	60.02	43.05	55.12
	90.12	71.65	73.76	45.01	54.12	40.16
	82.25	72.45	69.65	40.03	53.32	38.08
	165.65	177.85	163.89	100.05	118.01	116.09
	170.56	152.64	168.56	100.56	112.85	100.85
	168.98	152.25	150.32	109.09	93.65	101.98
	66.32	60.32	75.03	55.05	45.76	43.05
	55.02	43.02	58.32	40.32	42.21	30.06
	57.06	42.03	41.02	40.21	30.02	20.76
	HCT116-Resistant			HCT116-Parental
	72.32	66.02	69.23	55.02	51.12	48.12
	50.12	45.06	68.75	32.03	40.08	39.06
	52.65	60.08	57.95	45.07	33.06	50.09
	120.15	130.15	150.75	80.45	109.04	95.21
	150.95	140.19	160.85	102.03	123.32	100.15
	182.75	145.98	158.95	109.45	132.02	115.15
	288.65	275.75	250.76	172.47	209.65	185.16
	280.45	290.85	254.46	185.86	201.46	213.21
	280.15	270.46	253.62	200.25	209.86	185.32
	138.66	130.95	115.03	108.15	88.56	105.42
	120.32	115.03	95.75	89.25	72.03	88.62
	102.12	88.12	72.52	75	79.23	56.23
	MGC803-Resistant			MGC803-Parental
	35.03	37.02	38.09	21.21	20.05	30.03
	27.01	30.03	28.08	17.02	15.01	25.21
	20.09	27.01	22.05	10.09	12.03	21.09
	102.12	85.15	80.03	55.06	68.65	50.07
	78.21	98.16	75.12	48.12	40.12	59.08
	88.32	102.21	90.32	45.65	68.66	58.11
	220.95	200.23	195.45	152.86	123.11	123.33
	189.75	200.14	218.65	145.95	130.36	115.45
	188.65	209.06	178.15	135.75	11.26	123.51
	100.05	110.06	90.32	68.62	70.06	50.26
	90.12	72.06	73.15	49.16	30.06	28.65
	72.16	49.12	53.75	20.12	11	32.75
	HGC27-Resistant			HGC27-Parental
	33.09	37.56	30.15	28.03	26.06	19.03
	30.12	28.09	20.03	18.09	19.05	12.06
	23.09	17.01	29.09	19.12	13.02	12.05
	102.21	88.56	92.45	67.32	70.62	60.65
	97.65	88.95	80.65	52.45	63.45	48.65
	99.45	73.75	95.46	60.62	42.32	50.02
	187.98	169.45	183.16	120.76	106.15	118.98
	179.45	182.65	165.62	132.95	103.62	128.75
	176.65	162.75	170.45	112.85	96.15	118.56
	63.12	58.86	55.29	43.15	50.62	40.02
	48.32	40.76	52.62	38.32	29.15	32.03
	48.75	30.65	38	28.15	32.32	20.05

## Sheet: Extended Data Fig. 1d
	A549-Resistant	A549-Parental
Rep 1	42.67	80.81
Rep 2	35.28	75.71
Rep 3	38.13	67.12
	AGS-Resistant	AGS-Parental
Rep 1	30.12	72.93
Rep 2	29.01	65.69
Rep 3	32.06	62.09
	HCT116-Resistant	HCT116-Parental
Rep 1	55.02	92.85
Rep 2	68.29	95.73
Rep 3	50.19	87.11
	MGC803-Resistant	MGC803-Parental
Rep 1	40.62	65.78
Rep 2	35.25	58.73
Rep 3	32.19	52.09
	HGC27-Resistant	HGC27-Parental
Rep 1	32.69	78.78
Rep 2	22.27	60.76
Rep 3	26.16	60.19

## Sheet: Extended Data Fig. 1e
	A549-Resistant	A549-Parental
Rep 1	13.69	20.72
Rep 2	12.29	26.73
Rep 3	9.15	22.12
	AGS-Resistant	AGS-Parental
Rep 1	7.92	22.92
Rep 2	6.82	18.71
Rep 3	6.33	16.12
	HCT116-Resistant	HCT116-Parental
Rep 1	18.59	30.8
Rep 2	17.31	32.69
Rep 3	22.12	28.13
	MGC803-Resistant	MGC803-Parental
Rep 1	7.82	19.19
Rep 2	10.61	18.87
Rep 3	12.74	21.56
	HGC27-Resistant	HGC27-Parental
Rep 1	32.67	78.81
Rep 2	22.29	60.73
Rep 3	26.15	60.13
