# Supplementary material for: NBS1 lactylation is required for efficient DNA repair and chemotherapy resistance
Source: Nature. 2024 Jul 3;631(8021):663–9. doi: 10.1038/s41586-024-07620-9 (PMC11254748; doi:10.1038/s41586-024-07620-9)
Supplement: Supplementary file 14 — Source Data Extended Data Fig. 2 [file 41586_2024_7620_MOESM14_ESM.xls]

## Sheet: Extended Data Fig. 2a
week after treatment	Lactate						Control						Lactate+Cisplatin						Control+Cisplatin
0	150	150	150	150	150	150	150	150	150	150	150	150	150	150	150	150	150	150	150	150	150	150	150	150
0.5	187	199	200	203	157	184	220	188	122	166	128	166	220	188	122	166	128	166	220	188	122	166	128	166
1	201	235	220	188	200	200	200	399	234	200	230	280	242	279	188	254	200	287	100	110	105	107	108	112
1.5	223	270	325	200	221	201	231	420	255	232	350	333	200	156	100	230	170	185	64	89	72	80	113	87
2	244	230	255	223	232	221	288	350	431	245	390	300	126	110	99	120	120	133	53	81	68	72	110	84
2.5	255	278	266	244	289	210	288	250	431	245	388	300	115	102	126	112	127	105	45	70	57	61	98	80
3	230	299	277	245	388	233	288	350	431	245	390	300	130	123	100	150	180	199	43	66	43	43	66	66
3.5	233	300	295	254	388	248	288	350	431	245	390	300	187	188	124	188	220	223	43	66	43	55	66	77
4	387	330	255	387	370	221	288	450	531	245	490	300	230	200	177	166	229	255	40	55	40	40	77	60
4.5	732	450	388	429	359	332	632	423	388	329	359	332	220	198	256	298	180	185	33	55	43	66	88	34
5	864	685	476	487	563	579	530	820	620	550	481	558	255	198	256	298	180	185	33	55	43	66	88	34
5.5	1000	780	510	530	727	663	630	980	700	640	550	661	330	278	245	188	230	145	66	43	67	55	58	30
6	1224	1152	850	864	665	539	1098	907	968	665	526	554	393	299	256	198	150	167	68	60	55	50	32	26

## Sheet: Extended Data Fig. 2b
Days after treatment	Lactate	Control	Lactate + Cisplatin	Control + Cisplaitn
45	1
42	1
46	1
47	1
43	1
40	1
45		1
44		1
42		1
46		1
48		1
48		1
70			1
72			1
73			1
74			1
75			1
76			1
77			1
76				1
78				1
85				1
90				0
90				0
90				0

## Sheet: Extended Data Fig. 2d
	MGC803-P
	Control						Lactate						Control+Cisplatin						Lactate+Cisplatin
Reletive intensity	0.8156	1.4303	0.8444	1.4778	0.8677	0.9351	3.461	3.051	4.361	2.401	2.616	3.4778	0.8632	0.84154	1.138	0.9351	0.778	1.4303	2.6745	2.714	3.8113	3.2832	2.7929	3.0637
	MGC803-P+Cisplatin
	Sh-NC												Sh-MCT1
	Control						Lactate						Control+Cisplatin						Lactate+Cisplatin
Reletive intensity	0.8367	0.9513	0.7613	1.4776	1.778	1.401	3.1903	2.8732	3.5621	2.8227	3.6115	2.7403	0.9294	0.8231	1.3332	0.9208	0.8204	1.3373	0.8731	1.2871	1.7923	1.0631	0.8113	1.7141
	PDX-1
	Control						Lactate						Control+IR						Lactate+IR
Reletive intensity	0.9113	1.1301	0.8443	1.1771	0.9861	0.8931	3.4612	2.6511	2.5671	3.5011	2.7161	3.7781	0.8671	0.9444	1.0383	0.9351	0.8786	1.1303	3.1741	2.321	2.8112	2.3871	3.5922	2.7631
	PDX-1
	Control						Lactate						Control+Cisplatin						Lactate+Cisplatin
Reletive intensity	0.8115	1.4315	0.9441	1.2716	0.7862	0.8352	2.4612	3.6513	2.3672	2.5024	2.0162	3.1713	0.9672	0.7449	1.2381	0.8353	0.7781	1.2303	2.1716	2.2142	1.9118	2.8816	2.5962	2.0636
	PDX-2
	Control						Lactate						Control+Cisplatin						Lactate+Cisplatin
Reletive intensity	1.4678	1.3542	1.1803	0.7351	0.7806	0.83035	2.6745	2.7142	3.8113	3.8873	2.7929	3.0637	1.2673	1.0215	1.0397	1.1949	0.9364	0.873	3.3182	3.2479	2.2952	2.9294	2.8204	2.3373

## Sheet: Extended Data Fig. 2e
	PDO #2
Cisplatin (μM)	Lactate			Control
0	100.122	100.955	100.784	99.4579	100.125	100.032
1	100.87	95.8436	97.1381	83.8232	85.8295	92.3179
5	94.9395	85.7795	95.4216	60.6462	53.3988	65.8655
10	88.6499	78.7125	85.8155	50.6987	58.7146	45.8795
50	77.2946	67.7146	68.0652	37.2754	48.7954	40.0145
100	33.6664	43.1954	38.0955	18.2656	17.1135	12.0952
500	23.0125	26.155	18.6784	5.0545	15.5168	11.7964
	PDO #3
Cisplatin (μM)	Lactate			Control
0	100.022	100.781	100.146	100.162	100.146	100.953
1	103.847	98.8488	97.1468	99.9941	90.8942	95.3795
5	87.9157	98.7986	95.448	92.9121	80.8486	85.3795
10	83.6126	92.7146	85.8685	78.8785	72.6156	70.715
50	77.2452	80.7865	68.0495	52.1495	48.8633	60.579
100	53.6795	43.1188	58.0465	35.4488	28.0965	25.4126
500	23.0795	32.1762	25.6789	20.3955	23.0103	10.4459
	PDO #4
Cisplatin (μM)	Lactate			Control
0	100.795	99.9864	100.955	100.125	100.167	100.79
10	97.8953	98.879	95.1795	95.8956	98.8795	101.179
50	95.9795	88.7795	85.4796	73.9793	77.7795	72.4785
100	83.6751	73.7964	80.8462	60.6795	60.7456	73.8792
500	62.2782	65.7965	58.0785	40.2855	35.7754	32.0965
1000	38.6785	43.1039	33.0942	10.6469	18.1215	10.0456
5000	23.0957	18.1785	28.6785	8.09553	15.1785	8.69652
	PDO #5
Cisplatin (μM)	Lactate			Control
0	100.128	100.561	99.2255	100.756	100.468	100.145
10	93.8785	98.8792	90.1797	99.8785	98.8965	100.179
50	81.9785	68.7785	80.4153	80.9322	87.7459	82.4965
100	83.6652	78.7785	65.8012	65.6456	70.712	78.8855
500	67.2032	72.7145	58.012	47.2326	35.7125	42.0452
1000	38.6125	43.1659	53.0156	20.6357	18.1012	10.0785
5000	33.0965	28.1965	38.6124	8.01965	18.1125	8.69654

## Sheet: Extended Data Fig. 2f
	A549-P
Cisplatin (μM)	Lactate			Control
0	100.126	100.455	100.127	100.754	99.1255	100.012
1	93.1321	96.2155	97.0216	83.2486	90.1249	88.1248
5	90.1246	91.4562	94.6597	83.1245	78.7451	88.6315
10	87.4564	80.1246	85.3257	60.3215	55.1245	63.1245
15	78.3266	71.1235	75.3246	54.1246	47.4562	38.3256
20	55.6895	68.1246	58.3266	39.3266	33.3266	42.1246
	AGS-P
Cisplatin (μM)	Lactate			Control
0	100.126	99.5499	100.122	100.316	100.456	100.125
2.5	88.4516	95.9864	90.3969	70.3246	65.1247	77.3267
5	87.6257	91.7452	80.625	66.3115	55.1616	50.1549
10	88.7546	71.1489	80.1859	53.1496	55.3146	47.3245
15	60.4799	77.4597	64.1453	44.4955	49.1555	38.7855
20	55.4953	43.1952	60.1495	39.6248	41.165	27.4626
	MGC803-P
Cisplatin (μM)	Lactate			Control
0	100.522	100.156	100.146	100.469	100.463	100.785
1	85.8784	90.8965	91.1451	92.9854	99.8655	95.3652
5	70.9955	67.7965	62.4745	90.9963	95.8965	83.3975
10	53.6956	58.749	45.8965	73.8955	70.6965	78.7322
15	42.2954	48.7755	50.0622	65.1626	68.8479	70.5496
20	35.6012	30.1326	39.0795	58.4956	55.0954	50.4965
	HGC27-P
Cisplatin (μM)	Lactate			Control
0	100.017	100.126	100.16	99.1255	100.032	100.145
1	90.8013	82.8965	86.1145	73.9955	68.8954	76.3955
10	80.9625	75.7785	72.4013	40.9311	50.8632	53.3952
20	70.6033	73.7013	65.8622	41.8013	38.6013	30.7012
40	60.2012	68.721	65.0625	29.1013	28.8784	36.5327
80	53.6217	48.1012	60.0962	23.4032	30.0213	29.4013
160	33.0013	42.1127	45.6033	25.3317	23.0032	19.4301

## Sheet: Extended Data Fig. 2h
	A549-P
	Untreated			Lactate
DMSO	6.41	5.14	6.46	4.9	4.08	5.91
Cisplatin	66.69	61.16	60.95	50	45.13	45.38
	AGS-P
	Untreated			Lactate
DMSO	2.12	1.48	2.83	2.07	1.64	2.69
Cisplatin	41.95	38.77	49.25	26.4	27.12	28.86
	MGC803-P
	Untreated			Lactate
DMSO	3.25	5.69	5.78	2.15	4.16	5.16
Cisplatin	49.42	40.15	43.97	29.53	28.78	30.2
	HGC27-P
	Untreated			Lactate
DMSO	3.59	2.2	3.85	3.03	3.05	3.86
Cisplatin	59.6	62.35	60.23	30.65	28.64	32.53

## Sheet: Extended Data Fig. 2i
	A549-P
	Untreated			Lactate
DMSO	236	280	269	242	289	272
Cisplatin	67	73	77	124	116	196
	AGS-P
	Untreated			Lactate
DMSO	504	525	552	546	570	519
Cisplatin	219	195	176	395	405	375
	MGC803-P
	Untreated			Lactate
DMSO	246	203	221	256	210	246
Cisplatin	21	16	36	88	62	126
