# Supplementary material for: NBS1 lactylation is required for efficient DNA repair and chemotherapy resistance
Source: Nature. 2024 Jul 3;631(8021):663–9. doi: 10.1038/s41586-024-07620-9 (PMC11254748; doi:10.1038/s41586-024-07620-9)
Supplement: Supplementary file 15 — Source Data Extended Data Fig. 3 [file 41586_2024_7620_MOESM15_ESM.xls]

## Sheet: Extended Data Fig. 3a
	AGS-P
Adriamycin (μM)	Lactate			Control
0	100.159	100.013	100.149	99.1657	100.126	100.499
5	90.8013	93.8965	95.1327	90.3419	85.2956	82.2955
10	85.9965	77.7013	80.4155	75.9013	82.8013	74.3795
20	72.6485	67.7784	62.8125	40.8263	48.6215	45.7012
40	62.2965	58.7013	53.0216	35.1016	25.8485	28.5215
60	43.6012	42.104	50.0902	28.4013	22.0155	20.4013
80	20.0956	16.1746	25.6013	18.3013	22.0489	10.4013
	AGS-P
Etopside (μM)	Lactate			Control
0	100.127	100.022	100.126	100.125	100.013	100.022
0.1	90.8013	83.8965	95.1013	80.3322	70.2013	82.2211
0.2	85.9012	77.7985	85.4013	52.9012	62.832	57.312
0.4	72.6302	73.7155	66.8213	40.8302	48.6013	42.7115
0.8	62.2217	65.7012	53.0013	37.1013	22.8302	28.5103
1.6	43.6013	52.132	50.0326	25.4396	22.0013	15.4033
3.2	27.0954	26.1012	38.6585	18.3416	12.0625	10.4012

## Sheet: Extended Data Fig. 3c
	AGS-P
IR (Gy)	Lactate			Control
0	100.032	100.125	100.125	99.9545	100.012	100.327
1	100.832	93.8012	95.1302	94.3474	90.2516	85.2551
2	88.9022	92.7301	96.4845	85.9012	88.8965	78.3302
4	80.6015	87.7397	89.87	70.825	78.6399	63.7902
6	72.2069	78.7964	73.0964	55.1794	55.8965	48.5302
8	63.6963	62.1302	70.0961	38.4302	27.0965	30.4013
10	40.032	52.1965	45.6302	18.3631	8.03015	6.49652

## Sheet: Extended Data Fig. 3d
	A549-P
	Untreated			Lactate
DMSO	6.29	6.94	6.64	6.56	6.17	7.21
IR	32.42	33.13	35.98	18.14	17.26	19.02

## Sheet: Extended Data Fig. 3g
	%Cells with r-H2AX foci
Repair time(h)	Lactate			Control
Mock	8	6	5	7	5	4
0.5h	89	93	95	60	65	55
1h	88	80	82	56	62	58
5h	62	70	65	50	42	52
8h	42	36	38	45	35	37
	Numbers of foci /Cell
Repair time(h)	Lactate			Control
Mock	2	2	3	3	1	2
0.5h	42	45	48	20	28	23
1h	35	37	31	25	22	23
5h	21	20	23	15	18	15
8h	11	7	10	12	10	8

## Sheet: Extended Data Fig. 3h
	Vector+Untreated	Vector+Lactate	Flag-KU70+Untreated
Rep 1	100.66	118.09	160.89
Rep 2	107	121.26	151.38
Rep 3	92.33	115.32	149.8
