# Supplementary material for: NBS1 lactylation is required for efficient DNA repair and chemotherapy resistance
Source: Nature. 2024 Jul 3;631(8021):663–9. doi: 10.1038/s41586-024-07620-9 (PMC11254748; doi:10.1038/s41586-024-07620-9)
Supplement: Supplementary file 16 — Source Data Extended Data Fig. 4 [file 41586_2024_7620_MOESM16_ESM.xls]

## Sheet: Extended Data Fig. 4d
Cisplatin (μM)	AGS-sh-NBS1			AGS-Parental			AGS-Parental + lactate			AGS-sh-NBS1 + lactate
0	100.956	100.012	100.145	100.012	100.153	99.1494	100.121	100.032	100.415	100.21	100.202	100.201
5	42.1366	33.1255	38.0125	77.9854	68.0124	76.1257	95.2245	90.1152	85.2158	50.622	35.3215	42.3216
10	28.1917	29.1252	20.0152	62.1698	55.8946	54.1463	80.0126	90.2016	88.0115	20.216	35.0215	32.0125
20	18.1649	10.1257	17.2465	43.9869	53.1249	42.1246	70.3252	78.0128	70.0215	20.0215	14.9854	22.0162
40	11.1795	8.14985	5.02155	42.1256	32.1265	30.7542	62.7895	68.9651	55.9544	12.9551	18.6241	9.02514
60	9.13493	6.01255	5.02168	21.1194	34.1165	28.1266	45.3216	52.6321	38.6322	10.0152	8.02854	11.0159
