# Supplementary material for: NBS1 lactylation is required for efficient DNA repair and chemotherapy resistance
Source: Nature. 2024 Jul 3;631(8021):663–9. doi: 10.1038/s41586-024-07620-9 (PMC11254748; doi:10.1038/s41586-024-07620-9)
Supplement: Supplementary file 17 — Source Data Extended Data Fig. 6 [file 41586_2024_7620_MOESM17_ESM.xls]

## Sheet: Extended Data Fig. 6a
Cisplatin (μM)	AGS-NBS1-K388R			AGS-Parental
0	100.125	100.151	100.022	99.1544	100.122	100.622
2.5	58.6564	45.1261	50.6156	80.8512	70.6245	77.1154
5	35.6215	31.1205	28.0215	66.662	57.0315	59.6325
10	25.7542	15.9215	18.9616	43.0633	52.0216	47.0215
15	15.9156	10.2016	8.02102	45.9515	39.1264	38.062
20	9.05616	6.02616	11.0651	39.0615	37.2145	28.9519

## Sheet: Extended Data Fig. 6c
	AGS-Parental			AGS-NBS1-K388R
DMSO	2.86	1.93	2.15	4.28	6.28	7.12
Cisplatin	35.82	32.56	34.77	72.45	69.15	71.92

## Sheet: Extended Data Fig. 6d
	AGS-Parental			AGS-NBS1-K388R
DMSO	243	250	236	195	208	187
Cisplatin	158	178	168	46	35	51

## Sheet: Extended Data Fig. 6e
IR (Gy)	AGS-NBS1-K388R			AGS-Parental
0	100.116	100.125	100.032	100.552	99.1554	100.652
1	60.8015	73.8622	75.1884	99.3985	90.2215	95.2636
2	45.9216	42.7785	56.4013	87.9013	88.8633	80.3012
4	30.693	37.7032	29.8942	80.8975	78.6012	73.7397
6	22.2302	18.7784	13.0302	55.1055	58.8851	68.5752
8	13.6303	12.1485	7.05965	38.4145	45.0302	35.4145
10	5.00125	10.1013	8.63302	18.3126	18.0121	6.43012

## Sheet: Extended Data Fig. 6h
	DMSO				Cisplatin (5μM)				Cisplatin (15μM)
	Untreated	Lactate	Untreated	Lactate	Untreated	Lactate	Untreated	Lactate	Untreated	Lactate	Untreated	Lactate
Rep 1	2.1	2.2	4.32	3.75	16.8	8.55	30.25	28.55	40.96	22.76	57.98	59.66
Rep 2	1.92	1.89	3.95	3.23	17.32	7.56	28.59	29.66	38.66	20.66	62.55	58.33
Rep 3	1.23	1.77	2.55	2.58	14.89	6.62	27.66	27.66	37.99	23.58	60.23	62.38

## Sheet: Extended Data Fig. 6i
IR (Gy)	AGS-Parental			AGS-Parental + Lactate			AGS-NBS1-K388R			AGS-NBS1-K388R + Lactate
0	100.155	100.255	100.125	100.146	100.115	100.022	99.1546	100.021	100.462	100.626	100.001	100.021
2	95.0114	92.9661	90.0236	100.103	98.0615	92.1029	75.6589	70.0516	58.3164	78.6219	75.1052	62.0612
4	88.0615	82.0157	83.0616	92.0495	90.0649	96.0125	55.0216	49.0115	43.6252	60.6215	58.6589	53.0125
6	72.6513	65.6216	60.0216	88.1254	89.9855	82.1546	38.1264	30.6116	29.3256	45.1264	37.4651	35.6326
8	49.0012	45.3002	39.0213	75.0215	76.0326	70.0351	23.0315	18.6421	16.7952	30.9515	18.5155	29.6926
10	22.0115	18.6622	12.0315	50.0316	48.0165	40.6216	12.0117	18.3002	10.0216	22.9616	23.0312	15.1066

## Sheet: Extended Data Fig. 6j
	Untreated				IR (6Gy)				IR (8Gy)
	AGS-P		AGS-NBS1-K388R		AGS-P		AGS-NBS1-K388R		AGS-P		AGS-NBS1-K388R
	Untreated	Lactate	Untreated	Lactate	Untreated	Lactate	Untreated	Lactate	Untreated	Lactate	Untreated	Lactate
Rep 1	2.23	1.32	2.23	2.55	23.56	10.38	57.87	56.65	48.56	23.65	69.78	60.76
Rep 2	1.52	1.12	2.56	1.06	27.98	8.37	60.32	50.35	43.67	19.45	73.56	62.89
Rep 3	2.02	2.08	1.56	1.98	22.23	12.76	53.65	58.67	40.78	17.98	65.35	70.88

## Sheet: Extended Data Fig. 6k
	Untreated				Cisplatin (10μM)				Cisplatin (30μM)
	AGS-P		AGS-NBS1-K388R		AGS-P		AGS-NBS1-K388R		AGS-P		AGS-NBS1-K388R
	Vector	LDHA-OE	Vector	LDHA-OE	Vector	LDHA-OE	Vector	LDHA-OE	Vector	LDHA-OE	Vector	LDHA-OE
Rep 1	1.53	1.45	3.93	3.85	45.8	25.86	57.86	61.8	56.77	43.55	76.55	75.99
Rep 2	1.63	1.23	4.85	3.75	42.62	24.52	60.82	58.79	58.89	40.88	77.89	73.55
Rep 3	1.82	1.33	4.1	4.85	47.68	23.96	62.72	56.92	58.69	39.56	73.55	74.54

## Sheet: Extended Data Fig. 6l
Cisplatin (μM)	AGS-Parental + LDHA-OE			AGS-Parental + Vector			AGS-NBS1-K388R + Vector			AGS-NBS1-K388R + LDHA-OE
0	100.322	100.012	100.516	100.022	99.1262	100.216	100.022	100.303	100.013	100.033	100.013	100.322
2.5	85.0213	92.1245	90.3155	70.0122	72.5164	77.0216	58.3115	60.6591	50.0316	52.0132	49.6215	57.0216
5	88.6524	90.0125	82.7842	59.1245	55.6215	52.0122	32.4841	39.0215	30.7913	30.0264	35.7951	29.1215
10	85.9652	83.0213	80.6201	50.0315	42.9854	47.0217	28.9516	20.1366	22.9541	26.6215	28.1646	22.9514
15	70.0216	73.0156	78.6622	45.0654	46.0161	39.9652	19.0216	13.9854	10.0215	20.0312	15.6215	13.0115
20	55.9612	57.6516	65.9541	30.7512	40.0617	39.0215	8.66115	12.0213	17.9512	18.0216	10.9511	19.0216
