# Supplementary material for: NBS1 lactylation is required for efficient DNA repair and chemotherapy resistance
Source: Nature. 2024 Jul 3;631(8021):663–9. doi: 10.1038/s41586-024-07620-9 (PMC11254748; doi:10.1038/s41586-024-07620-9)
Supplement: Supplementary file 18 — Source Data Extended Data Fig. 8 [file 41586_2024_7620_MOESM18_ESM.xls]

## Sheet: Extended Data Fig. 8a
	AGS parental cells			AGS NBS1-K388R
Untreated	3.5	2.7	4.3	4.3	5.2	2.3
30 min post IR	70.5	76.3	78.9	12.6	10.3	15.5

## Sheet: Extended Data Fig. 8b
	AGS parental cells			AGS NBS1-K388R
Untreated	1.5	4.2	2.3	2.6	2.7	4.5
30 min post IR	80.1	70.5	75.3	16.2	15.2	10.5

## Sheet: Extended Data Fig. 8c
	AGS parental cells			AGS NBS1-K388R
Untreated	2.1	2.6	2.4	2.3	2.6	2.9
30 min post IR	80.5	85.6	87.1	15.2	12.3	11.5

## Sheet: Extended Data Fig. 8d
	EGFP-RAD50						EGFP-MRE11
Times (s) after microirradiation	AGS-Parental cells			AGS-NBS1-K388R cells			AGS-Parental cells			AGS-NBS1-K388R cells
0	1	1	1	1	1	1	1	1	1	1	1	1
50	1.3	1.5	1.65	1	1.02	1.05	1.2	1.4	1.55	1	1.02	1.05
100	1.5	1.7	1.85	1	1.02	1.05	1.3	1.5	1.65	1	1.02	1.05
150	1.8	2	2.15	1	1.02	1.05	1.5	1.7	1.85	1	1.02	1.05
200	2.1	2.3	2.45	1	1.02	1.05	1.8	2	2.15	1	1.02	1.05
250	2.5	2.7	2.85	1.03	1.07	1.1	2	2.2	2.35	1.03	1.07	1.1
300	2.7	2.9	3.05	1.05	1.11	1.17	2.25	2.45	2.6	1.05	1.08	1.11
350	2.85	2.98	3.13	1.08	1.16	1.24	2.4	2.53	2.68	1.08	1.13	1.16
400	3	3.2	3.35	1.2	1.28	1.36	2.55	2.75	2.9	1.1	1.16	1.19
450	3.12	3.32	3.47	1.32	1.4	1.48	2.6	2.8	2.95	1.13	1.19	1.24
500	3.15	3.33	3.48	1.4	1.5	1.62	2.7	2.88	3.03	1.15	1.23	1.31
550	3.2	3.4	3.55	1.4	1.5	1.62	2.85	3.05	3.2	1.18	1.26	1.34
600	3.3	3.45	3.63	1.48	1.58	1.7	2.95	3.1	3.25	1.23	1.31	1.39
650	3.35	3.5	3.65	1.5	1.6	1.72	3.05	3.25	3.4	1.25	1.33	1.41
700	3.4	3.6	3.75	1.52	1.62	1.74	3.08	3.18	3.33	1.25	1.33	1.41
750	3.5	3.7	3.85	1.5	1.6	1.72	3.1	3.3	3.45	1.25	1.33	1.41
