# Supplementary material for: NBS1 lactylation is required for efficient DNA repair and chemotherapy resistance
Source: Nature. 2024 Jul 3;631(8021):663–9. doi: 10.1038/s41586-024-07620-9 (PMC11254748; doi:10.1038/s41586-024-07620-9)
Supplement: Supplementary file 19 — Source Data Extended Data Fig. 9 [file 41586_2024_7620_MOESM19_ESM.xls]

## Sheet: Extended Data Fig. 9a
	Cas9-NC	Cas9-LDHA-1	Cas9-LDHA-2
Rep 1	1.067	0.351	0.256
Rep 2	1.054	0.318	0.372
Rep 3	0.914	0.423	0.383

## Sheet: Extended Data Fig. 9b
	DMSO	Oxamate
Rep 1	1.168	0.451
Rep 2	1.154	0.518
Rep 3	0.916	0.522

## Sheet: Extended Data Fig. 9c
	DMSO	Oxamate
Rep 1	1.197	0.351
Rep 2	1.124	0.388
Rep 3	0.989	0.425

## Sheet: Extended Data Fig. 9d
					Time after IR
	No IR				0.5h				8h
	AGS-Parental		AGS-NBS1-K388R		AGS-Parental		AGS-NBS1-K388R		AGS-Parental		AGS-NBS1-K388R
Number	Si-NC	Si-LDHA	Si-NC	Si-LDHA	Si-NC	Si-LDHA	Si-NC	Si-LDHA	Si-NC	Si-LDHA	Si-NC	Si-LDHA
1	1	1	3	3	40	40.5	39	39.5	3.2	7.5	12.3	13.5
2	1	1	3.2	3.2	41	41.2	38.7	38.6	3.5	7.8	11.9	14.5
3	1	1	2.5	2.5	42	42.3	38.1	38	3.4	8	12	13.8
4	1	1	2.8	2.8	41.5	41.7	37	38.2	2.7	8.3	13	14.1
5	1	1	2.9	2.9	41.8	41.9	37.5	40	3	8.5	13.2	14
6	1	1	2.2	2.2	40.8	41	36.8	39.5	2.6	8.9	12.8	14.2
7	1	1	5	5	42	42.5	41	41.5	5.2	9.5	14.3	15.5
8	1	1	5.2	5.2	43	43.2	40.7	40.6	5.5	9.8	13.9	16.5
9	1.5	1.5	4.5	4.5	44	44.3	40.1	40	5.4	10	14	15.8
10	1.5	1.5	4.8	4.8	43.5	43.7	39	40.2	4.7	10.3	15	16.1
11	1.5	1.5	4.9	4.9	43.8	43.9	39.5	42	5	10.5	15.2	16
12	1.5	1.5	4.2	4.2	42.8	43	38.8	41.5	4.6	10.9	14.8	16.2
13	1.5	1.5	7	7	44	44.5	43	43.5	7.2	11.5	16.3	17.5
14	1.5	1.5	7.2	7.2	45	45.2	42.7	42.6	7.5	11.8	15.9	18.5
15	1.5	1.5	7.5	7.5	47	47.3	43.1	43	8.4	13	17	18.8
16	1.5	1.5	8.3	8.3	47	47.2	42.5	43.7	8.2	13.8	18.5	19.6
17	1.5	1.5	6.9	6.9	45.8	45.9	41.5	44	7	12.5	17.2	18
18	2	2	6.2	6.2	44.8	45	40.8	43.5	6.6	12.9	16.8	18.2
19	2	2	9	9	46	46.5	45	45.5	9.2	13.5	18.3	19.5
20	2	2	9.2	9.2	47	47.2	44.7	44.6	9.5	13.8	17.9	20.5
21	2	2	4.5	4.5	52	52.3	48.1	48	3.5	18	22	23.8
22	0.5	0.5	4.8	4.8	51.5	51.7	47	48.2	3.4	18.3	23	24.1
23	0.5	0.5	8.9	8.9	47.8	47.9	43.5	46	9	14.5	19.2	20
24	0.5	0.5	8.2	8.2	46.8	47	42.8	45.5	8.6	14.9	18.8	20.2
25	0.5	0.5	5.2	5.2	48.5	49	47.5	48	1.2	16	20.8	22
26	0.5	0.5	4.5	4.5	49.5	49.7	47.2	47.1	1.5	16.3	20.4	23
27	0.5	0.5	4.8	4.8	56	56.3	52.1	52	1.4	22	26	27.8
28	0.5	0.5	4.9	4.9	56.5	56.7	52	53.2	0.7	23.3	28	29.1
29	0.5	0.5	4.2	4.2	51.8	51.9	47.5	50	1	18.5	23.2	24
30	0.5	0.5	10.2	10.2	48.8	49	44.8	47.5	0.6	16.9	20.8	22.2
31	0.5	0.5	1	1	33.5	34	32.5	33	1.2	1	5.8	7
32	0.3	0.3	1.2	1.2	34.2	34.4	31.9	31.8	1.5	1	5.1	7.7
33	0.3	0.3	0.5	0.5	33.3	33.6	29.4	29.3	1.4	2.3	3.3	5.1
34	0.3	0.3	0.8	0.8	32	32.2	27.5	28.7	0.7	2.8	3.5	4.6
35	0.3	0.3	0.9	0.9	34.5	34.6	30.2	32.7	1	1.2	5.9	6.7
36	0.3	0.3	0.2	0.2	33.4	33.6	29.4	32.1	0.6	1.5	5.4	6.8
37	0.3	0.3	0.5	0.5	35.5	36	34.5	35	1.2	3	7.8	9
38	0.3	0.3	0.7	0.7	36.2	36.4	33.9	33.8	1.3	3	7.1	9.7
39	0.3	0.3	1.3	1.3	36.8	37.1	32.9	32.8	1.5	2.8	6.8	8.6
40	0.3	0.3	2	2	36	36.2	31.5	32.7	1	2.8	7.5	8.6
41	0.2	0.2	0	0	37	37.1	32.7	35.2	0.5	3.7	8.4	9.2
42	0.2	0.2	1.8	1.8	36.4	36.6	32.4	35.1	1.4	4.5	8.4	9.8
43	3	3	1.3	1.3	36	36.5	35	35.5	0.7	3.5	8.3	9.5
44	3.5	3.5	1.8	1.8	37	37.2	34.7	34.6	1	3.8	7.9	10.5
45	4.5	4.5	0.8	0.8	37.5	37.8	33.6	33.5	0.6	3.5	7.5	9.3
46	5.5	5.5	0.9	0.9	36.5	36.7	32	33.2	1.2	3.3	8	9.1
47	4.2	4.2	1.2	1.2	37.8	37.9	33.5	36	1.3	4.5	9.2	10
48	0.2	0.2	1.8	1.8	36.8	37	32.8	35.5	1.5	4.9	8.8	10.2
49	1.3	1.3	1.3	1.3	38	38.5	37	37.5	1	5.5	10.3	11.5
50	1.3	1.3	1.8	1.8	39	39.2	36.7	36.6	0.5	5.8	9.9	12.5
51	1.3	4.5	0.8	0.8	40	40.3	36.1	36	1.2	6	10	11.8
52	1.3	5.5	0.9	0.9	39.5	39.7	35	36.2	1.3	6.3	11	12.1
53	1.3	4.2	1.2	1.2	39.8	39.9	35.5	38	1.5	6.5	11.2	12
54	1.3	0.2	0.5	0.5	38.8	39	34.8	37.5	1.5	6.9	10.8	12.2
55	2.3	1.3	0.8	0.8	58	32	58	57	0.6	7.5	17	6
56	1	1.3	1.2	0.9	32	31	56	56	1.2	7.8	16	7
57	1.5	1.3	3.2	0.2	30	33	57	54	1.5	8	13	4
58	2	1.3	6.2	0.5	25	30	59	25	1.4	8.3	12	5
59	2.5	1.3	10.3	0.2	27	24	53	31	0.7	8.5	15	7
60	0.8	1.3	0.8	0.5	27	27	29	30	0.7	8.9	17	8

## Sheet: Extended Data Fig. 9f
Cisplatin (μM)	PDO #1			PDO #2			PDO #3			PDO #4			PDO #5
0	100.122	99.9115	100.022	100.631	100.164	100.022	100.122	100.615	100.612	100.951	100.125	99.6262	100.631	100.16	100.066
1	99.9961	90.8022	95.3961	99.8455	95.8962	92.2912	93.8212	85.8212	92.3547	103.896	98.8322	100.122	99.8215	98.8912	93.1215
5	92.9012	80.8997	85.3011	76.2302	87.779	80.4012	70.6301	58.3012	65.8935	102.902	97.7305	92.4302	100.913	97.7755	95.431
10	78.8965	72.6011	70.7916	62.5301	60.7964	69.1156	50.6781	58.7116	55.8012	90.6145	89.7012	98.8852	90.6012	100.791	98.8012
50	52.1201	48.8784	60.5966	28.5022	35.7395	26.2012	47.2921	50.7156	40.0961	77.2025	70.7956	82.0155	87.2325	75.7012	92.0013
100	35.4362	28.0965	25.4961	20.2016	26.1996	15.1513	18.2965	27.1012	20.0965	62.6013	58.1965	69.0103	70.6965	68.1012	75.0963
500	20.3791	23.0965	10.4784	15.2013	13.1782	12.279	5.02402	8.50525	11.7782	38.0781	48.1961	40.6012	38.0781	38.1012	28.6961

## Sheet: Extended Data Fig. 9g
week after treatment	Control						Cisplatin						Stiripentol						Stiripentol + Cisplatin
0	150	150	150	150	150	150	150	150	150	150	150	150	150	150	150	150	150	150	150	150	150	150	150	150
0.5	187	199	200	203	157	184	220	188	122	166	128	166	220	188	122	166	128	166	220	188	122	166	128	166
1	200	399	234	200	230	280	220	188	122	166	128	166	220	188	122	166	128	166	154	132	143	143	155	166
1.5	231	420	255	232	350	333	231	221	201	232	201	233	220	188	122	166	128	166	154	132	122	143	128	166
2	430	425	299	341	380	367	231	200	255	232	250	233	231	200	178	232	198	233	72	88	98	101	65	98
2.5	533	430	311	399	410	399	231	320	255	232	250	233	255	320	255	333	250	333	101	105	88	98	72	90
3	632	423	388	429	459	432	299	210	388	245	333	300	231	320	255	232	250	233	88	98	72	80	68	90
3.5	655	490	590	512	599	555	430	300	400	380	388	450	299	299	377	289	333	300	65	88	66	87	55	89
4	687	730	655	880	670	780	533	468	488	399	562	530	570	400	498	300	432	320	55	72	45	77	60	55
4.5	936	907	968	1080	750	969	650	600	555	450	700	720	654	478	555	350	450	399	32	45	30	50	32	26

## Sheet: Extended Data Fig. 9h
	MGC803-R
Post-Treatment Days	Control						Stiripentol						Cisplatin						Cisplatin + Stiripentol
0	1	1	1	1	1	1	1	1	1	1	1	1	1	1	1	1	1	1	1	1	1	1	1	1
3	0.97	1	0.99	1	0.99	1.02	1.01	1	0.99	1	1.02	1.02	0.97	1	0.99	0.968	0.99	0.98	0.97	1	0.99	1	0.99	1.02
6	0.99	1.01	1	1.02	1	1.027	1.03	1.01	1	1.02	1.03	1.027	0.99	1.01	1	0.988	1	0.987	0.99	1.01	1	1.02	1	1.027
9	0.995	1.011	1.003	1.026	1.001	1.029	1.035	1.011	1.003	1.026	1.031	1.029	0.995	1.011	1.003	0.994	1.001	0.989	0.995	1.011	1.003	1.026	1.001	1.029
12	1.007	1.031	1.025	1.076	1.091	1.026	1.037	1.031	1.005	1.076	1.032	1.026	0.993	1.012	1.005	0.996	0.999	0.986	0.993	1.012	1.005	1.028	0.999	1.026
15	0.995	1.039	1.034	1.075	1.103	1.032	1.025	1.039	1.014	1.075	1.044	1.032	0.991	1.011	1.004	0.995	1.001	0.983	0.981	1.02	1.014	1.027	1.011	1.032
18	0.994	1.038	1.032	1.078	1.101	1.035	1.024	1.038	1.012	1.078	1.042	1.035	0.99	1.01	1.002	0.998	0.999	0.986	0.98	1.019	1.012	1.03	1.009	1.035
21	0.959	1.034	1.027	1.073	1.097	1.032	0.989	1.034	1.007	1.073	1.038	1.032	0.985	1.006	0.997	0.993	0.995	0.983	0.945	1.015	1.007	1.025	1.005	1.032
24	0.949	1.014	1.022	1.067	1.095	1.027	0.979	1.014	1.002	1.067	1.036	1.027	0.975	0.986	0.992	0.987	0.993	0.978	0.935	0.995	1.002	1.019	1.003	1.027
27	0.944	1.009	1.017	1.063	1.092	1.022	0.974	1.009	0.997	1.063	1.033	1.022	0.97	0.981	0.987	0.983	0.99	0.973	0.93	0.99	0.997	1.015	1	1.022
30	0.956	1.008	1.015	1.033	1.089	1.018	0.996	1.03	1.019	1.05	1.066	1.018	0.968	0.98	0.985	0.953	0.987	0.969	0.928	0.989	0.995	0.985	0.997	1.018
33	0.965	1.003	1.016	1.031	1.085	1.033	1.005	1.025	1.02	1.048	1.062	1.033	0.959	0.975	0.984	0.951	0.983	0.964	0.919	0.984	0.994	0.983	0.993	1.013
36	1.12	0.999	1.011	1.127	1.079	1.028	1.06	1.021	1.015	1.044	1.056	1.028	0.954	0.971	0.979	0.947	0.977	0.959	0.914	0.98	0.989	0.979	0.987	1.008
39	1.093	1.014	1.081	1.022	1.083	1.033	1.085	1.036	1.035	1.074	1.06	1.033	0.959	0.966	0.98	0.942	0.981	0.964	0.919	0.975	0.99	0.974	0.991	1.013
42	1.13	1.119	1.116	1.023	1.088	1.037	1.08	1.041	1.039	1.075	1.065	1.037	0.954	0.971	0.984	0.943	0.986	0.968	0.914	0.98	0.994	0.975	0.996	1.017
	PDX-R
Post-Treatment Days	Control						Stiripentol						Cisplatin						Cisplatin + Stiripentol
0	1	1	1	1	1	1	1	1	1	1	1	1	1	1	1	1	1	1	1	1	1	1	1	1
3	1.02	1.06	1.04	1.03	1.03	1.077	1.08	1.04	1.06	1.07	1.09	1.077	1.039	1.029	0.994	1.014	1.036	0.954	1.02	1.04	0.98	1.02	1	0.963
6	1.09	1.01	0.95	1.05	1.031	1.079	1.13	1.09	1.08	1.05	1.09	1.079	1.048	1.024	0.995	1.012	1.032	0.969	0.95	0.977	0.95	0.946	1.001	0.965
9	1.092	1.03	0.98	1.04	1.032	1.076	1.112	1.08	1.08	1.04	1.11	1.076	1.103	1.02	0.99	1.008	1.026	0.964	0.988	0.976	0.98	0.954	0.965	0.962
12	1.091	1.028	0.977	1.041	1.031	1.072	1.111	1.028	1.08	1.041	1.091	1.099	1.128	1.035	1.01	1.038	1.03	0.969	0.923	0.9365	0.977	0.956	1.001	0.958
15	1.08	1.038	0.989	1.039	1.044	1.082	1.071	1.029	0.994	1.014	1.066	1.068	0.99	0.972	1.099	1.002	1.035	1.07	0.99	0.973	0.989	0.953	0.93	0.968
18	1.079	1.037	0.987	1.042	1.042	1.085	1.08	1.084	1.095	1.09	1.123	1.083	1.039	1.029	0.994	1.014	1.036	0.954	1.079	1.037	0.987	1.042	1.012	0.971
21	1.044	1.033	0.982	1.037	1.038	1.082	1.135	1.08	1.08	1.099	1.056	1.078	1.048	1.024	0.995	1.012	1.032	0.969	0.953	0.983	0.982	0.954	0.987	0.968
24	1.034	1.013	0.977	1.031	1.036	1.077	1.16	1.035	1.01	1.038	1.06	1.083	1.022	1.013	0.977	1.031	1.006	0.963	1.034	1.013	0.977	1.031	1.006	0.963
27	1.029	1.008	0.972	1.027	1.033	1.072	1.155	1.123	1.114	1.039	1.099	1.087	1.017	1.008	0.972	1.027	1.003	0.958	1.029	1.008	0.972	1.027	1.003	0.958
	PDX-R
Post-Treatment Days	Control						Stiripentol						IR						IR + Stiripentol
0	1	1	1	1	1	1	1	1	1	1	1	1	1	1	1	1	1	1	1	1	1	1	1	1
3	0.99	1.02	1.03	1.05	1.06	1.07	1.02	1.01	1.04	1.03	0.91	1.077	0.97	1	0.99	1	0.99	1.02	0.99	1	0.99	1	0.99	1.02
6	1.01	1.03	1.04	1.07	1.07	1.077	1.09	1.01	1.02	1.05	1.023	1.079	0.99	1.01	1	1.02	1	1.027	0.99	1.01	1	1.02	1	1.027
9	1.08	1.01	1.09	1.09	1.071	1.079	1.092	1.03	0.98	1.04	0.912	1.076	1.0995	1.011	1.023	1.026	1.023	1.029	0.995	1.011	1.003	1.026	1.001	1.029
12	1.082	1.03	0.98	1.04	1.072	1.076	1.091	1.088	0.977	1.141	1.05	1.072	1.02993	1.012	1.035	1.028	1.06	1.026	0.993	1.012	1.005	1.028	0.999	1.026
15	1.081	1.028	0.977	1.041	1.071	1.072	1.08	1.038	0.989	1.039	0.924	1.082	1.05	1.01	1.052	1.089	1.08	1.022	0.981	1.02	1.014	1.027	1.011	1.032
18	1.097	1.098	1.05989	1.139	1.084	1.182	1.079	1.037	0.987	1.042	0.922	1.085	0.98	1.019	1.012	1.03	1.009	1.035	1.05	1.019	1.04	1.03	1.023	1.035
21	1.09	1.137	1.098	1.111	1.122	1.125	1.044	1.033	0.982	1.037	0.918	1.082	0.99	1.015	1.007	1.025	1.005	1.032	1.05	1.05	1.047	1.08	1.095	1.032
24	1.034	1.033	1.0982	1.037	1.078	1.082	1.034	1.013	0.977	1.031	0.916	1.077	1.02	1.05	1.08	1.019	1.093	1.087	0.935	0.995	1.002	1.019	1.003	1.027
27	1.024	1.013	1.077	1.031	1.076	1.077	1.029	1.008	0.972	1.027	0.913	1.072	0.99	1.09	1.12	1.1215	1.13	1.09	0.93	0.99	0.997	1.015	1	1.022
