# Supplementary material for: NBS1 lactylation is required for efficient DNA repair and chemotherapy resistance
Source: Nature. 2024 Jul 3;631(8021):663–9. doi: 10.1038/s41586-024-07620-9 (PMC11254748; doi:10.1038/s41586-024-07620-9)
Supplement: Supplementary file 20 — Source Data Extended Data Fig. 10 [file 41586_2024_7620_MOESM20_ESM.xls]

## Sheet: Extended Data Fig. 10b
	Time (months)	high LDHA	low LDHA			Time (months)	high NBS1-K388la	low NBS1-K388la
	32	1				36	1
	33	1				14	1
	28	1				5	1
	24	1				16	1
	36	1				4	1
	14	1				26	0
	4	1				32	1
	5	1				28	1
	30	1				19	1
	24	1				4	1
	27	1				11	1
	16	1				18	1
	4	1				18	1
	34	0				42	1
	30	1				29	1
	77	0				18	1
	29	1				12	1
	11	1				25	0
	18	1				14	1
	1	1				14	0
	20	1				10	1
	42	1				33	1
	33	1				16	1
	13	1				27	1
	36	0				34	0
	26	0				1	1
	19	0				13	1
	68	0				24	0
	18	1				19	0
	6	1				21	0
	2	1				24	0
	67	1				7	1
	12	1				3	1
	21	1				40	0
	35	0				33	0
	27	0				28	0
	25	0				16	1
	21	0				55	1
	24	0				21	0
	53	0				12	1
	49	0				48	0
	57	0				39	0
	57	0				70	0
	7	1				38	0
	42		1			55	0
	10		1			30		1
	21		1			2		1
	10		1			21		1
	3		1			77		0
	40		0			29		1
	33		0			68		0
	31		0			6		1
	28		0			67		1
	27		0			35		0
	24		0			27		0
	23		0			57		0
	17		0			10		1
	26		1			24		0
	55		1			17		0
	70		0			69		0
	69		0			27		1
	27		1			19		1
	10		1			5		1
	32		1			31		0
	19		1			43		0
	20		1			44		0
	37		1			36		1
	8		1			56		0
	5		1			61		0
	38		0			29		1
	31		0			37		0
	21		0			31		0
	59		0			10		1
	55		0			49		0
	43		0			49		0
	56		0			27		0
	44		0			32		1
	45		0			20		1
	49		0			8		1
	60		0			59		0
	36		1			60		0
	48		0			105		0
	56		0			15		0
	105		0			50		0
	61		0			57		0
	12		1			49		0
	29		1			30		1
	39		0			56		0
	37		0			37		0
	37		0			53		0
	15		0			57		0
	50		0			42		1
	57		0			37		1
	49		0			45		0

## Sheet: Extended Data Fig. 10c
	Sensitive			Sensitive
	LDHA score			NBS1-K388la score
	pre	post		pre	post
	0	12		1	4
	1	8		2	3
	2	6		4	2
	1	3		4	6
	3	2		4	2
	0	0		4	4
	0	1		4	6
	2	6		2	4
	2	0		4	2
	2	4		3	6
	3	3		0	4
	2	3		3	3
	4	3		2	8
	3	2		2	6
	1	2		1	2
	0	2		2	0
	0	3		2	6
	0	0		2	2
	4	8		0	1
	Resistant			Resistant
	LDHA score			NBS1-K388la score
	pre	post		pre	post
	4	8		6	12
	2	12		6	12
	4	6		4	12
	2	6		2	12
	2	2		4	9
	0	6		4	9
	0	8		2	9
	4	4		6	8
	6	12		4	8
	2	2		2	8
	3	3		6	6
	2	4		6	6
	6	2		4	6
	4	6		4	6
	4	6		4	6
	4	4		4	6
	3	6		4	6
	3	6		4	6
	2	0		3	6
	2	3		2	6
	0	6		2	6
	2	12		0	6
	4	6		4	4
	2	3		4	4
	0	0		4	4
	4	6		0	4
	4	6		4	3
	2	0		1	2
	2	3		4	1
	2	6		4	1
	6	3		1	1
	9	8		12	12
	9	6		9	9
	8	4		6	8
	4	6		9	12
	12	9		6	6
